# Supplementary material for: Discovery of a Highly Potent and Selective Dual PROTAC Degrader of CDK12 and CDK13
Source: J Med Chem. 2022 Aug 8;65(16):11066–83. doi: 10.1021/acs.jmedchem.2c00384 (PMC9876424; doi:10.1021/acs.jmedchem.2c00384)
Supplement: Supplementary file 2 — jm2c00384_si_002.csv [file jm2c00384_si_002.csv]

Compound_ID	SMILES	CDK12 DC50(nM)	CDK13 DC50(nM)	CDK12 Kd(nM)	CDK13 Kd(nM)	MDA-MB231 IC50(µM)	MFM223 IC50(µM)
4	O=C(NCC1=CC=CC=C1)N(C2=CC=C(N3CCNCC3)C=C2)[C@H]4CC[C@H](NC5=NC=C(C#N)C=C5)CC4			27.3	17
5a	O=C(NCC1=CC=CC=C1)N(C2=CC=C(N3CCN(CC(NC4=CC=CC(C(N5C6CCC(NC6=O)=O)=O)=C4C5=O)=O)CC3)C=C2)[C@H]7CC[C@H](NC8=NC=C(C#N)C=C8)CC7
5b	O=C(NCC1=CC=CC=C1)N(C2=CC=C(N3CCN(CCC(NC4=CC=CC(C(N5C6C(NC(CC6)=O)=O)=O)=C4C5=O)=O)CC3)C=C2)[C@H]7CC[C@H](NC8=CC=C(C#N)C=N8)CC7
5c	O=C(NCC1=CC=CC=C1)N(C2=CC=C(N3CCN(CCCC(NC4=CC=CC(C(N5C6CCC(NC6=O)=O)=O)=C4C5=O)=O)CC3)C=C2)[C@H]7CC[C@H](NC8=CC=C(C#N)C=N8)CC7
5d	O=C(NCC1=CC=CC=C1)N(C2=CC=C(N3CCN(CCCCC(NC4=CC=CC(C(N5C6C(NC(CC6)=O)=O)=O)=C4C5=O)=O)CC3)C=C2)[C@H]7CC[C@H](NC8=CC=C(C#N)C=N8)CC7
5e	O=C(NCC1=CC=CC=C1)N(C2=CC=C(N3CCN(CCCCCC(NC4=CC=CC(C(N5C6CCC(NC6=O)=O)=O)=C4C5=O)=O)CC3)C=C2)[C@H]7CC[C@H](NC8=CC=C(C#N)C=N8)CC7
5f	O=C(NCC1=CC=CC=C1)N(C2=CC=C(N3CCN(CCCCCCC(NC4=CC=CC(C(N5C6C(NC(CC6)=O)=O)=O)=C4C5=O)=O)CC3)C=C2)[C@H]7CC[C@H](NC8=CC=C(C#N)C=N8)CC7
5g	O=C(NCC1=CC=CC=C1)N(C2=CC=C(N3CCN(CCCCCCCC(NC4=CC=CC(C(N5C6CCC(NC6=O)=O)=O)=C4C5=O)=O)CC3)C=C2)[C@H]7CC[C@H](NC8=CC=C(C#N)C=N8)CC7
5h	O=C(NCC1=CC=CC=C1)N(C2=CC=C(N3CCN(CCCCCCCCC(NC4=CC=CC(C(N5C6C(NC(CC6)=O)=O)=O)=C4C5=O)=O)CC3)C=C2)[C@H]7CC[C@H](NC8=CC=C(C#N)C=N8)CC7
5i	O=C(NCC1=CC=CC=C1)N(C2=CC=C(N3CCN(CCCCCCCCCC(NC4=CC=CC(C(N5C6CCC(NC6=O)=O)=O)=C4C5=O)=O)CC3)C=C2)[C@H]7CC[C@H](NC8=CC=C(C#N)C=N8)CC7
6a	O=C(NCC1=CC=CC=C1)N(C2=CC=C(N3CCN(C4=CC=C(C(N(C5CCC(NC5=O)=O)C6=O)=O)C6=C4)CC3)C=C2)[C@H]7CC[C@H](NC8=NC=C(C#N)C=C8)CC7
6b	O=C(NCC1=CC=CC=C1)N(C2=CC=C(N3CCN(C(C4=CC=C5C(C(N(C6CCC(NC6=O)=O)C5=O)=O)=C4)=O)CC3)C=C2)[C@H]7CC[C@H](NC8=NC=C(C#N)C=C8)CC7
6c	O=C(NCC1=CC=CC=C1)N(C2=CC=C(N3CCN(C(NC4=CC=C(C(N(C5CCC(NC5=O)=O)C6=O)=O)C6=C4)=O)CC3)C=C2)[C@H]7CC[C@H](NC8=NC=C(C#N)C=C8)CC7	6.8	4.5
6d	O=C(NCC1=CC=CC=C1)N(C2=CC=C(N3CCN(CC(NC4=CC(C(N(C5CCC(NC5=O)=O)C6=O)=O)=C6C=C4)=O)CC3)C=C2)[C@H]7CC[C@H](NC8=CC=C(C#N)C=N8)CC7	35.5	7.1
6e	O=C(NCC1=CC=CC=C1)N(C2=CC=C(N3CCN(CCC(NC4=CC=C(C(N(C5CCC(NC5=O)=O)C6=O)=O)C6=C4)=O)CC3)C=C2)[C@H]7CC[C@H](NC8=CC=C(C#N)C=N8)CC7	4.4	12.5
6f	O=C(NCC1=CC=CC=C1)N(C2=CC=C(N3CCN(CCCCC(NC4=CC=C(C(N(C5CCC(NC5=O)=O)C6=O)=O)C6=C4)=O)CC3)C=C2)[C@H]7CC[C@H](NC8=CC=C(C#N)C=N8)CC7
6g	O=C(NCC1=CC=CC=C1)N(C2=CC=C(N3CCN(CCCCCC(NC4=CC(C(N(C5CCC(NC5=O)=O)C6=O)=O)=C6C=C4)=O)CC3)C=C2)[C@H]7CC[C@H](NC8=CC=C(C#N)C=N8)CC7
6h	O=C(NCC1=CC=CC=C1)N(C2=CC=C(N3CCN(CCCCCCCC(NC4=CC(C(N(C5CCC(NC5=O)=O)C6=O)=O)=C6C=C4)=O)CC3)C=C2)[C@H]7CC[C@H](NC8=CC=C(C#N)C=N8)CC7
6i	O=C(NCC1=CC=CC=C1)N(C2=CC=C(N3CCN(CCCCCCCCCC(NC4=CC(C(N(C5CCC(NC5=O)=O)C6=O)=O)=C6C=C4)=O)CC3)C=C2)[C@H]7CC[C@H](NC8=CC=C(C#N)C=N8)CC7
7a	O=C(NCC1=CC=CC=C1)N(C2=CC=C(N3CCN(C(C#CC4=CC=C5C(C(N(C6CCC(NC6=O)=O)C5=O)=O)=C4)=O)CC3)C=C2)[C@H]7CC[C@H](NC8=NC=C(C#N)C=C8)CC7
7b	O=C(NCC1=CC=CC=C1)N(C2=CC=C(N3CCN(C(/C=C/C4=CC(C(N(C5CCC(NC5=O)=O)C6=O)=O)=C6C=C4)=O)CC3)C=C2)[C@H]7CC[C@H](NC8=CC=C(C#N)C=N8)CC7	33.1	20.7
7c	O=C(NCC1=CC=CC=C1)N([C@H]2CC[C@H](NC3=CC=C(C#N)C=N3)CC2)C4=CC=C(N5CCN(C(C6C(C7=CC=C(C(N(C8CCC(NC8=O)=O)C9=O)=O)C9=C7)C6)=O)CC5)C=C4
7d	O=C(NCC1=CC=CC=C1)N(C2=CC=C(N3CCN(C(CCC4=CC(C(N(C5CCC(NC5=O)=O)C6=O)=O)=C6C=C4)=O)CC3)C=C2)[C@H]7CC[C@H](NC8=CC=C(C#N)C=N8)CC7
7e	O=C(NCC1=CC=CC=C1)N(C2=CC=C(N3CCN(C(COC4=CC(C(N(C5CCC(NC5=O)=O)C6=O)=O)=C6C=C4)=O)CC3)C=C2)[C@H]7CC[C@H](NC8=CC=C(C#N)C=N8)CC7	3.9	36
7f	O=C(NCC1=CC=CC=C1)N(C2=CC=C(N3CCN(C(CNC4=CC(C(N(C5CCC(NC5=O)=O)C6=O)=O)=C6C=C4)=O)CC3)C=C2)[C@H]7CC[C@H](NC8=CC=C(C#N)C=N8)CC7	2.2	2.2			3.3	0.047
8a	O=C(NCC1=CC=CC=C1)N(C2=CC=C(N3CCN(C(CNC4=CC(C(N(C5CCC(NC5=O)=O)C6)=O)=C6C=C4)=O)CC3)C=C2)[C@H]7CC[C@H](NC8=CC=C(C#N)C=N8)CC7	19.3	6.2
8b	O=C(NCC1=CC=CC=C1)N(C2=CC=C(N3CCN(C(CNC4=CC(CN(C5CCC(NC5=O)=O)C6=O)=C6C=C4)=O)CC3)C=C2)[C@H]7CC[C@H](NC8=CC=C(C#N)C=N8)CC7	5.5	8.5
8c	O=C(NCC1=CC=CC=C1)N(C2=CC=C(N3CCN(C(CNC4=CC(C(N(C5CCC(N(C)C5=O)=O)C6=O)=O)=C6C=C4)=O)CC3)C=C2)[C@H]7CC[C@H](NC8=CC=C(C#N)C=N8)CC7
