# Supplementary material for: Discovery of a Highly Potent and Selective Dual PROTAC Degrader of CDK12 and CDK13
Source: J Med Chem. 2022 Aug 8;65(16):11066–83. doi: 10.1021/acs.jmedchem.2c00384 (PMC9876424; doi:10.1021/acs.jmedchem.2c00384)
Supplement: Supplementary file 3 — jm2c00384_si_003.pdb [file jm2c00384_si_003.pdb]

TITLE     cluster15_positive1 - minimized - Frame 4510 - minimized
REMARK   4      COMPLIES WITH FORMAT V. 3.0, 1-DEC-2006
REMARK 888
REMARK 888 WRITTEN BY MAESTRO (A PRODUCT OF SCHRODINGER, LLC)
CRYST1   77.406  134.254   81.619  90.00  90.00  90.00 P 1           0
ATOM      1  N   ARG A 722      26.177   4.942 -10.401  1.00  0.00      A    N1+
ATOM      2  CA  ARG A 722      26.819   3.819  -9.620  1.00  0.00      A    C  
ATOM      3  C   ARG A 722      25.689   2.901  -9.061  1.00  0.00      A    C  
ATOM      4  O   ARG A 722      24.499   3.232  -9.070  1.00  0.00      A    O  
ATOM      5  CB  ARG A 722      27.768   4.356  -8.511  1.00  0.00      A    C  
ATOM      6  CG  ARG A 722      29.025   5.093  -9.037  1.00  0.00      A    C  
ATOM      7  CD  ARG A 722      29.892   5.747  -7.941  1.00  0.00      A    C  
ATOM      8  NE  ARG A 722      29.283   6.973  -7.388  1.00  0.00      A    N  
ATOM      9  CZ  ARG A 722      29.800   8.216  -7.322  1.00  0.00      A    C  
ATOM     10  NH1 ARG A 722      31.020   8.519  -7.791  1.00  0.00      A    N  
ATOM     11  NH2 ARG A 722      29.067   9.186  -6.763  1.00  0.00      A    N1+
ATOM     12 1H   ARG A 722      25.617   5.500  -9.771  1.00  0.00      A    H  
ATOM     13 2H   ARG A 722      26.898   5.515 -10.815  1.00  0.00      A    H  
ATOM     14 3H   ARG A 722      25.593   4.549 -11.126  1.00  0.00      A    H  
ATOM     15  HA  ARG A 722      27.384   3.262 -10.370  1.00  0.00      A    H  
ATOM     16 1HB  ARG A 722      27.212   5.000  -7.829  1.00  0.00      A    H  
ATOM     17 2HB  ARG A 722      28.115   3.523  -7.897  1.00  0.00      A    H  
ATOM     18 1HG  ARG A 722      29.636   4.450  -9.672  1.00  0.00      A    H  
ATOM     19 2HG  ARG A 722      28.676   5.893  -9.691  1.00  0.00      A    H  
ATOM     20 1HD  ARG A 722      29.915   5.069  -7.087  1.00  0.00      A    H  
ATOM     21 2HD  ARG A 722      30.930   5.850  -8.257  1.00  0.00      A    H  
ATOM     22  HE  ARG A 722      28.338   6.859  -7.037  1.00  0.00      A    H  
ATOM     23 1HH1 ARG A 722      31.591   7.800  -8.213  1.00  0.00      A    H  
ATOM     24 2HH1 ARG A 722      31.380   9.460  -7.723  1.00  0.00      A    H  
ATOM     25 1HH2 ARG A 722      29.420  10.129  -6.696  1.00  0.00      A    H  
ATOM     26 2HH2 ARG A 722      28.146   8.977  -6.399  1.00  0.00      A    H  
ATOM     27  N   CYS A 723      26.095   1.712  -8.578  1.00  0.00      A    N  
ATOM     28  CA  CYS A 723      25.191   0.735  -7.963  1.00  0.00      A    C  
ATOM     29  C   CYS A 723      24.847   1.147  -6.522  1.00  0.00      A    C  
ATOM     30  O   CYS A 723      25.700   1.689  -5.818  1.00  0.00      A    O  
ATOM     31  CB  CYS A 723      25.773  -0.692  -7.983  1.00  0.00      A    C  
ATOM     32  SG  CYS A 723      25.767  -1.329  -9.683  1.00  0.00      A    S  
ATOM     33  H   CYS A 723      27.075   1.471  -8.581  1.00  0.00      A    H  
ATOM     34  HA  CYS A 723      24.264   0.720  -8.539  1.00  0.00      A    H  
ATOM     35 1HB  CYS A 723      26.787  -0.716  -7.582  1.00  0.00      A    H  
ATOM     36 2HB  CYS A 723      25.171  -1.370  -7.375  1.00  0.00      A    H  
ATOM     37  HG  CYS A 723      26.702  -0.498 -10.149  1.00  0.00      A    H  
ATOM     38  N   VAL A 724      23.602   0.845  -6.115  1.00  0.00      A    N  
ATOM     39  CA  VAL A 724      23.028   1.104  -4.789  1.00  0.00      A    C  
ATOM     40  C   VAL A 724      23.744   0.373  -3.627  1.00  0.00      A    C  
ATOM     41  O   VAL A 724      23.604   0.801  -2.483  1.00  0.00      A    O  
ATOM     42  CB  VAL A 724      21.511   0.740  -4.791  1.00  0.00      A    C  
ATOM     43  CG1 VAL A 724      21.229  -0.770  -4.941  1.00  0.00      A    C  
ATOM     44  CG2 VAL A 724      20.738   1.297  -3.579  1.00  0.00      A    C  
ATOM     45  H   VAL A 724      22.972   0.403  -6.774  1.00  0.00      A    H  
ATOM     46  HA  VAL A 724      23.127   2.175  -4.605  1.00  0.00      A    H  
ATOM     47  HB  VAL A 724      21.081   1.223  -5.670  1.00  0.00      A    H  
ATOM     48 1HG1 VAL A 724      21.748  -1.191  -5.802  1.00  0.00      A    H  
ATOM     49 2HG1 VAL A 724      21.538  -1.335  -4.062  1.00  0.00      A    H  
ATOM     50 3HG1 VAL A 724      20.163  -0.953  -5.085  1.00  0.00      A    H  
ATOM     51 1HG2 VAL A 724      19.664   1.158  -3.707  1.00  0.00      A    H  
ATOM     52 2HG2 VAL A 724      21.014   0.801  -2.649  1.00  0.00      A    H  
ATOM     53 3HG2 VAL A 724      20.914   2.365  -3.452  1.00  0.00      A    H  
ATOM     54  N   ASP A 725      24.525  -0.676  -3.947  1.00  0.00      A    N  
ATOM     55  CA  ASP A 725      25.319  -1.515  -3.037  1.00  0.00      A    C  
ATOM     56  C   ASP A 725      26.366  -0.759  -2.195  1.00  0.00      A    C  
ATOM     57  O   ASP A 725      26.770  -1.281  -1.157  1.00  0.00      A    O  
ATOM     58  CB  ASP A 725      26.025  -2.686  -3.773  1.00  0.00      A    C  
ATOM     59  CG  ASP A 725      25.156  -3.562  -4.694  1.00  0.00      A    C  
ATOM     60  OD1 ASP A 725      25.771  -4.264  -5.526  1.00  0.00      A    O  
ATOM     61  OD2 ASP A 725      23.922  -3.623  -4.491  1.00  0.00      A    O1-
ATOM     62  H   ASP A 725      24.554  -0.961  -4.915  1.00  0.00      A    H  
ATOM     63  HA  ASP A 725      24.611  -1.945  -2.325  1.00  0.00      A    H  
ATOM     64 1HB  ASP A 725      26.842  -2.284  -4.376  1.00  0.00      A    H  
ATOM     65 2HB  ASP A 725      26.474  -3.356  -3.038  1.00  0.00      A    H  
ATOM     66  N   LYS A 726      26.773   0.451  -2.624  1.00  0.00      A    N  
ATOM     67  CA  LYS A 726      27.627   1.364  -1.855  1.00  0.00      A    C  
ATOM     68  C   LYS A 726      26.944   1.910  -0.581  1.00  0.00      A    C  
ATOM     69  O   LYS A 726      27.647   2.300   0.351  1.00  0.00      A    O  
ATOM     70  CB  LYS A 726      28.115   2.499  -2.783  1.00  0.00      A    C  
ATOM     71  CG  LYS A 726      27.028   3.505  -3.216  1.00  0.00      A    C  
ATOM     72  CD  LYS A 726      27.494   4.511  -4.285  1.00  0.00      A    C  
ATOM     73  CE  LYS A 726      28.605   5.480  -3.833  1.00  0.00      A    C  
ATOM     74  NZ  LYS A 726      28.160   6.400  -2.770  1.00  0.00      A    N1+
ATOM     75  H   LYS A 726      26.406   0.811  -3.494  1.00  0.00      A    H  
ATOM     76  HA  LYS A 726      28.503   0.800  -1.531  1.00  0.00      A    H  
ATOM     77 1HB  LYS A 726      28.906   3.043  -2.266  1.00  0.00      A    H  
ATOM     78 2HB  LYS A 726      28.584   2.059  -3.665  1.00  0.00      A    H  
ATOM     79 1HG  LYS A 726      26.159   2.968  -3.595  1.00  0.00      A    H  
ATOM     80 2HG  LYS A 726      26.670   4.051  -2.344  1.00  0.00      A    H  
ATOM     81 1HD  LYS A 726      27.843   3.959  -5.158  1.00  0.00      A    H  
ATOM     82 2HD  LYS A 726      26.630   5.078  -4.634  1.00  0.00      A    H  
ATOM     83 1HE  LYS A 726      29.484   4.933  -3.492  1.00  0.00      A    H  
ATOM     84 2HE  LYS A 726      28.926   6.086  -4.679  1.00  0.00      A    H  
ATOM     85 1HZ  LYS A 726      27.390   6.959  -3.115  1.00  0.00      A    H  
ATOM     86 2HZ  LYS A 726      27.858   5.871  -1.964  1.00  0.00      A    H  
ATOM     87 3HZ  LYS A 726      28.921   7.008  -2.504  1.00  0.00      A    H  
ATOM     88  N   PHE A 727      25.600   1.900  -0.564  1.00  0.00      A    N  
ATOM     89  CA  PHE A 727      24.768   2.205   0.593  1.00  0.00      A    C  
ATOM     90  C   PHE A 727      24.259   0.890   1.205  1.00  0.00      A    C  
ATOM     91  O   PHE A 727      23.916  -0.040   0.473  1.00  0.00      A    O  
ATOM     92  CB  PHE A 727      23.567   3.079   0.166  1.00  0.00      A    C  
ATOM     93  CG  PHE A 727      23.924   4.414  -0.464  1.00  0.00      A    C  
ATOM     94  CD1 PHE A 727      24.397   5.473   0.339  1.00  0.00      A    C  
ATOM     95  CD2 PHE A 727      23.912   4.571  -1.867  1.00  0.00      A    C  
ATOM     96  CE1 PHE A 727      24.793   6.668  -0.245  1.00  0.00      A    C  
ATOM     97  CE2 PHE A 727      24.309   5.776  -2.432  1.00  0.00      A    C  
ATOM     98  CZ  PHE A 727      24.742   6.820  -1.625  1.00  0.00      A    C  
ATOM     99  H   PHE A 727      25.100   1.542  -1.368  1.00  0.00      A    H  
ATOM    100  HA  PHE A 727      25.360   2.747   1.329  1.00  0.00      A    H  
ATOM    101 1HB  PHE A 727      22.915   2.530  -0.516  1.00  0.00      A    H  
ATOM    102 2HB  PHE A 727      22.959   3.292   1.046  1.00  0.00      A    H  
ATOM    103  HD1 PHE A 727      24.444   5.362   1.410  1.00  0.00      A    H  
ATOM    104  HD2 PHE A 727      23.593   3.758  -2.504  1.00  0.00      A    H  
ATOM    105  HE1 PHE A 727      25.142   7.479   0.376  1.00  0.00      A    H  
ATOM    106  HE2 PHE A 727      24.289   5.903  -3.504  1.00  0.00      A    H  
ATOM    107  HZ  PHE A 727      25.047   7.754  -2.072  1.00  0.00      A    H  
ATOM    108  N   ASP A 728      24.186   0.860   2.543  1.00  0.00      A    N  
ATOM    109  CA  ASP A 728      23.607  -0.226   3.328  1.00  0.00      A    C  
ATOM    110  C   ASP A 728      22.149   0.154   3.633  1.00  0.00      A    C  
ATOM    111  O   ASP A 728      21.924   1.052   4.444  1.00  0.00      A    O  
ATOM    112  CB  ASP A 728      24.432  -0.459   4.621  1.00  0.00      A    C  
ATOM    113  CG  ASP A 728      24.032  -1.653   5.508  1.00  0.00      A    C  
ATOM    114  OD1 ASP A 728      23.364  -2.584   5.004  1.00  0.00      A    O  
ATOM    115  OD2 ASP A 728      24.530  -1.677   6.655  1.00  0.00      A    O1-
ATOM    116  H   ASP A 728      24.463   1.682   3.066  1.00  0.00      A    H  
ATOM    117  HA  ASP A 728      23.622  -1.146   2.740  1.00  0.00      A    H  
ATOM    118 1HB  ASP A 728      25.474  -0.603   4.342  1.00  0.00      A    H  
ATOM    119 2HB  ASP A 728      24.437   0.452   5.222  1.00  0.00      A    H  
ATOM    120  N   ILE A 729      21.196  -0.516   2.963  1.00  0.00      A    N  
ATOM    121  CA  ILE A 729      19.759  -0.293   3.141  1.00  0.00      A    C  
ATOM    122  C   ILE A 729      19.296  -0.903   4.478  1.00  0.00      A    C  
ATOM    123  O   ILE A 729      19.329  -2.122   4.642  1.00  0.00      A    O  
ATOM    124  CB  ILE A 729      18.910  -0.868   1.966  1.00  0.00      A    C  
ATOM    125  CG1 ILE A 729      19.324  -0.215   0.624  1.00  0.00      A    C  
ATOM    126  CG2 ILE A 729      17.384  -0.707   2.184  1.00  0.00      A    C  
ATOM    127  CD1 ILE A 729      18.680  -0.847  -0.620  1.00  0.00      A    C  
ATOM    128  H   ILE A 729      21.459  -1.245   2.316  1.00  0.00      A    H  
ATOM    129  HA  ILE A 729      19.583   0.781   3.172  1.00  0.00      A    H  
ATOM    130  HB  ILE A 729      19.123  -1.936   1.888  1.00  0.00      A    H  
ATOM    131 1HG1 ILE A 729      19.076   0.845   0.654  1.00  0.00      A    H  
ATOM    132 2HG1 ILE A 729      20.406  -0.258   0.495  1.00  0.00      A    H  
ATOM    133 1HG2 ILE A 729      16.814  -1.089   1.339  1.00  0.00      A    H  
ATOM    134 2HG2 ILE A 729      17.026  -1.248   3.060  1.00  0.00      A    H  
ATOM    135 3HG2 ILE A 729      17.116   0.342   2.312  1.00  0.00      A    H  
ATOM    136 1HD1 ILE A 729      18.495  -1.912  -0.481  1.00  0.00      A    H  
ATOM    137 2HD1 ILE A 729      17.730  -0.368  -0.858  1.00  0.00      A    H  
ATOM    138 3HD1 ILE A 729      19.328  -0.738  -1.490  1.00  0.00      A    H  
ATOM    139  N   ILE A 730      18.899  -0.019   5.406  1.00  0.00      A    N  
ATOM    140  CA  ILE A 730      18.511  -0.358   6.774  1.00  0.00      A    C  
ATOM    141  C   ILE A 730      17.083  -0.936   6.850  1.00  0.00      A    C  
ATOM    142  O   ILE A 730      16.886  -1.933   7.543  1.00  0.00      A    O  
ATOM    143  CB  ILE A 730      18.653   0.882   7.712  1.00  0.00      A    C  
ATOM    144  CG1 ILE A 730      20.145   1.270   7.871  1.00  0.00      A    C  
ATOM    145  CG2 ILE A 730      17.990   0.736   9.103  1.00  0.00      A    C  
ATOM    146  CD1 ILE A 730      20.379   2.736   8.260  1.00  0.00      A    C  
ATOM    147  H   ILE A 730      18.883   0.964   5.175  1.00  0.00      A    H  
ATOM    148  HA  ILE A 730      19.194  -1.130   7.137  1.00  0.00      A    H  
ATOM    149  HB  ILE A 730      18.157   1.715   7.212  1.00  0.00      A    H  
ATOM    150 1HG1 ILE A 730      20.624   0.614   8.599  1.00  0.00      A    H  
ATOM    151 2HG1 ILE A 730      20.683   1.102   6.938  1.00  0.00      A    H  
ATOM    152 1HG2 ILE A 730      18.168   1.610   9.728  1.00  0.00      A    H  
ATOM    153 2HG2 ILE A 730      16.907   0.631   9.037  1.00  0.00      A    H  
ATOM    154 3HG2 ILE A 730      18.379  -0.132   9.635  1.00  0.00      A    H  
ATOM    155 1HD1 ILE A 730      19.832   3.019   9.158  1.00  0.00      A    H  
ATOM    156 2HD1 ILE A 730      21.435   2.919   8.451  1.00  0.00      A    H  
ATOM    157 3HD1 ILE A 730      20.073   3.406   7.457  1.00  0.00      A    H  
ATOM    158  N   GLY A 731      16.127  -0.322   6.135  1.00  0.00      A    N  
ATOM    159  CA  GLY A 731      14.732  -0.753   6.154  1.00  0.00      A    C  
ATOM    160  C   GLY A 731      13.869   0.239   5.367  1.00  0.00      A    C  
ATOM    161  O   GLY A 731      14.362   1.237   4.843  1.00  0.00      A    O  
ATOM    162  H   GLY A 731      16.353   0.484   5.568  1.00  0.00      A    H  
ATOM    163 1HA  GLY A 731      14.645  -1.746   5.710  1.00  0.00      A    H  
ATOM    164 2HA  GLY A 731      14.367  -0.809   7.181  1.00  0.00      A    H  
ATOM    165  N   ILE A 732      12.563  -0.058   5.277  1.00  0.00      A    N  
ATOM    166  CA  ILE A 732      11.567   0.743   4.558  1.00  0.00      A    C  
ATOM    167  C   ILE A 732      11.044   1.910   5.428  1.00  0.00      A    C  
ATOM    168  O   ILE A 732      10.980   1.774   6.651  1.00  0.00      A    O  
ATOM    169  CB  ILE A 732      10.382  -0.166   4.110  1.00  0.00      A    C  
ATOM    170  CG1 ILE A 732       9.546   0.465   2.974  1.00  0.00      A    C  
ATOM    171  CG2 ILE A 732       9.474  -0.652   5.263  1.00  0.00      A    C  
ATOM    172  CD1 ILE A 732       8.610  -0.527   2.271  1.00  0.00      A    C  
ATOM    173  H   ILE A 732      12.209  -0.881   5.741  1.00  0.00      A    H  
ATOM    174  HA  ILE A 732      12.034   1.159   3.667  1.00  0.00      A    H  
ATOM    175  HB  ILE A 732      10.842  -1.061   3.688  1.00  0.00      A    H  
ATOM    176 1HG1 ILE A 732       8.951   1.289   3.363  1.00  0.00      A    H  
ATOM    177 2HG1 ILE A 732      10.209   0.897   2.224  1.00  0.00      A    H  
ATOM    178 1HG2 ILE A 732      10.059  -1.075   6.080  1.00  0.00      A    H  
ATOM    179 2HG2 ILE A 732       8.864   0.154   5.672  1.00  0.00      A    H  
ATOM    180 3HG2 ILE A 732       8.790  -1.431   4.925  1.00  0.00      A    H  
ATOM    181 1HD1 ILE A 732       7.690  -0.670   2.836  1.00  0.00      A    H  
ATOM    182 2HD1 ILE A 732       8.332  -0.158   1.286  1.00  0.00      A    H  
ATOM    183 3HD1 ILE A 732       9.081  -1.501   2.134  1.00  0.00      A    H  
ATOM    184  N   ILE A 733      10.664   3.022   4.775  1.00  0.00      A    N  
ATOM    185  CA  ILE A 733       9.982   4.162   5.397  1.00  0.00      A    C  
ATOM    186  C   ILE A 733       8.461   4.103   5.132  1.00  0.00      A    C  
ATOM    187  O   ILE A 733       7.693   4.309   6.071  1.00  0.00      A    O  
ATOM    188  CB  ILE A 733      10.590   5.532   4.945  1.00  0.00      A    C  
ATOM    189  CG1 ILE A 733      11.997   5.700   5.572  1.00  0.00      A    C  
ATOM    190  CG2 ILE A 733       9.716   6.770   5.262  1.00  0.00      A    C  
ATOM    191  CD1 ILE A 733      12.788   6.935   5.107  1.00  0.00      A    C  
ATOM    192  H   ILE A 733      10.758   3.064   3.768  1.00  0.00      A    H  
ATOM    193  HA  ILE A 733      10.102   4.105   6.481  1.00  0.00      A    H  
ATOM    194  HB  ILE A 733      10.718   5.499   3.863  1.00  0.00      A    H  
ATOM    195 1HG1 ILE A 733      11.899   5.743   6.658  1.00  0.00      A    H  
ATOM    196 2HG1 ILE A 733      12.597   4.813   5.370  1.00  0.00      A    H  
ATOM    197 1HG2 ILE A 733       8.760   6.750   4.739  1.00  0.00      A    H  
ATOM    198 2HG2 ILE A 733       9.515   6.841   6.331  1.00  0.00      A    H  
ATOM    199 3HG2 ILE A 733      10.201   7.697   4.961  1.00  0.00      A    H  
ATOM    200 1HD1 ILE A 733      13.839   6.692   4.952  1.00  0.00      A    H  
ATOM    201 2HD1 ILE A 733      12.407   7.344   4.174  1.00  0.00      A    H  
ATOM    202 3HD1 ILE A 733      12.743   7.729   5.852  1.00  0.00      A    H  
ATOM    203  N   GLY A 734       8.053   3.780   3.893  1.00  0.00      A    N  
ATOM    204  CA  GLY A 734       6.646   3.635   3.514  1.00  0.00      A    C  
ATOM    205  C   GLY A 734       6.505   3.845   2.002  1.00  0.00      A    C  
ATOM    206  O   GLY A 734       7.486   3.752   1.265  1.00  0.00      A    O  
ATOM    207  H   GLY A 734       8.734   3.624   3.163  1.00  0.00      A    H  
ATOM    208 1HA  GLY A 734       6.297   2.636   3.777  1.00  0.00      A    H  
ATOM    209 2HA  GLY A 734       6.020   4.357   4.038  1.00  0.00      A    H  
ATOM    210  N   GLU A 735       5.271   4.115   1.539  1.00  0.00      A    N  
ATOM    211  CA  GLU A 735       4.975   4.452   0.141  1.00  0.00      A    C  
ATOM    212  C   GLU A 735       5.447   5.876  -0.206  1.00  0.00      A    C  
ATOM    213  O   GLU A 735       5.469   6.749   0.662  1.00  0.00      A    O  
ATOM    214  CB  GLU A 735       3.462   4.295  -0.150  1.00  0.00      A    C  
ATOM    215  CG  GLU A 735       2.873   2.887   0.118  1.00  0.00      A    C  
ATOM    216  CD  GLU A 735       3.398   1.754  -0.781  1.00  0.00      A    C  
ATOM    217  OE1 GLU A 735       3.890   2.040  -1.894  1.00  0.00      A    O  
ATOM    218  OE2 GLU A 735       3.291   0.589  -0.341  1.00  0.00      A    O1-
ATOM    219  H   GLU A 735       4.495   4.183   2.182  1.00  0.00      A    H  
ATOM    220  HA  GLU A 735       5.521   3.755  -0.495  1.00  0.00      A    H  
ATOM    221 1HB  GLU A 735       2.906   5.016   0.444  1.00  0.00      A    H  
ATOM    222 2HB  GLU A 735       3.256   4.582  -1.182  1.00  0.00      A    H  
ATOM    223 1HG  GLU A 735       3.025   2.619   1.165  1.00  0.00      A    H  
ATOM    224 2HG  GLU A 735       1.791   2.931  -0.020  1.00  0.00      A    H  
ATOM    225  N   GLY A 736       5.809   6.071  -1.482  1.00  0.00      A    N  
ATOM    226  CA  GLY A 736       6.237   7.356  -2.029  1.00  0.00      A    C  
ATOM    227  C   GLY A 736       5.411   7.682  -3.276  1.00  0.00      A    C  
ATOM    228  O   GLY A 736       4.358   7.094  -3.526  1.00  0.00      A    O  
ATOM    229  H   GLY A 736       5.755   5.302  -2.133  1.00  0.00      A    H  
ATOM    230 1HA  GLY A 736       6.129   8.172  -1.313  1.00  0.00      A    H  
ATOM    231 2HA  GLY A 736       7.291   7.301  -2.300  1.00  0.00      A    H  
ATOM    232  N   THR A 737       5.910   8.658  -4.046  1.00  0.00      A    N  
ATOM    233  CA  THR A 737       5.286   9.179  -5.263  1.00  0.00      A    C  
ATOM    234  C   THR A 737       5.639   8.363  -6.529  1.00  0.00      A    C  
ATOM    235  O   THR A 737       4.850   8.387  -7.473  1.00  0.00      A    O  
ATOM    236  CB  THR A 737       5.736  10.648  -5.496  1.00  0.00      A    C  
ATOM    237  OG1 THR A 737       7.140  10.749  -5.659  1.00  0.00      A    O  
ATOM    238  CG2 THR A 737       5.327  11.597  -4.357  1.00  0.00      A    C  
ATOM    239  H   THR A 737       6.770   9.115  -3.776  1.00  0.00      A    H  
ATOM    240  HA  THR A 737       4.200   9.165  -5.144  1.00  0.00      A    H  
ATOM    241  HB  THR A 737       5.280  11.018  -6.415  1.00  0.00      A    H  
ATOM    242  HG1 THR A 737       7.386  10.347  -6.497  1.00  0.00      A    H  
ATOM    243 1HG2 THR A 737       5.613  12.625  -4.582  1.00  0.00      A    H  
ATOM    244 2HG2 THR A 737       4.248  11.583  -4.205  1.00  0.00      A    H  
ATOM    245 3HG2 THR A 737       5.800  11.326  -3.412  1.00  0.00      A    H  
ATOM    246  N   TYR A 738       6.795   7.674  -6.537  1.00  0.00      A    N  
ATOM    247  CA  TYR A 738       7.311   6.917  -7.690  1.00  0.00      A    C  
ATOM    248  C   TYR A 738       7.445   5.410  -7.388  1.00  0.00      A    C  
ATOM    249  O   TYR A 738       7.828   4.649  -8.277  1.00  0.00      A    O  
ATOM    250  CB  TYR A 738       8.700   7.468  -8.092  1.00  0.00      A    C  
ATOM    251  CG  TYR A 738       8.884   8.977  -8.096  1.00  0.00      A    C  
ATOM    252  CD1 TYR A 738      10.015   9.533  -7.464  1.00  0.00      A    C  
ATOM    253  CD2 TYR A 738       7.944   9.828  -8.720  1.00  0.00      A    C  
ATOM    254  CE1 TYR A 738      10.209  10.925  -7.452  1.00  0.00      A    C  
ATOM    255  CE2 TYR A 738       8.135  11.224  -8.699  1.00  0.00      A    C  
ATOM    256  CZ  TYR A 738       9.269  11.772  -8.068  1.00  0.00      A    C  
ATOM    257  OH  TYR A 738       9.459  13.121  -8.063  1.00  0.00      A    O  
ATOM    258  H   TYR A 738       7.393   7.706  -5.724  1.00  0.00      A    H  
ATOM    259  HA  TYR A 738       6.643   7.008  -8.548  1.00  0.00      A    H  
ATOM    260 1HB  TYR A 738       9.442   7.073  -7.398  1.00  0.00      A    H  
ATOM    261 2HB  TYR A 738       8.986   7.086  -9.072  1.00  0.00      A    H  
ATOM    262  HD1 TYR A 738      10.745   8.896  -6.984  1.00  0.00      A    H  
ATOM    263  HD2 TYR A 738       7.076   9.415  -9.212  1.00  0.00      A    H  
ATOM    264  HE1 TYR A 738      11.082  11.330  -6.965  1.00  0.00      A    H  
ATOM    265  HE2 TYR A 738       7.416  11.875  -9.171  1.00  0.00      A    H  
ATOM    266  HH  TYR A 738      10.282  13.379  -7.629  1.00  0.00      A    H  
ATOM    267  N   GLY A 739       7.176   5.021  -6.133  1.00  0.00      A    N  
ATOM    268  CA  GLY A 739       7.507   3.723  -5.561  1.00  0.00      A    C  
ATOM    269  C   GLY A 739       7.867   3.947  -4.085  1.00  0.00      A    C  
ATOM    270  O   GLY A 739       7.871   5.077  -3.593  1.00  0.00      A    O  
ATOM    271  H   GLY A 739       6.855   5.716  -5.474  1.00  0.00      A    H  
ATOM    272 1HA  GLY A 739       6.651   3.052  -5.643  1.00  0.00      A    H  
ATOM    273 2HA  GLY A 739       8.354   3.262  -6.073  1.00  0.00      A    H  
ATOM    274  N   GLN A 740       8.150   2.847  -3.371  1.00  0.00      A    N  
ATOM    275  CA  GLN A 740       8.417   2.821  -1.930  1.00  0.00      A    C  
ATOM    276  C   GLN A 740       9.730   3.517  -1.529  1.00  0.00      A    C  
ATOM    277  O   GLN A 740      10.770   3.236  -2.118  1.00  0.00      A    O  
ATOM    278  CB  GLN A 740       8.394   1.356  -1.453  1.00  0.00      A    C  
ATOM    279  CG  GLN A 740       6.970   0.763  -1.452  1.00  0.00      A    C  
ATOM    280  CD  GLN A 740       6.912  -0.746  -1.205  1.00  0.00      A    C  
ATOM    281  OE1 GLN A 740       7.894  -1.463  -1.383  1.00  0.00      A    O  
ATOM    282  NE2 GLN A 740       5.735  -1.243  -0.821  1.00  0.00      A    N  
ATOM    283  H   GLN A 740       8.143   1.947  -3.827  1.00  0.00      A    H  
ATOM    284  HA  GLN A 740       7.599   3.352  -1.441  1.00  0.00      A    H  
ATOM    285 1HB  GLN A 740       9.053   0.764  -2.092  1.00  0.00      A    H  
ATOM    286 2HB  GLN A 740       8.809   1.287  -0.446  1.00  0.00      A    H  
ATOM    287 1HG  GLN A 740       6.376   1.272  -0.692  1.00  0.00      A    H  
ATOM    288 2HG  GLN A 740       6.484   0.948  -2.410  1.00  0.00      A    H  
ATOM    289 1HE2 GLN A 740       5.631  -2.233  -0.656  1.00  0.00      A    H  
ATOM    290 2HE2 GLN A 740       4.936  -0.631  -0.693  1.00  0.00      A    H  
ATOM    291  N   VAL A 741       9.660   4.386  -0.511  1.00  0.00      A    N  
ATOM    292  CA  VAL A 741      10.813   5.082   0.062  1.00  0.00      A    C  
ATOM    293  C   VAL A 741      11.463   4.200   1.147  1.00  0.00      A    C  
ATOM    294  O   VAL A 741      10.748   3.538   1.901  1.00  0.00      A    O  
ATOM    295  CB  VAL A 741      10.400   6.435   0.714  1.00  0.00      A    C  
ATOM    296  CG1 VAL A 741      11.595   7.243   1.261  1.00  0.00      A    C  
ATOM    297  CG2 VAL A 741       9.605   7.316  -0.265  1.00  0.00      A    C  
ATOM    298  H   VAL A 741       8.778   4.524  -0.035  1.00  0.00      A    H  
ATOM    299  HA  VAL A 741      11.536   5.283  -0.729  1.00  0.00      A    H  
ATOM    300  HB  VAL A 741       9.739   6.226   1.558  1.00  0.00      A    H  
ATOM    301 1HG1 VAL A 741      11.270   8.197   1.679  1.00  0.00      A    H  
ATOM    302 2HG1 VAL A 741      12.122   6.716   2.054  1.00  0.00      A    H  
ATOM    303 3HG1 VAL A 741      12.320   7.457   0.475  1.00  0.00      A    H  
ATOM    304 1HG2 VAL A 741      10.158   7.487  -1.189  1.00  0.00      A    H  
ATOM    305 2HG2 VAL A 741       8.656   6.851  -0.522  1.00  0.00      A    H  
ATOM    306 3HG2 VAL A 741       9.374   8.288   0.172  1.00  0.00      A    H  
ATOM    307  N   TYR A 742      12.804   4.219   1.202  1.00  0.00      A    N  
ATOM    308  CA  TYR A 742      13.625   3.451   2.138  1.00  0.00      A    C  
ATOM    309  C   TYR A 742      14.601   4.362   2.892  1.00  0.00      A    C  
ATOM    310  O   TYR A 742      15.022   5.394   2.371  1.00  0.00      A    O  
ATOM    311  CB  TYR A 742      14.404   2.358   1.367  1.00  0.00      A    C  
ATOM    312  CG  TYR A 742      13.551   1.219   0.838  1.00  0.00      A    C  
ATOM    313  CD1 TYR A 742      13.440   0.019   1.570  1.00  0.00      A    C  
ATOM    314  CD2 TYR A 742      12.857   1.356  -0.382  1.00  0.00      A    C  
ATOM    315  CE1 TYR A 742      12.606  -1.018   1.111  1.00  0.00      A    C  
ATOM    316  CE2 TYR A 742      12.023   0.320  -0.843  1.00  0.00      A    C  
ATOM    317  CZ  TYR A 742      11.890  -0.864  -0.091  1.00  0.00      A    C  
ATOM    318  OH  TYR A 742      11.071  -1.861  -0.534  1.00  0.00      A    O  
ATOM    319  H   TYR A 742      13.316   4.792   0.542  1.00  0.00      A    H  
ATOM    320  HA  TYR A 742      12.991   2.976   2.885  1.00  0.00      A    H  
ATOM    321 1HB  TYR A 742      14.955   2.797   0.536  1.00  0.00      A    H  
ATOM    322 2HB  TYR A 742      15.161   1.918   2.020  1.00  0.00      A    H  
ATOM    323  HD1 TYR A 742      13.984  -0.106   2.494  1.00  0.00      A    H  
ATOM    324  HD2 TYR A 742      12.949   2.265  -0.958  1.00  0.00      A    H  
ATOM    325  HE1 TYR A 742      12.515  -1.926   1.689  1.00  0.00      A    H  
ATOM    326  HE2 TYR A 742      11.482   0.439  -1.769  1.00  0.00      A    H  
ATOM    327  HH  TYR A 742      11.021  -2.608   0.066  1.00  0.00      A    H  
ATOM    328  N   LYS A 743      14.974   3.912   4.098  1.00  0.00      A    N  
ATOM    329  CA  LYS A 743      16.114   4.395   4.867  1.00  0.00      A    C  
ATOM    330  C   LYS A 743      17.345   3.557   4.491  1.00  0.00      A    C  
ATOM    331  O   LYS A 743      17.251   2.333   4.384  1.00  0.00      A    O  
ATOM    332  CB  LYS A 743      15.789   4.283   6.376  1.00  0.00      A    C  
ATOM    333  CG  LYS A 743      16.947   4.681   7.319  1.00  0.00      A    C  
ATOM    334  CD  LYS A 743      16.614   4.533   8.813  1.00  0.00      A    C  
ATOM    335  CE  LYS A 743      15.695   5.645   9.342  1.00  0.00      A    C  
ATOM    336  NZ  LYS A 743      15.393   5.478  10.775  1.00  0.00      A    N1+
ATOM    337  H   LYS A 743      14.583   3.039   4.430  1.00  0.00      A    H  
ATOM    338  HA  LYS A 743      16.301   5.445   4.630  1.00  0.00      A    H  
ATOM    339 1HB  LYS A 743      14.916   4.898   6.592  1.00  0.00      A    H  
ATOM    340 2HB  LYS A 743      15.497   3.256   6.603  1.00  0.00      A    H  
ATOM    341 1HG  LYS A 743      17.818   4.060   7.119  1.00  0.00      A    H  
ATOM    342 2HG  LYS A 743      17.261   5.705   7.108  1.00  0.00      A    H  
ATOM    343 1HD  LYS A 743      16.154   3.558   8.980  1.00  0.00      A    H  
ATOM    344 2HD  LYS A 743      17.548   4.524   9.378  1.00  0.00      A    H  
ATOM    345 1HE  LYS A 743      16.179   6.611   9.206  1.00  0.00      A    H  
ATOM    346 2HE  LYS A 743      14.755   5.672   8.791  1.00  0.00      A    H  
ATOM    347 1HZ  LYS A 743      16.252   5.480  11.305  1.00  0.00      A    H  
ATOM    348 2HZ  LYS A 743      14.808   6.242  11.083  1.00  0.00      A    H  
ATOM    349 3HZ  LYS A 743      14.909   4.604  10.923  1.00  0.00      A    H  
ATOM    350  N   ALA A 744      18.484   4.241   4.350  1.00  0.00      A    N  
ATOM    351  CA  ALA A 744      19.794   3.642   4.139  1.00  0.00      A    C  
ATOM    352  C   ALA A 744      20.866   4.514   4.803  1.00  0.00      A    C  
ATOM    353  O   ALA A 744      20.544   5.528   5.421  1.00  0.00      A    O  
ATOM    354  CB  ALA A 744      20.030   3.459   2.629  1.00  0.00      A    C  
ATOM    355  H   ALA A 744      18.482   5.249   4.451  1.00  0.00      A    H  
ATOM    356  HA  ALA A 744      19.827   2.672   4.635  1.00  0.00      A    H  
ATOM    357 1HB  ALA A 744      19.220   2.889   2.173  1.00  0.00      A    H  
ATOM    358 2HB  ALA A 744      20.084   4.415   2.111  1.00  0.00      A    H  
ATOM    359 3HB  ALA A 744      20.956   2.919   2.429  1.00  0.00      A    H  
ATOM    360  N   LYS A 745      22.128   4.096   4.667  1.00  0.00      A    N  
ATOM    361  CA  LYS A 745      23.297   4.846   5.114  1.00  0.00      A    C  
ATOM    362  C   LYS A 745      24.464   4.583   4.161  1.00  0.00      A    C  
ATOM    363  O   LYS A 745      24.502   3.532   3.526  1.00  0.00      A    O  
ATOM    364  CB  LYS A 745      23.652   4.467   6.572  1.00  0.00      A    C  
ATOM    365  CG  LYS A 745      24.082   3.000   6.779  1.00  0.00      A    C  
ATOM    366  CD  LYS A 745      24.636   2.717   8.179  1.00  0.00      A    C  
ATOM    367  CE  LYS A 745      25.022   1.238   8.333  1.00  0.00      A    C  
ATOM    368  NZ  LYS A 745      25.641   0.957   9.639  1.00  0.00      A    N1+
ATOM    369  H   LYS A 745      22.322   3.231   4.180  1.00  0.00      A    H  
ATOM    370  HA  LYS A 745      23.068   5.910   5.057  1.00  0.00      A    H  
ATOM    371 1HB  LYS A 745      24.465   5.114   6.903  1.00  0.00      A    H  
ATOM    372 2HB  LYS A 745      22.811   4.697   7.226  1.00  0.00      A    H  
ATOM    373 1HG  LYS A 745      23.232   2.344   6.585  1.00  0.00      A    H  
ATOM    374 2HG  LYS A 745      24.851   2.720   6.060  1.00  0.00      A    H  
ATOM    375 1HD  LYS A 745      25.506   3.353   8.352  1.00  0.00      A    H  
ATOM    376 2HD  LYS A 745      23.894   2.996   8.930  1.00  0.00      A    H  
ATOM    377 1HE  LYS A 745      24.137   0.611   8.223  1.00  0.00      A    H  
ATOM    378 2HE  LYS A 745      25.725   0.947   7.552  1.00  0.00      A    H  
ATOM    379 1HZ  LYS A 745      25.869  -0.026   9.692  1.00  0.00      A    H  
ATOM    380 2HZ  LYS A 745      26.483   1.505   9.739  1.00  0.00      A    H  
ATOM    381 3HZ  LYS A 745      24.994   1.192  10.378  1.00  0.00      A    H  
ATOM    382  N   ASP A 746      25.431   5.511   4.133  1.00  0.00      A    N  
ATOM    383  CA  ASP A 746      26.741   5.309   3.513  1.00  0.00      A    C  
ATOM    384  C   ASP A 746      27.544   4.287   4.345  1.00  0.00      A    C  
ATOM    385  O   ASP A 746      27.558   4.390   5.571  1.00  0.00      A    O  
ATOM    386  CB  ASP A 746      27.492   6.658   3.393  1.00  0.00      A    C  
ATOM    387  CG  ASP A 746      28.855   6.641   2.675  1.00  0.00      A    C  
ATOM    388  OD1 ASP A 746      29.622   7.596   2.922  1.00  0.00      A    O  
ATOM    389  OD2 ASP A 746      29.075   5.764   1.809  1.00  0.00      A    O1-
ATOM    390  H   ASP A 746      25.328   6.351   4.689  1.00  0.00      A    H  
ATOM    391  HA  ASP A 746      26.580   4.903   2.512  1.00  0.00      A    H  
ATOM    392 1HB  ASP A 746      26.853   7.365   2.862  1.00  0.00      A    H  
ATOM    393 2HB  ASP A 746      27.609   7.087   4.390  1.00  0.00      A    H  
ATOM    394  N   LYS A 747      28.199   3.331   3.668  1.00  0.00      A    N  
ATOM    395  CA  LYS A 747      29.052   2.325   4.304  1.00  0.00      A    C  
ATOM    396  C   LYS A 747      30.382   2.884   4.845  1.00  0.00      A    C  
ATOM    397  O   LYS A 747      30.898   2.328   5.815  1.00  0.00      A    O  
ATOM    398  CB  LYS A 747      29.281   1.154   3.328  1.00  0.00      A    C  
ATOM    399  CG  LYS A 747      28.029   0.278   3.160  1.00  0.00      A    C  
ATOM    400  CD  LYS A 747      28.241  -0.909   2.210  1.00  0.00      A    C  
ATOM    401  CE  LYS A 747      27.039  -1.869   2.210  1.00  0.00      A    C  
ATOM    402  NZ  LYS A 747      27.251  -3.020   1.318  1.00  0.00      A    N1+
ATOM    403  H   LYS A 747      28.159   3.314   2.657  1.00  0.00      A    H  
ATOM    404  HA  LYS A 747      28.509   1.935   5.168  1.00  0.00      A    H  
ATOM    405 1HB  LYS A 747      29.624   1.528   2.361  1.00  0.00      A    H  
ATOM    406 2HB  LYS A 747      30.082   0.517   3.707  1.00  0.00      A    H  
ATOM    407 1HG  LYS A 747      27.735  -0.097   4.141  1.00  0.00      A    H  
ATOM    408 2HG  LYS A 747      27.195   0.883   2.802  1.00  0.00      A    H  
ATOM    409 1HD  LYS A 747      28.411  -0.528   1.202  1.00  0.00      A    H  
ATOM    410 2HD  LYS A 747      29.148  -1.444   2.496  1.00  0.00      A    H  
ATOM    411 1HE  LYS A 747      26.856  -2.245   3.217  1.00  0.00      A    H  
ATOM    412 2HE  LYS A 747      26.137  -1.347   1.891  1.00  0.00      A    H  
ATOM    413 1HZ  LYS A 747      27.358  -2.682   0.370  1.00  0.00      A    H  
ATOM    414 2HZ  LYS A 747      28.081  -3.523   1.596  1.00  0.00      A    H  
ATOM    415 3HZ  LYS A 747      26.450  -3.633   1.363  1.00  0.00      A    H  
ATOM    416  N   ASP A 748      30.898   3.967   4.235  1.00  0.00      A    N  
ATOM    417  CA  ASP A 748      32.143   4.632   4.633  1.00  0.00      A    C  
ATOM    418  C   ASP A 748      31.942   5.502   5.885  1.00  0.00      A    C  
ATOM    419  O   ASP A 748      32.463   5.155   6.945  1.00  0.00      A    O  
ATOM    420  CB  ASP A 748      32.807   5.444   3.486  1.00  0.00      A    C  
ATOM    421  CG  ASP A 748      33.159   4.667   2.202  1.00  0.00      A    C  
ATOM    422  OD1 ASP A 748      33.441   5.357   1.197  1.00  0.00      A    O  
ATOM    423  OD2 ASP A 748      33.269   3.420   2.251  1.00  0.00      A    O1-
ATOM    424  H   ASP A 748      30.417   4.365   3.439  1.00  0.00      A    H  
ATOM    425  HA  ASP A 748      32.854   3.853   4.916  1.00  0.00      A    H  
ATOM    426 1HB  ASP A 748      32.146   6.260   3.191  1.00  0.00      A    H  
ATOM    427 2HB  ASP A 748      33.727   5.902   3.852  1.00  0.00      A    H  
ATOM    428  N   THR A 749      31.205   6.617   5.741  1.00  0.00      A    N  
ATOM    429  CA  THR A 749      30.998   7.613   6.800  1.00  0.00      A    C  
ATOM    430  C   THR A 749      29.953   7.199   7.861  1.00  0.00      A    C  
ATOM    431  O   THR A 749      30.004   7.732   8.970  1.00  0.00      A    O  
ATOM    432  CB  THR A 749      30.560   8.983   6.212  1.00  0.00      A    C  
ATOM    433  OG1 THR A 749      29.271   8.930   5.624  1.00  0.00      A    O  
ATOM    434  CG2 THR A 749      31.555   9.553   5.189  1.00  0.00      A    C  
ATOM    435  H   THR A 749      30.808   6.838   4.837  1.00  0.00      A    H  
ATOM    436  HA  THR A 749      31.947   7.760   7.320  1.00  0.00      A    H  
ATOM    437  HB  THR A 749      30.494   9.705   7.029  1.00  0.00      A    H  
ATOM    438  HG1 THR A 749      29.356   8.565   4.736  1.00  0.00      A    H  
ATOM    439 1HG2 THR A 749      31.671   8.904   4.322  1.00  0.00      A    H  
ATOM    440 2HG2 THR A 749      31.227  10.529   4.829  1.00  0.00      A    H  
ATOM    441 3HG2 THR A 749      32.540   9.683   5.637  1.00  0.00      A    H  
ATOM    442  N   GLY A 750      29.038   6.273   7.523  1.00  0.00      A    N  
ATOM    443  CA  GLY A 750      27.977   5.799   8.416  1.00  0.00      A    C  
ATOM    444  C   GLY A 750      26.742   6.719   8.432  1.00  0.00      A    C  
ATOM    445  O   GLY A 750      25.771   6.383   9.110  1.00  0.00      A    O  
ATOM    446  H   GLY A 750      29.063   5.871   6.595  1.00  0.00      A    H  
ATOM    447 1HA  GLY A 750      27.670   4.801   8.106  1.00  0.00      A    H  
ATOM    448 2HA  GLY A 750      28.357   5.697   9.434  1.00  0.00      A    H  
ATOM    449  N   GLU A 751      26.765   7.861   7.717  1.00  0.00      A    N  
ATOM    450  CA  GLU A 751      25.694   8.863   7.683  1.00  0.00      A    C  
ATOM    451  C   GLU A 751      24.441   8.363   6.948  1.00  0.00      A    C  
ATOM    452  O   GLU A 751      24.568   7.771   5.876  1.00  0.00      A    O  
ATOM    453  CB  GLU A 751      26.212  10.150   7.011  1.00  0.00      A    C  
ATOM    454  CG  GLU A 751      27.358  10.843   7.782  1.00  0.00      A    C  
ATOM    455  CD  GLU A 751      27.907  12.125   7.129  1.00  0.00      A    C  
ATOM    456  OE1 GLU A 751      27.373  12.559   6.082  1.00  0.00      A    O  
ATOM    457  OE2 GLU A 751      28.874  12.667   7.709  1.00  0.00      A    O1-
ATOM    458  H   GLU A 751      27.589   8.084   7.175  1.00  0.00      A    H  
ATOM    459  HA  GLU A 751      25.422   9.098   8.714  1.00  0.00      A    H  
ATOM    460 1HB  GLU A 751      26.550   9.912   6.000  1.00  0.00      A    H  
ATOM    461 2HB  GLU A 751      25.383  10.850   6.893  1.00  0.00      A    H  
ATOM    462 1HG  GLU A 751      27.012  11.096   8.785  1.00  0.00      A    H  
ATOM    463 2HG  GLU A 751      28.189  10.149   7.915  1.00  0.00      A    H  
ATOM    464  N   LEU A 752      23.263   8.649   7.528  1.00  0.00      A    N  
ATOM    465  CA  LEU A 752      21.946   8.295   6.990  1.00  0.00      A    C  
ATOM    466  C   LEU A 752      21.611   9.056   5.693  1.00  0.00      A    C  
ATOM    467  O   LEU A 752      21.931  10.240   5.573  1.00  0.00      A    O  
ATOM    468  CB  LEU A 752      20.857   8.585   8.051  1.00  0.00      A    C  
ATOM    469  CG  LEU A 752      20.896   7.681   9.304  1.00  0.00      A    C  
ATOM    470  CD1 LEU A 752      19.934   8.209  10.390  1.00  0.00      A    C  
ATOM    471  CD2 LEU A 752      20.631   6.197   8.973  1.00  0.00      A    C  
ATOM    472  H   LEU A 752      23.256   9.160   8.399  1.00  0.00      A    H  
ATOM    473  HA  LEU A 752      21.961   7.228   6.771  1.00  0.00      A    H  
ATOM    474 1HB  LEU A 752      20.942   9.631   8.353  1.00  0.00      A    H  
ATOM    475 2HB  LEU A 752      19.868   8.491   7.598  1.00  0.00      A    H  
ATOM    476  HG  LEU A 752      21.901   7.746   9.726  1.00  0.00      A    H  
ATOM    477 1HD1 LEU A 752      19.074   7.557  10.546  1.00  0.00      A    H  
ATOM    478 2HD1 LEU A 752      20.446   8.307  11.348  1.00  0.00      A    H  
ATOM    479 3HD1 LEU A 752      19.535   9.192  10.142  1.00  0.00      A    H  
ATOM    480 1HD2 LEU A 752      19.936   5.726   9.667  1.00  0.00      A    H  
ATOM    481 2HD2 LEU A 752      20.213   6.070   7.975  1.00  0.00      A    H  
ATOM    482 3HD2 LEU A 752      21.556   5.624   9.017  1.00  0.00      A    H  
ATOM    483  N   VAL A 753      20.923   8.359   4.778  1.00  0.00      A    N  
ATOM    484  CA  VAL A 753      20.352   8.900   3.544  1.00  0.00      A    C  
ATOM    485  C   VAL A 753      18.939   8.316   3.339  1.00  0.00      A    C  
ATOM    486  O   VAL A 753      18.634   7.234   3.844  1.00  0.00      A    O  
ATOM    487  CB  VAL A 753      21.224   8.573   2.292  1.00  0.00      A    C  
ATOM    488  CG1 VAL A 753      22.621   9.212   2.373  1.00  0.00      A    C  
ATOM    489  CG2 VAL A 753      21.331   7.079   1.927  1.00  0.00      A    C  
ATOM    490  H   VAL A 753      20.695   7.390   4.967  1.00  0.00      A    H  
ATOM    491  HA  VAL A 753      20.250   9.984   3.628  1.00  0.00      A    H  
ATOM    492  HB  VAL A 753      20.741   9.052   1.438  1.00  0.00      A    H  
ATOM    493 1HG1 VAL A 753      23.161   9.094   1.434  1.00  0.00      A    H  
ATOM    494 2HG1 VAL A 753      22.551  10.279   2.581  1.00  0.00      A    H  
ATOM    495 3HG1 VAL A 753      23.225   8.757   3.159  1.00  0.00      A    H  
ATOM    496 1HG2 VAL A 753      20.362   6.654   1.668  1.00  0.00      A    H  
ATOM    497 2HG2 VAL A 753      21.974   6.937   1.059  1.00  0.00      A    H  
ATOM    498 3HG2 VAL A 753      21.753   6.498   2.747  1.00  0.00      A    H  
ATOM    499  N   ALA A 754      18.106   9.046   2.583  1.00  0.00      A    N  
ATOM    500  CA  ALA A 754      16.774   8.617   2.164  1.00  0.00      A    C  
ATOM    501  C   ALA A 754      16.832   8.196   0.688  1.00  0.00      A    C  
ATOM    502  O   ALA A 754      17.255   8.992  -0.145  1.00  0.00      A    O  
ATOM    503  CB  ALA A 754      15.793   9.784   2.368  1.00  0.00      A    C  
ATOM    504  H   ALA A 754      18.435   9.913   2.176  1.00  0.00      A    H  
ATOM    505  HA  ALA A 754      16.427   7.775   2.765  1.00  0.00      A    H  
ATOM    506 1HB  ALA A 754      14.786   9.516   2.045  1.00  0.00      A    H  
ATOM    507 2HB  ALA A 754      15.733  10.065   3.420  1.00  0.00      A    H  
ATOM    508 3HB  ALA A 754      16.095  10.672   1.809  1.00  0.00      A    H  
ATOM    509  N   LEU A 755      16.398   6.965   0.385  1.00  0.00      A    N  
ATOM    510  CA  LEU A 755      16.318   6.433  -0.975  1.00  0.00      A    C  
ATOM    511  C   LEU A 755      14.856   6.462  -1.433  1.00  0.00      A    C  
ATOM    512  O   LEU A 755      14.078   5.606  -1.012  1.00  0.00      A    O  
ATOM    513  CB  LEU A 755      16.852   4.980  -1.000  1.00  0.00      A    C  
ATOM    514  CG  LEU A 755      18.377   4.817  -0.843  1.00  0.00      A    C  
ATOM    515  CD1 LEU A 755      18.754   3.325  -0.829  1.00  0.00      A    C  
ATOM    516  CD2 LEU A 755      19.179   5.577  -1.914  1.00  0.00      A    C  
ATOM    517  H   LEU A 755      16.042   6.364   1.118  1.00  0.00      A    H  
ATOM    518  HA  LEU A 755      16.901   7.039  -1.670  1.00  0.00      A    H  
ATOM    519 1HB  LEU A 755      16.353   4.407  -0.218  1.00  0.00      A    H  
ATOM    520 2HB  LEU A 755      16.566   4.511  -1.942  1.00  0.00      A    H  
ATOM    521  HG  LEU A 755      18.650   5.225   0.131  1.00  0.00      A    H  
ATOM    522 1HD1 LEU A 755      19.644   3.152  -0.225  1.00  0.00      A    H  
ATOM    523 2HD1 LEU A 755      17.954   2.707  -0.422  1.00  0.00      A    H  
ATOM    524 3HD1 LEU A 755      18.964   2.953  -1.833  1.00  0.00      A    H  
ATOM    525 1HD2 LEU A 755      19.612   6.481  -1.489  1.00  0.00      A    H  
ATOM    526 2HD2 LEU A 755      20.003   4.983  -2.310  1.00  0.00      A    H  
ATOM    527 3HD2 LEU A 755      18.562   5.874  -2.763  1.00  0.00      A    H  
ATOM    528  N   LYS A 756      14.513   7.422  -2.308  1.00  0.00      A    N  
ATOM    529  CA  LYS A 756      13.219   7.467  -2.988  1.00  0.00      A    C  
ATOM    530  C   LYS A 756      13.294   6.605  -4.258  1.00  0.00      A    C  
ATOM    531  O   LYS A 756      13.844   7.057  -5.263  1.00  0.00      A    O  
ATOM    532  CB  LYS A 756      12.833   8.928  -3.303  1.00  0.00      A    C  
ATOM    533  CG  LYS A 756      12.565   9.778  -2.044  1.00  0.00      A    C  
ATOM    534  CD  LYS A 756      11.654  10.990  -2.304  1.00  0.00      A    C  
ATOM    535  CE  LYS A 756      12.254  12.036  -3.257  1.00  0.00      A    C  
ATOM    536  NZ  LYS A 756      11.282  13.094  -3.573  1.00  0.00      A    N1+
ATOM    537  H   LYS A 756      15.206   8.091  -2.619  1.00  0.00      A    H  
ATOM    538  HA  LYS A 756      12.443   7.055  -2.338  1.00  0.00      A    H  
ATOM    539 1HB  LYS A 756      13.592   9.407  -3.923  1.00  0.00      A    H  
ATOM    540 2HB  LYS A 756      11.921   8.908  -3.902  1.00  0.00      A    H  
ATOM    541 1HG  LYS A 756      12.098   9.160  -1.278  1.00  0.00      A    H  
ATOM    542 2HG  LYS A 756      13.513  10.113  -1.620  1.00  0.00      A    H  
ATOM    543 1HD  LYS A 756      10.699  10.633  -2.693  1.00  0.00      A    H  
ATOM    544 2HD  LYS A 756      11.425  11.463  -1.347  1.00  0.00      A    H  
ATOM    545 1HE  LYS A 756      13.133  12.492  -2.804  1.00  0.00      A    H  
ATOM    546 2HE  LYS A 756      12.568  11.579  -4.196  1.00  0.00      A    H  
ATOM    547 1HZ  LYS A 756      10.977  13.552  -2.723  1.00  0.00      A    H  
ATOM    548 2HZ  LYS A 756      11.707  13.776  -4.191  1.00  0.00      A    H  
ATOM    549 3HZ  LYS A 756      10.480  12.691  -4.035  1.00  0.00      A    H  
ATOM    550  N   LYS A 757      12.774   5.366  -4.172  1.00  0.00      A    N  
ATOM    551  CA  LYS A 757      12.798   4.389  -5.263  1.00  0.00      A    C  
ATOM    552  C   LYS A 757      11.834   4.777  -6.393  1.00  0.00      A    C  
ATOM    553  O   LYS A 757      10.721   5.227  -6.118  1.00  0.00      A    O  
ATOM    554  CB  LYS A 757      12.452   2.991  -4.713  1.00  0.00      A    C  
ATOM    555  CG  LYS A 757      12.763   1.831  -5.674  1.00  0.00      A    C  
ATOM    556  CD  LYS A 757      12.541   0.461  -5.016  1.00  0.00      A    C  
ATOM    557  CE  LYS A 757      13.023  -0.693  -5.908  1.00  0.00      A    C  
ATOM    558  NZ  LYS A 757      12.923  -1.996  -5.228  1.00  0.00      A    N1+
ATOM    559  H   LYS A 757      12.342   5.061  -3.311  1.00  0.00      A    H  
ATOM    560  HA  LYS A 757      13.813   4.352  -5.657  1.00  0.00      A    H  
ATOM    561 1HB  LYS A 757      13.014   2.829  -3.792  1.00  0.00      A    H  
ATOM    562 2HB  LYS A 757      11.396   2.951  -4.451  1.00  0.00      A    H  
ATOM    563 1HG  LYS A 757      12.142   1.902  -6.567  1.00  0.00      A    H  
ATOM    564 2HG  LYS A 757      13.796   1.910  -6.014  1.00  0.00      A    H  
ATOM    565 1HD  LYS A 757      13.054   0.430  -4.054  1.00  0.00      A    H  
ATOM    566 2HD  LYS A 757      11.479   0.340  -4.796  1.00  0.00      A    H  
ATOM    567 1HE  LYS A 757      12.444  -0.726  -6.832  1.00  0.00      A    H  
ATOM    568 2HE  LYS A 757      14.066  -0.538  -6.184  1.00  0.00      A    H  
ATOM    569 1HZ  LYS A 757      13.256  -2.722  -5.846  1.00  0.00      A    H  
ATOM    570 2HZ  LYS A 757      13.494  -1.982  -4.395  1.00  0.00      A    H  
ATOM    571 3HZ  LYS A 757      11.962  -2.178  -4.977  1.00  0.00      A    H  
ATOM    572  N   VAL A 758      12.281   4.545  -7.635  1.00  0.00      A    N  
ATOM    573  CA  VAL A 758      11.503   4.739  -8.850  1.00  0.00      A    C  
ATOM    574  C   VAL A 758      11.298   3.364  -9.509  1.00  0.00      A    C  
ATOM    575  O   VAL A 758      12.268   2.758  -9.971  1.00  0.00      A    O  
ATOM    576  CB  VAL A 758      12.240   5.673  -9.853  1.00  0.00      A    C  
ATOM    577  CG1 VAL A 758      11.472   5.843 -11.177  1.00  0.00      A    C  
ATOM    578  CG2 VAL A 758      12.521   7.061  -9.247  1.00  0.00      A    C  
ATOM    579  H   VAL A 758      13.205   4.152  -7.767  1.00  0.00      A    H  
ATOM    580  HA  VAL A 758      10.527   5.172  -8.625  1.00  0.00      A    H  
ATOM    581  HB  VAL A 758      13.212   5.239 -10.090  1.00  0.00      A    H  
ATOM    582 1HG1 VAL A 758      10.452   6.167 -10.972  1.00  0.00      A    H  
ATOM    583 2HG1 VAL A 758      11.937   6.593 -11.813  1.00  0.00      A    H  
ATOM    584 3HG1 VAL A 758      11.421   4.923 -11.758  1.00  0.00      A    H  
ATOM    585 1HG2 VAL A 758      13.143   6.992  -8.355  1.00  0.00      A    H  
ATOM    586 2HG2 VAL A 758      13.047   7.702  -9.955  1.00  0.00      A    H  
ATOM    587 3HG2 VAL A 758      11.596   7.565  -8.971  1.00  0.00      A    H  
ATOM    588  N   ARG A 759      10.032   2.910  -9.554  1.00  0.00      A    N  
ATOM    589  CA  ARG A 759       9.618   1.718 -10.295  1.00  0.00      A    C  
ATOM    590  C   ARG A 759       9.572   2.048 -11.798  1.00  0.00      A    C  
ATOM    591  O   ARG A 759       8.864   2.976 -12.191  1.00  0.00      A    O  
ATOM    592  CB  ARG A 759       8.250   1.216  -9.768  1.00  0.00      A    C  
ATOM    593  CG  ARG A 759       7.823  -0.153 -10.351  1.00  0.00      A    C  
ATOM    594  CD  ARG A 759       6.351  -0.561 -10.142  1.00  0.00      A    C  
ATOM    595  NE  ARG A 759       5.919  -0.585  -8.731  1.00  0.00      A    N  
ATOM    596  CZ  ARG A 759       5.099   0.284  -8.107  1.00  0.00      A    C  
ATOM    597  NH1 ARG A 759       4.590   1.363  -8.723  1.00  0.00      A    N  
ATOM    598  NH2 ARG A 759       4.772   0.059  -6.828  1.00  0.00      A    N1+
ATOM    599  H   ARG A 759       9.287   3.464  -9.150  1.00  0.00      A    H  
ATOM    600  HA  ARG A 759      10.355   0.932 -10.118  1.00  0.00      A    H  
ATOM    601 1HB  ARG A 759       8.299   1.128  -8.682  1.00  0.00      A    H  
ATOM    602 2HB  ARG A 759       7.481   1.961  -9.973  1.00  0.00      A    H  
ATOM    603 1HG  ARG A 759       7.919  -0.060 -11.431  1.00  0.00      A    H  
ATOM    604 2HG  ARG A 759       8.506  -0.960 -10.080  1.00  0.00      A    H  
ATOM    605 1HD  ARG A 759       5.672  -0.043 -10.818  1.00  0.00      A    H  
ATOM    606 2HD  ARG A 759       6.277  -1.611 -10.426  1.00  0.00      A    H  
ATOM    607  HE  ARG A 759       6.263  -1.371  -8.197  1.00  0.00      A    H  
ATOM    608 1HH1 ARG A 759       4.839   1.562  -9.684  1.00  0.00      A    H  
ATOM    609 2HH1 ARG A 759       3.970   1.993  -8.235  1.00  0.00      A    H  
ATOM    610 1HH2 ARG A 759       4.143   0.684  -6.344  1.00  0.00      A    H  
ATOM    611 2HH2 ARG A 759       5.127  -0.752  -6.343  1.00  0.00      A    H  
ATOM    612  N   LEU A 760      10.315   1.272 -12.603  1.00  0.00      A    N  
ATOM    613  CA  LEU A 760      10.432   1.459 -14.054  1.00  0.00      A    C  
ATOM    614  C   LEU A 760       9.277   0.822 -14.860  1.00  0.00      A    C  
ATOM    615  O   LEU A 760       9.304   0.880 -16.088  1.00  0.00      A    O  
ATOM    616  CB  LEU A 760      11.807   0.930 -14.532  1.00  0.00      A    C  
ATOM    617  CG  LEU A 760      13.050   1.493 -13.797  1.00  0.00      A    C  
ATOM    618  CD1 LEU A 760      14.342   0.900 -14.389  1.00  0.00      A    C  
ATOM    619  CD2 LEU A 760      13.114   3.033 -13.721  1.00  0.00      A    C  
ATOM    620  H   LEU A 760      10.867   0.525 -12.208  1.00  0.00      A    H  
ATOM    621  HA  LEU A 760      10.375   2.526 -14.266  1.00  0.00      A    H  
ATOM    622 1HB  LEU A 760      11.814  -0.158 -14.444  1.00  0.00      A    H  
ATOM    623 2HB  LEU A 760      11.918   1.138 -15.597  1.00  0.00      A    H  
ATOM    624  HG  LEU A 760      12.990   1.134 -12.770  1.00  0.00      A    H  
ATOM    625 1HD1 LEU A 760      14.172  -0.070 -14.855  1.00  0.00      A    H  
ATOM    626 2HD1 LEU A 760      14.778   1.549 -15.149  1.00  0.00      A    H  
ATOM    627 3HD1 LEU A 760      15.092   0.761 -13.612  1.00  0.00      A    H  
ATOM    628 1HD2 LEU A 760      12.324   3.522 -14.284  1.00  0.00      A    H  
ATOM    629 2HD2 LEU A 760      13.023   3.367 -12.688  1.00  0.00      A    H  
ATOM    630 3HD2 LEU A 760      14.055   3.430 -14.102  1.00  0.00      A    H  
ATOM    631  N   ASP A 761       8.283   0.241 -14.167  1.00  0.00      A    N  
ATOM    632  CA  ASP A 761       7.100  -0.413 -14.742  1.00  0.00      A    C  
ATOM    633  C   ASP A 761       5.921   0.561 -14.967  1.00  0.00      A    C  
ATOM    634  O   ASP A 761       4.830   0.098 -15.301  1.00  0.00      A    O  
ATOM    635  CB  ASP A 761       6.644  -1.643 -13.905  1.00  0.00      A    C  
ATOM    636  CG  ASP A 761       7.728  -2.681 -13.548  1.00  0.00      A    C  
ATOM    637  OD1 ASP A 761       7.478  -3.444 -12.590  1.00  0.00      A    O  
ATOM    638  OD2 ASP A 761       8.713  -2.821 -14.308  1.00  0.00      A    O1-
ATOM    639  H   ASP A 761       8.336   0.241 -13.160  1.00  0.00      A    H  
ATOM    640  HA  ASP A 761       7.363  -0.780 -15.735  1.00  0.00      A    H  
ATOM    641 1HB  ASP A 761       6.189  -1.295 -12.977  1.00  0.00      A    H  
ATOM    642 2HB  ASP A 761       5.870  -2.184 -14.451  1.00  0.00      A    H  
ATOM    643  N   ASN A 762       6.147   1.875 -14.788  1.00  0.00      A    N  
ATOM    644  CA  ASN A 762       5.154   2.939 -14.956  1.00  0.00      A    C  
ATOM    645  C   ASN A 762       5.494   3.772 -16.198  1.00  0.00      A    C  
ATOM    646  O   ASN A 762       6.640   4.196 -16.349  1.00  0.00      A    O  
ATOM    647  CB  ASN A 762       5.151   3.831 -13.694  1.00  0.00      A    C  
ATOM    648  CG  ASN A 762       4.573   3.122 -12.465  1.00  0.00      A    C  
ATOM    649  OD1 ASN A 762       5.309   2.542 -11.670  1.00  0.00      A    O  
ATOM    650  ND2 ASN A 762       3.248   3.164 -12.310  1.00  0.00      A    N  
ATOM    651  H   ASN A 762       7.075   2.180 -14.531  1.00  0.00      A    H  
ATOM    652  HA  ASN A 762       4.163   2.492 -15.070  1.00  0.00      A    H  
ATOM    653 1HB  ASN A 762       6.162   4.173 -13.471  1.00  0.00      A    H  
ATOM    654 2HB  ASN A 762       4.556   4.730 -13.871  1.00  0.00      A    H  
ATOM    655 1HD2 ASN A 762       2.808   2.687 -11.538  1.00  0.00      A    H  
ATOM    656 2HD2 ASN A 762       2.666   3.646 -12.981  1.00  0.00      A    H  
ATOM    657  N   GLU A 763       4.465   4.014 -17.031  1.00  0.00      A    N  
ATOM    658  CA  GLU A 763       4.468   4.807 -18.271  1.00  0.00      A    C  
ATOM    659  C   GLU A 763       5.296   4.189 -19.417  1.00  0.00      A    C  
ATOM    660  O   GLU A 763       6.106   3.287 -19.196  1.00  0.00      A    O  
ATOM    661  CB  GLU A 763       4.877   6.284 -18.005  1.00  0.00      A    C  
ATOM    662  CG  GLU A 763       4.042   7.024 -16.928  1.00  0.00      A    C  
ATOM    663  CD  GLU A 763       2.550   7.248 -17.247  1.00  0.00      A    C  
ATOM    664  OE1 GLU A 763       2.153   7.134 -18.429  1.00  0.00      A    O  
ATOM    665  OE2 GLU A 763       1.816   7.549 -16.280  1.00  0.00      A    O1-
ATOM    666  H   GLU A 763       3.569   3.609 -16.802  1.00  0.00      A    H  
ATOM    667  HA  GLU A 763       3.436   4.787 -18.619  1.00  0.00      A    H  
ATOM    668 1HB  GLU A 763       5.926   6.323 -17.710  1.00  0.00      A    H  
ATOM    669 2HB  GLU A 763       4.836   6.855 -18.934  1.00  0.00      A    H  
ATOM    670 1HG  GLU A 763       4.129   6.503 -15.974  1.00  0.00      A    H  
ATOM    671 2HG  GLU A 763       4.487   8.006 -16.762  1.00  0.00      A    H  
ATOM    672  N   LYS A 764       5.073   4.702 -20.640  1.00  0.00      A    N  
ATOM    673  CA  LYS A 764       5.783   4.283 -21.855  1.00  0.00      A    C  
ATOM    674  C   LYS A 764       7.258   4.725 -21.917  1.00  0.00      A    C  
ATOM    675  O   LYS A 764       8.016   4.140 -22.689  1.00  0.00      A    O  
ATOM    676  CB  LYS A 764       4.989   4.715 -23.104  1.00  0.00      A    C  
ATOM    677  CG  LYS A 764       4.892   6.235 -23.355  1.00  0.00      A    C  
ATOM    678  CD  LYS A 764       4.327   6.583 -24.744  1.00  0.00      A    C  
ATOM    679  CE  LYS A 764       2.892   6.079 -24.981  1.00  0.00      A    C  
ATOM    680  NZ  LYS A 764       2.413   6.411 -26.334  1.00  0.00      A    N1+
ATOM    681  H   LYS A 764       4.389   5.436 -20.754  1.00  0.00      A    H  
ATOM    682  HA  LYS A 764       5.804   3.193 -21.850  1.00  0.00      A    H  
ATOM    683 1HB  LYS A 764       5.455   4.252 -23.976  1.00  0.00      A    H  
ATOM    684 2HB  LYS A 764       3.989   4.287 -23.045  1.00  0.00      A    H  
ATOM    685 1HG  LYS A 764       4.273   6.695 -22.584  1.00  0.00      A    H  
ATOM    686 2HG  LYS A 764       5.874   6.699 -23.265  1.00  0.00      A    H  
ATOM    687 1HD  LYS A 764       4.361   7.666 -24.868  1.00  0.00      A    H  
ATOM    688 2HD  LYS A 764       4.995   6.174 -25.504  1.00  0.00      A    H  
ATOM    689 1HE  LYS A 764       2.838   4.997 -24.874  1.00  0.00      A    H  
ATOM    690 2HE  LYS A 764       2.211   6.509 -24.247  1.00  0.00      A    H  
ATOM    691 1HZ  LYS A 764       1.474   6.058 -26.451  1.00  0.00      A    H  
ATOM    692 2HZ  LYS A 764       2.419   7.412 -26.462  1.00  0.00      A    H  
ATOM    693 3HZ  LYS A 764       3.019   5.979 -27.017  1.00  0.00      A    H  
ATOM    694  N   GLU A 765       7.646   5.708 -21.085  1.00  0.00      A    N  
ATOM    695  CA  GLU A 765       9.034   6.128 -20.880  1.00  0.00      A    C  
ATOM    696  C   GLU A 765       9.856   5.106 -20.066  1.00  0.00      A    C  
ATOM    697  O   GLU A 765      11.081   5.228 -20.031  1.00  0.00      A    O  
ATOM    698  CB  GLU A 765       9.057   7.499 -20.159  1.00  0.00      A    C  
ATOM    699  CG  GLU A 765       8.206   8.628 -20.789  1.00  0.00      A    C  
ATOM    700  CD  GLU A 765       8.633   9.131 -22.180  1.00  0.00      A    C  
ATOM    701  OE1 GLU A 765       7.809   9.857 -22.779  1.00  0.00      A    O  
ATOM    702  OE2 GLU A 765       9.760   8.818 -22.626  1.00  0.00      A    O1-
ATOM    703  H   GLU A 765       6.960   6.150 -20.491  1.00  0.00      A    H  
ATOM    704  HA  GLU A 765       9.511   6.226 -21.856  1.00  0.00      A    H  
ATOM    705 1HB  GLU A 765       8.710   7.358 -19.137  1.00  0.00      A    H  
ATOM    706 2HB  GLU A 765      10.088   7.843 -20.060  1.00  0.00      A    H  
ATOM    707 1HG  GLU A 765       7.157   8.330 -20.822  1.00  0.00      A    H  
ATOM    708 2HG  GLU A 765       8.246   9.488 -20.120  1.00  0.00      A    H  
ATOM    709  N   GLY A 766       9.181   4.145 -19.404  1.00  0.00      A    N  
ATOM    710  CA  GLY A 766       9.779   3.199 -18.462  1.00  0.00      A    C  
ATOM    711  C   GLY A 766      10.245   3.921 -17.187  1.00  0.00      A    C  
ATOM    712  O   GLY A 766      11.262   3.542 -16.612  1.00  0.00      A    O  
ATOM    713  H   GLY A 766       8.176   4.100 -19.505  1.00  0.00      A    H  
ATOM    714 1HA  GLY A 766       9.030   2.452 -18.200  1.00  0.00      A    H  
ATOM    715 2HA  GLY A 766      10.616   2.675 -18.924  1.00  0.00      A    H  
ATOM    716  N   PHE A 767       9.545   5.002 -16.805  1.00  0.00      A    N  
ATOM    717  CA  PHE A 767       9.930   5.970 -15.783  1.00  0.00      A    C  
ATOM    718  C   PHE A 767       8.697   6.891 -15.632  1.00  0.00      A    C  
ATOM    719  O   PHE A 767       8.223   7.393 -16.654  1.00  0.00      A    O  
ATOM    720  CB  PHE A 767      11.152   6.779 -16.310  1.00  0.00      A    C  
ATOM    721  CG  PHE A 767      12.160   7.194 -15.253  1.00  0.00      A    C  
ATOM    722  CD1 PHE A 767      13.269   6.367 -14.976  1.00  0.00      A    C  
ATOM    723  CD2 PHE A 767      11.947   8.339 -14.458  1.00  0.00      A    C  
ATOM    724  CE1 PHE A 767      14.179   6.729 -13.992  1.00  0.00      A    C  
ATOM    725  CE2 PHE A 767      12.876   8.692 -13.487  1.00  0.00      A    C  
ATOM    726  CZ  PHE A 767      13.990   7.895 -13.259  1.00  0.00      A    C  
ATOM    727  H   PHE A 767       8.707   5.239 -17.318  1.00  0.00      A    H  
ATOM    728  HA  PHE A 767      10.197   5.424 -14.879  1.00  0.00      A    H  
ATOM    729 1HB  PHE A 767      11.708   6.218 -17.061  1.00  0.00      A    H  
ATOM    730 2HB  PHE A 767      10.830   7.679 -16.838  1.00  0.00      A    H  
ATOM    731  HD1 PHE A 767      13.425   5.460 -15.543  1.00  0.00      A    H  
ATOM    732  HD2 PHE A 767      11.072   8.950 -14.615  1.00  0.00      A    H  
ATOM    733  HE1 PHE A 767      15.038   6.104 -13.800  1.00  0.00      A    H  
ATOM    734  HE2 PHE A 767      12.729   9.586 -12.900  1.00  0.00      A    H  
ATOM    735  HZ  PHE A 767      14.705   8.173 -12.498  1.00  0.00      A    H  
ATOM    736  N   PRO A 768       8.187   7.124 -14.397  1.00  0.00      A    N  
ATOM    737  CA  PRO A 768       7.171   8.166 -14.130  1.00  0.00      A    C  
ATOM    738  C   PRO A 768       7.589   9.554 -14.651  1.00  0.00      A    C  
ATOM    739  O   PRO A 768       8.676  10.021 -14.314  1.00  0.00      A    O  
ATOM    740  CB  PRO A 768       7.019   8.161 -12.595  1.00  0.00      A    C  
ATOM    741  CG  PRO A 768       7.496   6.787 -12.160  1.00  0.00      A    C  
ATOM    742  CD  PRO A 768       8.600   6.472 -13.160  1.00  0.00      A    C  
ATOM    743  HA  PRO A 768       6.237   7.843 -14.594  1.00  0.00      A    H  
ATOM    744 1HB  PRO A 768       7.652   8.917 -12.131  1.00  0.00      A    H  
ATOM    745 2HB  PRO A 768       5.996   8.358 -12.275  1.00  0.00      A    H  
ATOM    746 1HG  PRO A 768       7.827   6.749 -11.122  1.00  0.00      A    H  
ATOM    747 2HG  PRO A 768       6.681   6.073 -12.275  1.00  0.00      A    H  
ATOM    748 1HD  PRO A 768       9.544   6.923 -12.857  1.00  0.00      A    H  
ATOM    749 2HD  PRO A 768       8.731   5.395 -13.260  1.00  0.00      A    H  
ATOM    750  N   ILE A 769       6.739  10.158 -15.498  1.00  0.00      A    N  
ATOM    751  CA  ILE A 769       6.996  11.428 -16.192  1.00  0.00      A    C  
ATOM    752  C   ILE A 769       7.265  12.648 -15.277  1.00  0.00      A    C  
ATOM    753  O   ILE A 769       7.952  13.575 -15.704  1.00  0.00      A    O  
ATOM    754  CB  ILE A 769       5.835  11.777 -17.168  1.00  0.00      A    C  
ATOM    755  CG1 ILE A 769       4.444  11.839 -16.487  1.00  0.00      A    C  
ATOM    756  CG2 ILE A 769       5.834  10.814 -18.371  1.00  0.00      A    C  
ATOM    757  CD1 ILE A 769       3.325  12.365 -17.397  1.00  0.00      A    C  
ATOM    758  H   ILE A 769       5.874   9.697 -15.739  1.00  0.00      A    H  
ATOM    759  HA  ILE A 769       7.904  11.281 -16.779  1.00  0.00      A    H  
ATOM    760  HB  ILE A 769       6.034  12.770 -17.575  1.00  0.00      A    H  
ATOM    761 1HG1 ILE A 769       4.164  10.846 -16.132  1.00  0.00      A    H  
ATOM    762 2HG1 ILE A 769       4.481  12.471 -15.601  1.00  0.00      A    H  
ATOM    763 1HG2 ILE A 769       5.623   9.788 -18.069  1.00  0.00      A    H  
ATOM    764 2HG2 ILE A 769       5.091  11.098 -19.116  1.00  0.00      A    H  
ATOM    765 3HG2 ILE A 769       6.802  10.819 -18.871  1.00  0.00      A    H  
ATOM    766 1HD1 ILE A 769       2.506  12.775 -16.805  1.00  0.00      A    H  
ATOM    767 2HD1 ILE A 769       3.681  13.156 -18.058  1.00  0.00      A    H  
ATOM    768 3HD1 ILE A 769       2.915  11.567 -18.016  1.00  0.00      A    H  
ATOM    769  N   THR A 770       6.766  12.598 -14.030  1.00  0.00      A    N  
ATOM    770  CA  THR A 770       7.000  13.587 -12.978  1.00  0.00      A    C  
ATOM    771  C   THR A 770       8.380  13.423 -12.297  1.00  0.00      A    C  
ATOM    772  O   THR A 770       8.955  14.433 -11.890  1.00  0.00      A    O  
ATOM    773  CB  THR A 770       5.903  13.471 -11.886  1.00  0.00      A    C  
ATOM    774  OG1 THR A 770       5.892  12.189 -11.282  1.00  0.00      A    O  
ATOM    775  CG2 THR A 770       4.490  13.769 -12.411  1.00  0.00      A    C  
ATOM    776  H   THR A 770       6.220  11.796 -13.752  1.00  0.00      A    H  
ATOM    777  HA  THR A 770       6.954  14.586 -13.417  1.00  0.00      A    H  
ATOM    778  HB  THR A 770       6.118  14.185 -11.091  1.00  0.00      A    H  
ATOM    779  HG1 THR A 770       5.127  12.128 -10.704  1.00  0.00      A    H  
ATOM    780 1HG2 THR A 770       4.175  13.042 -13.161  1.00  0.00      A    H  
ATOM    781 2HG2 THR A 770       3.758  13.748 -11.603  1.00  0.00      A    H  
ATOM    782 3HG2 THR A 770       4.445  14.757 -12.867  1.00  0.00      A    H  
ATOM    783  N   ALA A 771       8.901  12.183 -12.214  1.00  0.00      A    N  
ATOM    784  CA  ALA A 771      10.197  11.852 -11.608  1.00  0.00      A    C  
ATOM    785  C   ALA A 771      11.403  12.355 -12.413  1.00  0.00      A    C  
ATOM    786  O   ALA A 771      12.428  12.677 -11.812  1.00  0.00      A    O  
ATOM    787  CB  ALA A 771      10.301  10.331 -11.414  1.00  0.00      A    C  
ATOM    788  H   ALA A 771       8.382  11.405 -12.596  1.00  0.00      A    H  
ATOM    789  HA  ALA A 771      10.235  12.328 -10.628  1.00  0.00      A    H  
ATOM    790 1HB  ALA A 771       9.424   9.932 -10.913  1.00  0.00      A    H  
ATOM    791 2HB  ALA A 771      10.387   9.806 -12.364  1.00  0.00      A    H  
ATOM    792 3HB  ALA A 771      11.170  10.068 -10.810  1.00  0.00      A    H  
ATOM    793  N   ILE A 772      11.247  12.429 -13.747  1.00  0.00      A    N  
ATOM    794  CA  ILE A 772      12.244  12.922 -14.702  1.00  0.00      A    C  
ATOM    795  C   ILE A 772      12.602  14.408 -14.460  1.00  0.00      A    C  
ATOM    796  O   ILE A 772      13.759  14.789 -14.647  1.00  0.00      A    O  
ATOM    797  CB  ILE A 772      11.740  12.754 -16.174  1.00  0.00      A    C  
ATOM    798  CG1 ILE A 772      11.402  11.275 -16.489  1.00  0.00      A    C  
ATOM    799  CG2 ILE A 772      12.712  13.310 -17.242  1.00  0.00      A    C  
ATOM    800  CD1 ILE A 772      10.668  11.050 -17.820  1.00  0.00      A    C  
ATOM    801  H   ILE A 772      10.367  12.133 -14.147  1.00  0.00      A    H  
ATOM    802  HA  ILE A 772      13.152  12.330 -14.571  1.00  0.00      A    H  
ATOM    803  HB  ILE A 772      10.808  13.317 -16.265  1.00  0.00      A    H  
ATOM    804 1HG1 ILE A 772      12.316  10.681 -16.475  1.00  0.00      A    H  
ATOM    805 2HG1 ILE A 772      10.766  10.864 -15.709  1.00  0.00      A    H  
ATOM    806 1HG2 ILE A 772      12.852  14.388 -17.160  1.00  0.00      A    H  
ATOM    807 2HG2 ILE A 772      13.691  12.838 -17.164  1.00  0.00      A    H  
ATOM    808 3HG2 ILE A 772      12.342  13.134 -18.252  1.00  0.00      A    H  
ATOM    809 1HD1 ILE A 772      11.372  10.900 -18.639  1.00  0.00      A    H  
ATOM    810 2HD1 ILE A 772      10.036  10.162 -17.769  1.00  0.00      A    H  
ATOM    811 3HD1 ILE A 772      10.027  11.894 -18.077  1.00  0.00      A    H  
ATOM    812  N   ARG A 773      11.608  15.203 -14.024  1.00  0.00      A    N  
ATOM    813  CA  ARG A 773      11.736  16.637 -13.774  1.00  0.00      A    C  
ATOM    814  C   ARG A 773      12.542  16.980 -12.513  1.00  0.00      A    C  
ATOM    815  O   ARG A 773      13.301  17.944 -12.560  1.00  0.00      A    O  
ATOM    816  CB  ARG A 773      10.348  17.306 -13.731  1.00  0.00      A    C  
ATOM    817  CG  ARG A 773       9.491  17.014 -14.977  1.00  0.00      A    C  
ATOM    818  CD  ARG A 773       8.274  17.940 -15.143  1.00  0.00      A    C  
ATOM    819  NE  ARG A 773       7.219  17.703 -14.138  1.00  0.00      A    N  
ATOM    820  CZ  ARG A 773       5.914  18.014 -14.254  1.00  0.00      A    C  
ATOM    821  NH1 ARG A 773       5.405  18.587 -15.356  1.00  0.00      A    N  
ATOM    822  NH2 ARG A 773       5.089  17.744 -13.237  1.00  0.00      A    N1+
ATOM    823  H   ARG A 773      10.694  14.803 -13.863  1.00  0.00      A    H  
ATOM    824  HA  ARG A 773      12.274  17.062 -14.624  1.00  0.00      A    H  
ATOM    825 1HB  ARG A 773       9.807  16.996 -12.835  1.00  0.00      A    H  
ATOM    826 2HB  ARG A 773      10.486  18.384 -13.642  1.00  0.00      A    H  
ATOM    827 1HG  ARG A 773      10.084  17.021 -15.892  1.00  0.00      A    H  
ATOM    828 2HG  ARG A 773       9.131  15.990 -14.874  1.00  0.00      A    H  
ATOM    829 1HD  ARG A 773       8.592  18.967 -14.959  1.00  0.00      A    H  
ATOM    830 2HD  ARG A 773       7.913  17.915 -16.171  1.00  0.00      A    H  
ATOM    831  HE  ARG A 773       7.532  17.302 -13.264  1.00  0.00      A    H  
ATOM    832 1HH1 ARG A 773       5.996  18.778 -16.151  1.00  0.00      A    H  
ATOM    833 2HH1 ARG A 773       4.419  18.841 -15.403  1.00  0.00      A    H  
ATOM    834 1HH2 ARG A 773       5.448  17.322 -12.390  1.00  0.00      A    H  
ATOM    835 2HH2 ARG A 773       4.103  17.951 -13.317  1.00  0.00      A    H  
ATOM    836  N   GLU A 774      12.389  16.199 -11.428  1.00  0.00      A    N  
ATOM    837  CA  GLU A 774      13.078  16.427 -10.149  1.00  0.00      A    C  
ATOM    838  C   GLU A 774      14.614  16.314 -10.235  1.00  0.00      A    C  
ATOM    839  O   GLU A 774      15.316  17.069  -9.561  1.00  0.00      A    O  
ATOM    840  CB  GLU A 774      12.470  15.512  -9.066  1.00  0.00      A    C  
ATOM    841  CG  GLU A 774      13.147  15.638  -7.682  1.00  0.00      A    C  
ATOM    842  CD  GLU A 774      12.358  14.970  -6.553  1.00  0.00      A    C  
ATOM    843  OE1 GLU A 774      12.157  15.634  -5.513  1.00  0.00      A    O  
ATOM    844  OE2 GLU A 774      11.984  13.791  -6.724  1.00  0.00      A    O1-
ATOM    845  H   GLU A 774      11.757  15.413 -11.462  1.00  0.00      A    H  
ATOM    846  HA  GLU A 774      12.857  17.454  -9.853  1.00  0.00      A    H  
ATOM    847 1HB  GLU A 774      11.410  15.750  -8.967  1.00  0.00      A    H  
ATOM    848 2HB  GLU A 774      12.511  14.474  -9.402  1.00  0.00      A    H  
ATOM    849 1HG  GLU A 774      14.136  15.180  -7.704  1.00  0.00      A    H  
ATOM    850 2HG  GLU A 774      13.309  16.690  -7.449  1.00  0.00      A    H  
ATOM    851  N   ILE A 775      15.088  15.401 -11.100  1.00  0.00      A    N  
ATOM    852  CA  ILE A 775      16.497  15.154 -11.417  1.00  0.00      A    C  
ATOM    853  C   ILE A 775      17.178  16.383 -12.068  1.00  0.00      A    C  
ATOM    854  O   ILE A 775      18.361  16.618 -11.822  1.00  0.00      A    O  
ATOM    855  CB  ILE A 775      16.629  13.925 -12.372  1.00  0.00      A    C  
ATOM    856  CG1 ILE A 775      16.003  12.645 -11.762  1.00  0.00      A    C  
ATOM    857  CG2 ILE A 775      18.074  13.621 -12.826  1.00  0.00      A    C  
ATOM    858  CD1 ILE A 775      15.687  11.548 -12.793  1.00  0.00      A    C  
ATOM    859  H   ILE A 775      14.425  14.832 -11.607  1.00  0.00      A    H  
ATOM    860  HA  ILE A 775      17.017  14.935 -10.483  1.00  0.00      A    H  
ATOM    861  HB  ILE A 775      16.057  14.161 -13.271  1.00  0.00      A    H  
ATOM    862 1HG1 ILE A 775      16.669  12.244 -10.999  1.00  0.00      A    H  
ATOM    863 2HG1 ILE A 775      15.077  12.872 -11.237  1.00  0.00      A    H  
ATOM    864 1HG2 ILE A 775      18.121  12.715 -13.432  1.00  0.00      A    H  
ATOM    865 2HG2 ILE A 775      18.490  14.420 -13.438  1.00  0.00      A    H  
ATOM    866 3HG2 ILE A 775      18.730  13.475 -11.967  1.00  0.00      A    H  
ATOM    867 1HD1 ILE A 775      16.359  10.698 -12.680  1.00  0.00      A    H  
ATOM    868 2HD1 ILE A 775      14.670  11.178 -12.664  1.00  0.00      A    H  
ATOM    869 3HD1 ILE A 775      15.774  11.905 -13.819  1.00  0.00      A    H  
ATOM    870  N   LYS A 776      16.405  17.156 -12.851  1.00  0.00      A    N  
ATOM    871  CA  LYS A 776      16.832  18.393 -13.505  1.00  0.00      A    C  
ATOM    872  C   LYS A 776      16.709  19.614 -12.574  1.00  0.00      A    C  
ATOM    873  O   LYS A 776      17.611  20.451 -12.562  1.00  0.00      A    O  
ATOM    874  CB  LYS A 776      15.981  18.614 -14.776  1.00  0.00      A    C  
ATOM    875  CG  LYS A 776      16.151  17.523 -15.851  1.00  0.00      A    C  
ATOM    876  CD  LYS A 776      15.138  17.627 -17.004  1.00  0.00      A    C  
ATOM    877  CE  LYS A 776      15.234  18.935 -17.810  1.00  0.00      A    C  
ATOM    878  NZ  LYS A 776      14.298  18.947 -18.949  1.00  0.00      A    N1+
ATOM    879  H   LYS A 776      15.437  16.900 -12.984  1.00  0.00      A    H  
ATOM    880  HA  LYS A 776      17.878  18.298 -13.803  1.00  0.00      A    H  
ATOM    881 1HB  LYS A 776      14.928  18.682 -14.501  1.00  0.00      A    H  
ATOM    882 2HB  LYS A 776      16.241  19.579 -15.212  1.00  0.00      A    H  
ATOM    883 1HG  LYS A 776      17.165  17.563 -16.249  1.00  0.00      A    H  
ATOM    884 2HG  LYS A 776      16.046  16.536 -15.399  1.00  0.00      A    H  
ATOM    885 1HD  LYS A 776      15.286  16.773 -17.668  1.00  0.00      A    H  
ATOM    886 2HD  LYS A 776      14.130  17.514 -16.599  1.00  0.00      A    H  
ATOM    887 1HE  LYS A 776      15.010  19.795 -17.178  1.00  0.00      A    H  
ATOM    888 2HE  LYS A 776      16.247  19.069 -18.192  1.00  0.00      A    H  
ATOM    889 1HZ  LYS A 776      14.389  19.818 -19.453  1.00  0.00      A    H  
ATOM    890 2HZ  LYS A 776      14.512  18.178 -19.569  1.00  0.00      A    H  
ATOM    891 3HZ  LYS A 776      13.351  18.852 -18.611  1.00  0.00      A    H  
ATOM    892  N   ILE A 777      15.584  19.702 -11.840  1.00  0.00      A    N  
ATOM    893  CA  ILE A 777      15.190  20.847 -11.013  1.00  0.00      A    C  
ATOM    894  C   ILE A 777      16.122  21.115  -9.818  1.00  0.00      A    C  
ATOM    895  O   ILE A 777      16.434  22.278  -9.568  1.00  0.00      A    O  
ATOM    896  CB  ILE A 777      13.707  20.718 -10.538  1.00  0.00      A    C  
ATOM    897  CG1 ILE A 777      12.754  20.997 -11.723  1.00  0.00      A    C  
ATOM    898  CG2 ILE A 777      13.299  21.600  -9.333  1.00  0.00      A    C  
ATOM    899  CD1 ILE A 777      11.305  20.554 -11.491  1.00  0.00      A    C  
ATOM    900  H   ILE A 777      14.894  18.966 -11.916  1.00  0.00      A    H  
ATOM    901  HA  ILE A 777      15.257  21.728 -11.655  1.00  0.00      A    H  
ATOM    902  HB  ILE A 777      13.555  19.682 -10.232  1.00  0.00      A    H  
ATOM    903 1HG1 ILE A 777      12.760  22.063 -11.939  1.00  0.00      A    H  
ATOM    904 2HG1 ILE A 777      13.120  20.520 -12.632  1.00  0.00      A    H  
ATOM    905 1HG2 ILE A 777      12.238  21.505  -9.102  1.00  0.00      A    H  
ATOM    906 2HG2 ILE A 777      13.830  21.331  -8.419  1.00  0.00      A    H  
ATOM    907 3HG2 ILE A 777      13.498  22.649  -9.546  1.00  0.00      A    H  
ATOM    908 1HD1 ILE A 777      10.743  21.340 -10.989  1.00  0.00      A    H  
ATOM    909 2HD1 ILE A 777      10.803  20.357 -12.438  1.00  0.00      A    H  
ATOM    910 3HD1 ILE A 777      11.244  19.649 -10.886  1.00  0.00      A    H  
ATOM    911  N   LEU A 778      16.562  20.054  -9.121  1.00  0.00      A    N  
ATOM    912  CA  LEU A 778      17.422  20.158  -7.936  1.00  0.00      A    C  
ATOM    913  C   LEU A 778      18.914  20.384  -8.246  1.00  0.00      A    C  
ATOM    914  O   LEU A 778      19.681  20.580  -7.306  1.00  0.00      A    O  
ATOM    915  CB  LEU A 778      17.189  18.934  -7.028  1.00  0.00      A    C  
ATOM    916  CG  LEU A 778      15.834  18.979  -6.288  1.00  0.00      A    C  
ATOM    917  CD1 LEU A 778      15.564  17.642  -5.594  1.00  0.00      A    C  
ATOM    918  CD2 LEU A 778      15.737  20.152  -5.287  1.00  0.00      A    C  
ATOM    919  H   LEU A 778      16.267  19.123  -9.382  1.00  0.00      A    H  
ATOM    920  HA  LEU A 778      17.124  21.051  -7.386  1.00  0.00      A    H  
ATOM    921 1HB  LEU A 778      17.264  18.026  -7.629  1.00  0.00      A    H  
ATOM    922 2HB  LEU A 778      17.978  18.855  -6.278  1.00  0.00      A    H  
ATOM    923  HG  LEU A 778      15.048  19.106  -7.033  1.00  0.00      A    H  
ATOM    924 1HD1 LEU A 778      15.893  16.802  -6.205  1.00  0.00      A    H  
ATOM    925 2HD1 LEU A 778      16.094  17.586  -4.642  1.00  0.00      A    H  
ATOM    926 3HD1 LEU A 778      14.501  17.507  -5.400  1.00  0.00      A    H  
ATOM    927 1HD2 LEU A 778      15.021  20.899  -5.632  1.00  0.00      A    H  
ATOM    928 2HD2 LEU A 778      15.410  19.824  -4.300  1.00  0.00      A    H  
ATOM    929 3HD2 LEU A 778      16.694  20.656  -5.146  1.00  0.00      A    H  
ATOM    930  N   ARG A 779      19.293  20.420  -9.535  1.00  0.00      A    N  
ATOM    931  CA  ARG A 779      20.591  20.929  -9.988  1.00  0.00      A    C  
ATOM    932  C   ARG A 779      20.581  22.460 -10.191  1.00  0.00      A    C  
ATOM    933  O   ARG A 779      21.660  23.038 -10.310  1.00  0.00      A    O  
ATOM    934  CB  ARG A 779      21.026  20.190 -11.269  1.00  0.00      A    C  
ATOM    935  CG  ARG A 779      21.214  18.676 -11.062  1.00  0.00      A    C  
ATOM    936  CD  ARG A 779      21.803  17.981 -12.299  1.00  0.00      A    C  
ATOM    937  NE  ARG A 779      21.851  16.515 -12.138  1.00  0.00      A    N  
ATOM    938  CZ  ARG A 779      21.484  15.567 -13.022  1.00  0.00      A    C  
ATOM    939  NH1 ARG A 779      20.982  15.863 -14.231  1.00  0.00      A    N  
ATOM    940  NH2 ARG A 779      21.631  14.279 -12.683  1.00  0.00      A    N1+
ATOM    941  H   ARG A 779      18.612  20.231 -10.258  1.00  0.00      A    H  
ATOM    942  HA  ARG A 779      21.344  20.726  -9.223  1.00  0.00      A    H  
ATOM    943 1HB  ARG A 779      20.301  20.365 -12.064  1.00  0.00      A    H  
ATOM    944 2HB  ARG A 779      21.970  20.608 -11.623  1.00  0.00      A    H  
ATOM    945 1HG  ARG A 779      21.940  18.579 -10.253  1.00  0.00      A    H  
ATOM    946 2HG  ARG A 779      20.308  18.178 -10.711  1.00  0.00      A    H  
ATOM    947 1HD  ARG A 779      21.336  18.331 -13.220  1.00  0.00      A    H  
ATOM    948 2HD  ARG A 779      22.854  18.264 -12.370  1.00  0.00      A    H  
ATOM    949  HE  ARG A 779      22.215  16.204 -11.249  1.00  0.00      A    H  
ATOM    950 1HH1 ARG A 779      20.859  16.829 -14.497  1.00  0.00      A    H  
ATOM    951 2HH1 ARG A 779      20.718  15.133 -14.875  1.00  0.00      A    H  
ATOM    952 1HH2 ARG A 779      22.007  14.029 -11.780  1.00  0.00      A    H  
ATOM    953 2HH2 ARG A 779      21.366  13.547 -13.325  1.00  0.00      A    H  
ATOM    954  N   GLN A 780      19.388  23.086 -10.200  1.00  0.00      A    N  
ATOM    955  CA  GLN A 780      19.195  24.538 -10.249  1.00  0.00      A    C  
ATOM    956  C   GLN A 780      18.759  25.110  -8.892  1.00  0.00      A    C  
ATOM    957  O   GLN A 780      19.300  26.139  -8.487  1.00  0.00      A    O  
ATOM    958  CB  GLN A 780      18.174  24.901 -11.353  1.00  0.00      A    C  
ATOM    959  CG  GLN A 780      18.733  24.823 -12.789  1.00  0.00      A    C  
ATOM    960  CD  GLN A 780      19.832  25.853 -13.085  1.00  0.00      A    C  
ATOM    961  OE1 GLN A 780      19.860  26.937 -12.504  1.00  0.00      A    O  
ATOM    962  NE2 GLN A 780      20.733  25.527 -14.012  1.00  0.00      A    N  
ATOM    963  H   GLN A 780      18.547  22.537 -10.098  1.00  0.00      A    H  
ATOM    964  HA  GLN A 780      20.145  25.022 -10.480  1.00  0.00      A    H  
ATOM    965 1HB  GLN A 780      17.307  24.243 -11.277  1.00  0.00      A    H  
ATOM    966 2HB  GLN A 780      17.782  25.906 -11.186  1.00  0.00      A    H  
ATOM    967 1HG  GLN A 780      19.111  23.818 -12.982  1.00  0.00      A    H  
ATOM    968 2HG  GLN A 780      17.922  24.990 -13.499  1.00  0.00      A    H  
ATOM    969 1HE2 GLN A 780      21.473  26.172 -14.248  1.00  0.00      A    H  
ATOM    970 2HE2 GLN A 780      20.689  24.633 -14.479  1.00  0.00      A    H  
ATOM    971  N   LEU A 781      17.807  24.441  -8.216  1.00  0.00      A    N  
ATOM    972  CA  LEU A 781      17.317  24.820  -6.891  1.00  0.00      A    C  
ATOM    973  C   LEU A 781      18.254  24.263  -5.809  1.00  0.00      A    C  
ATOM    974  O   LEU A 781      18.189  23.075  -5.494  1.00  0.00      A    O  
ATOM    975  CB  LEU A 781      15.861  24.335  -6.686  1.00  0.00      A    C  
ATOM    976  CG  LEU A 781      14.800  25.016  -7.582  1.00  0.00      A    C  
ATOM    977  CD1 LEU A 781      13.389  24.492  -7.248  1.00  0.00      A    C  
ATOM    978  CD2 LEU A 781      14.851  26.556  -7.528  1.00  0.00      A    C  
ATOM    979  H   LEU A 781      17.396  23.609  -8.620  1.00  0.00      A    H  
ATOM    980  HA  LEU A 781      17.333  25.906  -6.811  1.00  0.00      A    H  
ATOM    981 1HB  LEU A 781      15.812  23.254  -6.829  1.00  0.00      A    H  
ATOM    982 2HB  LEU A 781      15.581  24.510  -5.645  1.00  0.00      A    H  
ATOM    983  HG  LEU A 781      15.010  24.721  -8.612  1.00  0.00      A    H  
ATOM    984 1HD1 LEU A 781      13.423  23.549  -6.700  1.00  0.00      A    H  
ATOM    985 2HD1 LEU A 781      12.823  25.193  -6.636  1.00  0.00      A    H  
ATOM    986 3HD1 LEU A 781      12.810  24.319  -8.154  1.00  0.00      A    H  
ATOM    987 1HD2 LEU A 781      13.862  27.010  -7.510  1.00  0.00      A    H  
ATOM    988 2HD2 LEU A 781      15.366  26.924  -6.645  1.00  0.00      A    H  
ATOM    989 3HD2 LEU A 781      15.369  26.945  -8.402  1.00  0.00      A    H  
ATOM    990  N   ILE A 782      19.107  25.152  -5.280  1.00  0.00      A    N  
ATOM    991  CA  ILE A 782      20.075  24.883  -4.221  1.00  0.00      A    C  
ATOM    992  C   ILE A 782      19.937  26.010  -3.181  1.00  0.00      A    C  
ATOM    993  O   ILE A 782      20.200  27.171  -3.503  1.00  0.00      A    O  
ATOM    994  CB  ILE A 782      21.537  24.862  -4.772  1.00  0.00      A    C  
ATOM    995  CG1 ILE A 782      21.769  23.751  -5.827  1.00  0.00      A    C  
ATOM    996  CG2 ILE A 782      22.628  24.804  -3.677  1.00  0.00      A    C  
ATOM    997  CD1 ILE A 782      21.680  22.311  -5.298  1.00  0.00      A    C  
ATOM    998  H   ILE A 782      19.082  26.110  -5.608  1.00  0.00      A    H  
ATOM    999  HA  ILE A 782      19.855  23.932  -3.732  1.00  0.00      A    H  
ATOM   1000  HB  ILE A 782      21.695  25.801  -5.305  1.00  0.00      A    H  
ATOM   1001 1HG1 ILE A 782      21.064  23.865  -6.650  1.00  0.00      A    H  
ATOM   1002 2HG1 ILE A 782      22.751  23.892  -6.281  1.00  0.00      A    H  
ATOM   1003 1HG2 ILE A 782      22.647  25.706  -3.065  1.00  0.00      A    H  
ATOM   1004 2HG2 ILE A 782      22.479  23.957  -3.008  1.00  0.00      A    H  
ATOM   1005 3HG2 ILE A 782      23.620  24.709  -4.118  1.00  0.00      A    H  
ATOM   1006 1HD1 ILE A 782      20.679  22.074  -4.938  1.00  0.00      A    H  
ATOM   1007 2HD1 ILE A 782      21.916  21.601  -6.091  1.00  0.00      A    H  
ATOM   1008 3HD1 ILE A 782      22.383  22.129  -4.485  1.00  0.00      A    H  
ATOM   1009  N   HIS A 783      19.509  25.648  -1.962  1.00  0.00      A    N  
ATOM   1010  CA  HIS A 783      19.241  26.580  -0.864  1.00  0.00      A    C  
ATOM   1011  C   HIS A 783      19.255  25.833   0.478  1.00  0.00      A    C  
ATOM   1012  O   HIS A 783      19.152  24.606   0.507  1.00  0.00      A    O  
ATOM   1013  CB  HIS A 783      17.888  27.287  -1.112  1.00  0.00      A    C  
ATOM   1014  CG  HIS A 783      17.617  28.517  -0.279  1.00  0.00      A    C  
ATOM   1015  ND1 HIS A 783      16.822  28.485   0.871  1.00  0.00      A    N  
ATOM   1016  CD2 HIS A 783      18.054  29.810  -0.477  1.00  0.00      A    C  
ATOM   1017  CE1 HIS A 783      16.799  29.736   1.310  1.00  0.00      A    C  
ATOM   1018  NE2 HIS A 783      17.509  30.566   0.547  1.00  0.00      A    N  
ATOM   1019  H   HIS A 783      19.325  24.675  -1.760  1.00  0.00      A    H  
ATOM   1020  HA  HIS A 783      20.043  27.322  -0.847  1.00  0.00      A    H  
ATOM   1021 1HB  HIS A 783      17.838  27.611  -2.148  1.00  0.00      A    H  
ATOM   1022 2HB  HIS A 783      17.064  26.585  -0.980  1.00  0.00      A    H  
ATOM   1023  HD2 HIS A 783      18.674  30.240  -1.250  1.00  0.00      A    H  
ATOM   1024  HE1 HIS A 783      16.250  30.050   2.187  1.00  0.00      A    H  
ATOM   1025  HE2 HIS A 783      17.612  31.562   0.681  1.00  0.00      A    H  
ATOM   1026  N   ARG A 784      19.350  26.610   1.569  1.00  0.00      A    N  
ATOM   1027  CA  ARG A 784      19.269  26.153   2.960  1.00  0.00      A    C  
ATOM   1028  C   ARG A 784      17.941  25.453   3.301  1.00  0.00      A    C  
ATOM   1029  O   ARG A 784      17.951  24.483   4.054  1.00  0.00      A    O  
ATOM   1030  CB  ARG A 784      19.459  27.348   3.920  1.00  0.00      A    C  
ATOM   1031  CG  ARG A 784      20.676  28.249   3.628  1.00  0.00      A    C  
ATOM   1032  CD  ARG A 784      20.858  29.391   4.648  1.00  0.00      A    C  
ATOM   1033  NE  ARG A 784      19.773  30.393   4.595  1.00  0.00      A    N  
ATOM   1034  CZ  ARG A 784      19.657  31.445   3.763  1.00  0.00      A    C  
ATOM   1035  NH1 ARG A 784      20.582  31.725   2.831  1.00  0.00      A    N  
ATOM   1036  NH2 ARG A 784      18.583  32.239   3.871  1.00  0.00      A    N1+
ATOM   1037  H   ARG A 784      19.420  27.610   1.446  1.00  0.00      A    H  
ATOM   1038  HA  ARG A 784      20.084  25.444   3.117  1.00  0.00      A    H  
ATOM   1039 1HB  ARG A 784      18.560  27.967   3.893  1.00  0.00      A    H  
ATOM   1040 2HB  ARG A 784      19.530  26.971   4.942  1.00  0.00      A    H  
ATOM   1041 1HG  ARG A 784      21.599  27.675   3.531  1.00  0.00      A    H  
ATOM   1042 2HG  ARG A 784      20.511  28.703   2.651  1.00  0.00      A    H  
ATOM   1043 1HD  ARG A 784      20.780  28.965   5.649  1.00  0.00      A    H  
ATOM   1044 2HD  ARG A 784      21.853  29.833   4.596  1.00  0.00      A    H  
ATOM   1045  HE  ARG A 784      19.022  30.239   5.253  1.00  0.00      A    H  
ATOM   1046 1HH1 ARG A 784      21.400  31.141   2.744  1.00  0.00      A    H  
ATOM   1047 2HH1 ARG A 784      20.479  32.528   2.227  1.00  0.00      A    H  
ATOM   1048 1HH2 ARG A 784      17.879  32.069   4.579  1.00  0.00      A    H  
ATOM   1049 2HH2 ARG A 784      18.479  33.049   3.276  1.00  0.00      A    H  
ATOM   1050  N   SER A 785      16.837  25.973   2.739  1.00  0.00      A    N  
ATOM   1051  CA  SER A 785      15.461  25.540   2.986  1.00  0.00      A    C  
ATOM   1052  C   SER A 785      14.951  24.540   1.926  1.00  0.00      A    C  
ATOM   1053  O   SER A 785      13.749  24.281   1.883  1.00  0.00      A    O  
ATOM   1054  CB  SER A 785      14.570  26.798   3.038  1.00  0.00      A    C  
ATOM   1055  OG  SER A 785      14.939  27.633   4.117  1.00  0.00      A    O  
ATOM   1056  H   SER A 785      16.932  26.776   2.132  1.00  0.00      A    H  
ATOM   1057  HA  SER A 785      15.400  25.036   3.952  1.00  0.00      A    H  
ATOM   1058 1HB  SER A 785      14.648  27.359   2.109  1.00  0.00      A    H  
ATOM   1059 2HB  SER A 785      13.519  26.536   3.170  1.00  0.00      A    H  
ATOM   1060  HG  SER A 785      14.287  28.337   4.199  1.00  0.00      A    H  
ATOM   1061  N   VAL A 786      15.856  23.997   1.095  1.00  0.00      A    N  
ATOM   1062  CA  VAL A 786      15.578  23.000   0.062  1.00  0.00      A    C  
ATOM   1063  C   VAL A 786      16.468  21.775   0.339  1.00  0.00      A    C  
ATOM   1064  O   VAL A 786      17.678  21.941   0.508  1.00  0.00      A    O  
ATOM   1065  CB  VAL A 786      15.903  23.578  -1.353  1.00  0.00      A    C  
ATOM   1066  CG1 VAL A 786      16.014  22.536  -2.487  1.00  0.00      A    C  
ATOM   1067  CG2 VAL A 786      14.888  24.667  -1.750  1.00  0.00      A    C  
ATOM   1068  H   VAL A 786      16.829  24.249   1.197  1.00  0.00      A    H  
ATOM   1069  HA  VAL A 786      14.533  22.686   0.090  1.00  0.00      A    H  
ATOM   1070  HB  VAL A 786      16.874  24.072  -1.298  1.00  0.00      A    H  
ATOM   1071 1HG1 VAL A 786      15.151  21.872  -2.505  1.00  0.00      A    H  
ATOM   1072 2HG1 VAL A 786      16.082  23.017  -3.463  1.00  0.00      A    H  
ATOM   1073 3HG1 VAL A 786      16.907  21.919  -2.386  1.00  0.00      A    H  
ATOM   1074 1HG2 VAL A 786      13.878  24.261  -1.820  1.00  0.00      A    H  
ATOM   1075 2HG2 VAL A 786      14.865  25.480  -1.025  1.00  0.00      A    H  
ATOM   1076 3HG2 VAL A 786      15.136  25.108  -2.716  1.00  0.00      A    H  
ATOM   1077  N   VAL A 787      15.865  20.571   0.377  1.00  0.00      A    N  
ATOM   1078  CA  VAL A 787      16.599  19.311   0.547  1.00  0.00      A    C  
ATOM   1079  C   VAL A 787      17.450  18.981  -0.696  1.00  0.00      A    C  
ATOM   1080  O   VAL A 787      17.019  19.225  -1.825  1.00  0.00      A    O  
ATOM   1081  CB  VAL A 787      15.672  18.093   0.832  1.00  0.00      A    C  
ATOM   1082  CG1 VAL A 787      14.901  18.245   2.152  1.00  0.00      A    C  
ATOM   1083  CG2 VAL A 787      14.723  17.700  -0.318  1.00  0.00      A    C  
ATOM   1084  H   VAL A 787      14.867  20.497   0.234  1.00  0.00      A    H  
ATOM   1085  HA  VAL A 787      17.269  19.430   1.401  1.00  0.00      A    H  
ATOM   1086  HB  VAL A 787      16.324  17.231   0.986  1.00  0.00      A    H  
ATOM   1087 1HG1 VAL A 787      15.580  18.441   2.982  1.00  0.00      A    H  
ATOM   1088 2HG1 VAL A 787      14.176  19.057   2.104  1.00  0.00      A    H  
ATOM   1089 3HG1 VAL A 787      14.356  17.332   2.391  1.00  0.00      A    H  
ATOM   1090 1HG2 VAL A 787      15.267  17.348  -1.192  1.00  0.00      A    H  
ATOM   1091 2HG2 VAL A 787      14.057  16.891  -0.021  1.00  0.00      A    H  
ATOM   1092 3HG2 VAL A 787      14.113  18.545  -0.628  1.00  0.00      A    H  
ATOM   1093  N   ASN A 788      18.646  18.427  -0.450  1.00  0.00      A    N  
ATOM   1094  CA  ASN A 788      19.585  18.018  -1.492  1.00  0.00      A    C  
ATOM   1095  C   ASN A 788      19.222  16.630  -2.029  1.00  0.00      A    C  
ATOM   1096  O   ASN A 788      18.995  15.710  -1.242  1.00  0.00      A    O  
ATOM   1097  CB  ASN A 788      21.017  17.997  -0.911  1.00  0.00      A    C  
ATOM   1098  CG  ASN A 788      21.579  19.396  -0.648  1.00  0.00      A    C  
ATOM   1099  OD1 ASN A 788      22.072  20.048  -1.564  1.00  0.00      A    O  
ATOM   1100  ND2 ASN A 788      21.519  19.857   0.602  1.00  0.00      A    N  
ATOM   1101  H   ASN A 788      18.934  18.256   0.506  1.00  0.00      A    H  
ATOM   1102  HA  ASN A 788      19.539  18.765  -2.289  1.00  0.00      A    H  
ATOM   1103 1HB  ASN A 788      21.064  17.397  -0.002  1.00  0.00      A    H  
ATOM   1104 2HB  ASN A 788      21.693  17.518  -1.621  1.00  0.00      A    H  
ATOM   1105 1HD2 ASN A 788      21.884  20.772   0.819  1.00  0.00      A    H  
ATOM   1106 2HD2 ASN A 788      21.091  19.300   1.333  1.00  0.00      A    H  
ATOM   1107  N   MET A 789      19.277  16.501  -3.363  1.00  0.00      A    N  
ATOM   1108  CA  MET A 789      19.442  15.221  -4.042  1.00  0.00      A    C  
ATOM   1109  C   MET A 789      20.954  14.961  -4.141  1.00  0.00      A    C  
ATOM   1110  O   MET A 789      21.639  15.650  -4.897  1.00  0.00      A    O  
ATOM   1111  CB  MET A 789      18.745  15.260  -5.417  1.00  0.00      A    C  
ATOM   1112  CG  MET A 789      18.885  13.948  -6.206  1.00  0.00      A    C  
ATOM   1113  SD  MET A 789      17.997  13.922  -7.782  1.00  0.00      A    S  
ATOM   1114  CE  MET A 789      18.721  12.409  -8.460  1.00  0.00      A    C  
ATOM   1115  H   MET A 789      19.454  17.318  -3.930  1.00  0.00      A    H  
ATOM   1116  HA  MET A 789      18.973  14.425  -3.461  1.00  0.00      A    H  
ATOM   1117 1HB  MET A 789      17.687  15.476  -5.275  1.00  0.00      A    H  
ATOM   1118 2HB  MET A 789      19.138  16.083  -6.015  1.00  0.00      A    H  
ATOM   1119 1HG  MET A 789      19.935  13.745  -6.416  1.00  0.00      A    H  
ATOM   1120 2HG  MET A 789      18.521  13.114  -5.605  1.00  0.00      A    H  
ATOM   1121 1HE  MET A 789      18.307  12.193  -9.443  1.00  0.00      A    H  
ATOM   1122 2HE  MET A 789      19.801  12.519  -8.561  1.00  0.00      A    H  
ATOM   1123 3HE  MET A 789      18.521  11.563  -7.802  1.00  0.00      A    H  
ATOM   1124  N   LYS A 790      21.440  14.005  -3.337  1.00  0.00      A    N  
ATOM   1125  CA  LYS A 790      22.855  13.658  -3.212  1.00  0.00      A    C  
ATOM   1126  C   LYS A 790      23.438  12.945  -4.445  1.00  0.00      A    C  
ATOM   1127  O   LYS A 790      24.589  13.213  -4.789  1.00  0.00      A    O  
ATOM   1128  CB  LYS A 790      23.047  12.796  -1.946  1.00  0.00      A    C  
ATOM   1129  CG  LYS A 790      22.908  13.586  -0.633  1.00  0.00      A    C  
ATOM   1130  CD  LYS A 790      23.026  12.683   0.609  1.00  0.00      A    C  
ATOM   1131  CE  LYS A 790      23.173  13.454   1.935  1.00  0.00      A    C  
ATOM   1132  NZ  LYS A 790      24.531  13.996   2.131  1.00  0.00      A    N1+
ATOM   1133  H   LYS A 790      20.801  13.470  -2.767  1.00  0.00      A    H  
ATOM   1134  HA  LYS A 790      23.413  14.587  -3.080  1.00  0.00      A    H  
ATOM   1135 1HB  LYS A 790      22.344  11.963  -1.960  1.00  0.00      A    H  
ATOM   1136 2HB  LYS A 790      24.043  12.349  -1.958  1.00  0.00      A    H  
ATOM   1137 1HG  LYS A 790      23.671  14.364  -0.608  1.00  0.00      A    H  
ATOM   1138 2HG  LYS A 790      21.947  14.102  -0.608  1.00  0.00      A    H  
ATOM   1139 1HD  LYS A 790      22.129  12.065   0.670  1.00  0.00      A    H  
ATOM   1140 2HD  LYS A 790      23.852  11.979   0.487  1.00  0.00      A    H  
ATOM   1141 1HE  LYS A 790      22.455  14.273   1.984  1.00  0.00      A    H  
ATOM   1142 2HE  LYS A 790      22.958  12.789   2.772  1.00  0.00      A    H  
ATOM   1143 1HZ  LYS A 790      24.576  14.481   3.016  1.00  0.00      A    H  
ATOM   1144 2HZ  LYS A 790      25.201  13.239   2.134  1.00  0.00      A    H  
ATOM   1145 3HZ  LYS A 790      24.752  14.638   1.384  1.00  0.00      A    H  
ATOM   1146  N   GLU A 791      22.657  12.042  -5.061  1.00  0.00      A    N  
ATOM   1147  CA  GLU A 791      23.107  11.119  -6.108  1.00  0.00      A    C  
ATOM   1148  C   GLU A 791      21.889  10.461  -6.794  1.00  0.00      A    C  
ATOM   1149  O   GLU A 791      20.761  10.613  -6.325  1.00  0.00      A    O  
ATOM   1150  CB  GLU A 791      24.128  10.117  -5.481  1.00  0.00      A    C  
ATOM   1151  CG  GLU A 791      24.667   8.985  -6.386  1.00  0.00      A    C  
ATOM   1152  CD  GLU A 791      25.767   8.100  -5.776  1.00  0.00      A    C  
ATOM   1153  OE1 GLU A 791      26.145   8.296  -4.600  1.00  0.00      A    O  
ATOM   1154  OE2 GLU A 791      26.242   7.220  -6.525  1.00  0.00      A    O1-
ATOM   1155  H   GLU A 791      21.707  11.905  -4.741  1.00  0.00      A    H  
ATOM   1156  HA  GLU A 791      23.618  11.703  -6.876  1.00  0.00      A    H  
ATOM   1157 1HB  GLU A 791      24.992  10.684  -5.132  1.00  0.00      A    H  
ATOM   1158 2HB  GLU A 791      23.695   9.675  -4.583  1.00  0.00      A    H  
ATOM   1159 1HG  GLU A 791      23.855   8.315  -6.652  1.00  0.00      A    H  
ATOM   1160 2HG  GLU A 791      25.044   9.413  -7.316  1.00  0.00      A    H  
ATOM   1161  N   ILE A 792      22.137   9.728  -7.889  1.00  0.00      A    N  
ATOM   1162  CA  ILE A 792      21.190   8.801  -8.507  1.00  0.00      A    C  
ATOM   1163  C   ILE A 792      21.901   7.443  -8.695  1.00  0.00      A    C  
ATOM   1164  O   ILE A 792      23.029   7.408  -9.194  1.00  0.00      A    O  
ATOM   1165  CB  ILE A 792      20.647   9.354  -9.859  1.00  0.00      A    C  
ATOM   1166  CG1 ILE A 792      19.492   8.498 -10.424  1.00  0.00      A    C  
ATOM   1167  CG2 ILE A 792      21.725   9.603 -10.937  1.00  0.00      A    C  
ATOM   1168  CD1 ILE A 792      18.687   9.196 -11.531  1.00  0.00      A    C  
ATOM   1169  H   ILE A 792      23.085   9.661  -8.231  1.00  0.00      A    H  
ATOM   1170  HA  ILE A 792      20.345   8.642  -7.834  1.00  0.00      A    H  
ATOM   1171  HB  ILE A 792      20.223  10.329  -9.623  1.00  0.00      A    H  
ATOM   1172 1HG1 ILE A 792      19.883   7.553 -10.803  1.00  0.00      A    H  
ATOM   1173 2HG1 ILE A 792      18.804   8.236  -9.621  1.00  0.00      A    H  
ATOM   1174 1HG2 ILE A 792      22.556  10.188 -10.545  1.00  0.00      A    H  
ATOM   1175 2HG2 ILE A 792      22.128   8.671 -11.334  1.00  0.00      A    H  
ATOM   1176 3HG2 ILE A 792      21.316  10.160 -11.780  1.00  0.00      A    H  
ATOM   1177 1HD1 ILE A 792      17.697   8.752 -11.630  1.00  0.00      A    H  
ATOM   1178 2HD1 ILE A 792      18.550  10.257 -11.321  1.00  0.00      A    H  
ATOM   1179 3HD1 ILE A 792      19.184   9.106 -12.497  1.00  0.00      A    H  
ATOM   1180  N   VAL A 793      21.244   6.358  -8.250  1.00  0.00      A    N  
ATOM   1181  CA  VAL A 793      21.764   4.986  -8.287  1.00  0.00      A    C  
ATOM   1182  C   VAL A 793      20.702   3.998  -8.804  1.00  0.00      A    C  
ATOM   1183  O   VAL A 793      19.568   4.390  -9.079  1.00  0.00      A    O  
ATOM   1184  CB  VAL A 793      22.272   4.494  -6.894  1.00  0.00      A    C  
ATOM   1185  CG1 VAL A 793      23.488   5.282  -6.401  1.00  0.00      A    C  
ATOM   1186  CG2 VAL A 793      21.191   4.414  -5.803  1.00  0.00      A    C  
ATOM   1187  H   VAL A 793      20.310   6.461  -7.873  1.00  0.00      A    H  
ATOM   1188  HA  VAL A 793      22.585   4.937  -9.002  1.00  0.00      A    H  
ATOM   1189  HB  VAL A 793      22.652   3.480  -7.017  1.00  0.00      A    H  
ATOM   1190 1HG1 VAL A 793      23.203   6.283  -6.087  1.00  0.00      A    H  
ATOM   1191 2HG1 VAL A 793      23.955   4.787  -5.549  1.00  0.00      A    H  
ATOM   1192 3HG1 VAL A 793      24.243   5.368  -7.182  1.00  0.00      A    H  
ATOM   1193 1HG2 VAL A 793      21.631   4.193  -4.831  1.00  0.00      A    H  
ATOM   1194 2HG2 VAL A 793      20.651   5.355  -5.711  1.00  0.00      A    H  
ATOM   1195 3HG2 VAL A 793      20.470   3.625  -6.013  1.00  0.00      A    H  
ATOM   1196  N   THR A 794      21.122   2.734  -8.967  1.00  0.00      A    N  
ATOM   1197  CA  THR A 794      20.340   1.642  -9.546  1.00  0.00      A    C  
ATOM   1198  C   THR A 794      20.679   0.309  -8.848  1.00  0.00      A    C  
ATOM   1199  O   THR A 794      21.767   0.173  -8.289  1.00  0.00      A    O  
ATOM   1200  CB  THR A 794      20.685   1.482 -11.056  1.00  0.00      A    C  
ATOM   1201  OG1 THR A 794      22.073   1.271 -11.254  1.00  0.00      A    O  
ATOM   1202  CG2 THR A 794      20.271   2.684 -11.911  1.00  0.00      A    C  
ATOM   1203  H   THR A 794      22.075   2.496  -8.734  1.00  0.00      A    H  
ATOM   1204  HA  THR A 794      19.278   1.842  -9.414  1.00  0.00      A    H  
ATOM   1205  HB  THR A 794      20.165   0.607 -11.451  1.00  0.00      A    H  
ATOM   1206  HG1 THR A 794      22.301   0.391 -10.943  1.00  0.00      A    H  
ATOM   1207 1HG2 THR A 794      19.213   2.897 -11.774  1.00  0.00      A    H  
ATOM   1208 2HG2 THR A 794      20.830   3.584 -11.657  1.00  0.00      A    H  
ATOM   1209 3HG2 THR A 794      20.436   2.487 -12.970  1.00  0.00      A    H  
ATOM   1210  N   ASP A 795      19.758  -0.670  -8.942  1.00  0.00      A    N  
ATOM   1211  CA  ASP A 795      19.964  -2.072  -8.539  1.00  0.00      A    C  
ATOM   1212  C   ASP A 795      21.130  -2.764  -9.269  1.00  0.00      A    C  
ATOM   1213  O   ASP A 795      21.840  -3.543  -8.636  1.00  0.00      A    O  
ATOM   1214  CB  ASP A 795      18.691  -2.947  -8.725  1.00  0.00      A    C  
ATOM   1215  CG  ASP A 795      17.547  -2.745  -7.719  1.00  0.00      A    C  
ATOM   1216  OD1 ASP A 795      16.390  -3.032  -8.101  1.00  0.00      A    O  
ATOM   1217  OD2 ASP A 795      17.842  -2.489  -6.531  1.00  0.00      A    O1-
ATOM   1218  H   ASP A 795      18.870  -0.467  -9.385  1.00  0.00      A    H  
ATOM   1219  HA  ASP A 795      20.238  -2.059  -7.483  1.00  0.00      A    H  
ATOM   1220 1HB  ASP A 795      18.297  -2.755  -9.724  1.00  0.00      A    H  
ATOM   1221 2HB  ASP A 795      18.947  -4.008  -8.706  1.00  0.00      A    H  
ATOM   1222  N   LYS A 796      21.290  -2.486 -10.574  1.00  0.00      A    N  
ATOM   1223  CA  LYS A 796      22.242  -3.177 -11.443  1.00  0.00      A    C  
ATOM   1224  C   LYS A 796      22.919  -2.196 -12.408  1.00  0.00      A    C  
ATOM   1225  O   LYS A 796      22.331  -1.179 -12.775  1.00  0.00      A    O  
ATOM   1226  CB  LYS A 796      21.505  -4.313 -12.193  1.00  0.00      A    C  
ATOM   1227  CG  LYS A 796      20.507  -3.853 -13.276  1.00  0.00      A    C  
ATOM   1228  CD  LYS A 796      19.742  -5.025 -13.902  1.00  0.00      A    C  
ATOM   1229  CE  LYS A 796      18.817  -4.577 -15.044  1.00  0.00      A    C  
ATOM   1230  NZ  LYS A 796      18.107  -5.721 -15.638  1.00  0.00      A    N1+
ATOM   1231  H   LYS A 796      20.683  -1.817 -11.025  1.00  0.00      A    H  
ATOM   1232  HA  LYS A 796      23.035  -3.622 -10.838  1.00  0.00      A    H  
ATOM   1233 1HB  LYS A 796      22.249  -4.951 -12.671  1.00  0.00      A    H  
ATOM   1234 2HB  LYS A 796      20.996  -4.949 -11.468  1.00  0.00      A    H  
ATOM   1235 1HG  LYS A 796      19.802  -3.137 -12.853  1.00  0.00      A    H  
ATOM   1236 2HG  LYS A 796      21.036  -3.326 -14.071  1.00  0.00      A    H  
ATOM   1237 1HD  LYS A 796      20.457  -5.762 -14.271  1.00  0.00      A    H  
ATOM   1238 2HD  LYS A 796      19.158  -5.525 -13.127  1.00  0.00      A    H  
ATOM   1239 1HE  LYS A 796      18.082  -3.858 -14.681  1.00  0.00      A    H  
ATOM   1240 2HE  LYS A 796      19.393  -4.080 -15.826  1.00  0.00      A    H  
ATOM   1241 1HZ  LYS A 796      18.776  -6.378 -16.015  1.00  0.00      A    H  
ATOM   1242 2HZ  LYS A 796      17.554  -6.180 -14.927  1.00  0.00      A    H  
ATOM   1243 3HZ  LYS A 796      17.494  -5.402 -16.375  1.00  0.00      A    H  
ATOM   1244  N   GLN A 797      24.135  -2.566 -12.833  1.00  0.00      A    N  
ATOM   1245  CA  GLN A 797      24.926  -1.861 -13.839  1.00  0.00      A    C  
ATOM   1246  C   GLN A 797      24.363  -2.127 -15.251  1.00  0.00      A    C  
ATOM   1247  O   GLN A 797      23.812  -3.203 -15.493  1.00  0.00      A    O  
ATOM   1248  CB  GLN A 797      26.386  -2.336 -13.681  1.00  0.00      A    C  
ATOM   1249  CG  GLN A 797      27.422  -1.478 -14.425  1.00  0.00      A    C  
ATOM   1250  CD  GLN A 797      28.847  -1.888 -14.054  1.00  0.00      A    C  
ATOM   1251  OE1 GLN A 797      29.406  -2.811 -14.640  1.00  0.00      A    O  
ATOM   1252  NE2 GLN A 797      29.438  -1.211 -13.068  1.00  0.00      A    N  
ATOM   1253  H   GLN A 797      24.533  -3.429 -12.493  1.00  0.00      A    H  
ATOM   1254  HA  GLN A 797      24.875  -0.790 -13.629  1.00  0.00      A    H  
ATOM   1255 1HB  GLN A 797      26.636  -2.324 -12.618  1.00  0.00      A    H  
ATOM   1256 2HB  GLN A 797      26.475  -3.378 -13.995  1.00  0.00      A    H  
ATOM   1257 1HG  GLN A 797      27.300  -1.580 -15.502  1.00  0.00      A    H  
ATOM   1258 2HG  GLN A 797      27.278  -0.422 -14.191  1.00  0.00      A    H  
ATOM   1259 1HE2 GLN A 797      30.377  -1.454 -12.787  1.00  0.00      A    H  
ATOM   1260 2HE2 GLN A 797      28.954  -0.461 -12.597  1.00  0.00      A    H  
ATOM   1261  N   ASP A 798      24.507  -1.135 -16.148  1.00  0.00      A    N  
ATOM   1262  CA  ASP A 798      23.996  -1.138 -17.530  1.00  0.00      A    C  
ATOM   1263  C   ASP A 798      22.451  -1.106 -17.577  1.00  0.00      A    C  
ATOM   1264  O   ASP A 798      21.830  -1.881 -18.305  1.00  0.00      A    O  
ATOM   1265  CB  ASP A 798      24.598  -2.249 -18.445  1.00  0.00      A    C  
ATOM   1266  CG  ASP A 798      26.135  -2.360 -18.481  1.00  0.00      A    C  
ATOM   1267  OD1 ASP A 798      26.823  -1.345 -18.221  1.00  0.00      A    O  
ATOM   1268  OD2 ASP A 798      26.605  -3.437 -18.908  1.00  0.00      A    O1-
ATOM   1269  H   ASP A 798      25.004  -0.299 -15.877  1.00  0.00      A    H  
ATOM   1270  HA  ASP A 798      24.305  -0.181 -17.952  1.00  0.00      A    H  
ATOM   1271 1HB  ASP A 798      24.199  -3.222 -18.152  1.00  0.00      A    H  
ATOM   1272 2HB  ASP A 798      24.278  -2.077 -19.474  1.00  0.00      A    H  
ATOM   1273  N   ALA A 799      21.861  -0.203 -16.774  1.00  0.00      A    N  
ATOM   1274  CA  ALA A 799      20.418   0.017 -16.657  1.00  0.00      A    C  
ATOM   1275  C   ALA A 799      19.804   0.737 -17.877  1.00  0.00      A    C  
ATOM   1276  O   ALA A 799      20.531   1.254 -18.726  1.00  0.00      A    O  
ATOM   1277  CB  ALA A 799      20.164   0.809 -15.363  1.00  0.00      A    C  
ATOM   1278  H   ALA A 799      22.443   0.392 -16.203  1.00  0.00      A    H  
ATOM   1279  HA  ALA A 799      19.936  -0.957 -16.562  1.00  0.00      A    H  
ATOM   1280 1HB  ALA A 799      20.606   0.306 -14.502  1.00  0.00      A    H  
ATOM   1281 2HB  ALA A 799      20.591   1.812 -15.415  1.00  0.00      A    H  
ATOM   1282 3HB  ALA A 799      19.098   0.912 -15.159  1.00  0.00      A    H  
ATOM   1283  N   LEU A 800      18.459   0.755 -17.914  1.00  0.00      A    N  
ATOM   1284  CA  LEU A 800      17.582   1.355 -18.935  1.00  0.00      A    C  
ATOM   1285  C   LEU A 800      17.460   0.557 -20.249  1.00  0.00      A    C  
ATOM   1286  O   LEU A 800      16.743   1.007 -21.144  1.00  0.00      A    O  
ATOM   1287  CB  LEU A 800      17.862   2.864 -19.178  1.00  0.00      A    C  
ATOM   1288  CG  LEU A 800      17.661   3.760 -17.937  1.00  0.00      A    C  
ATOM   1289  CD1 LEU A 800      18.102   5.210 -18.219  1.00  0.00      A    C  
ATOM   1290  CD2 LEU A 800      16.216   3.698 -17.394  1.00  0.00      A    C  
ATOM   1291  H   LEU A 800      17.964   0.304 -17.158  1.00  0.00      A    H  
ATOM   1292  HA  LEU A 800      16.584   1.275 -18.505  1.00  0.00      A    H  
ATOM   1293 1HB  LEU A 800      18.872   2.993 -19.567  1.00  0.00      A    H  
ATOM   1294 2HB  LEU A 800      17.205   3.239 -19.964  1.00  0.00      A    H  
ATOM   1295  HG  LEU A 800      18.330   3.387 -17.162  1.00  0.00      A    H  
ATOM   1296 1HD1 LEU A 800      17.269   5.913 -18.198  1.00  0.00      A    H  
ATOM   1297 2HD1 LEU A 800      18.828   5.545 -17.477  1.00  0.00      A    H  
ATOM   1298 3HD1 LEU A 800      18.574   5.312 -19.197  1.00  0.00      A    H  
ATOM   1299 1HD2 LEU A 800      15.887   4.648 -16.971  1.00  0.00      A    H  
ATOM   1300 2HD2 LEU A 800      15.501   3.427 -18.172  1.00  0.00      A    H  
ATOM   1301 3HD2 LEU A 800      16.130   2.954 -16.603  1.00  0.00      A    H  
ATOM   1302  N   ASP A 801      18.053  -0.649 -20.316  1.00  0.00      A    N  
ATOM   1303  CA  ASP A 801      17.696  -1.670 -21.307  1.00  0.00      A    C  
ATOM   1304  C   ASP A 801      16.299  -2.222 -20.968  1.00  0.00      A    C  
ATOM   1305  O   ASP A 801      16.076  -2.608 -19.819  1.00  0.00      A    O  
ATOM   1306  CB  ASP A 801      18.709  -2.845 -21.383  1.00  0.00      A    C  
ATOM   1307  CG  ASP A 801      20.180  -2.492 -21.669  1.00  0.00      A    C  
ATOM   1308  OD1 ASP A 801      21.015  -3.400 -21.458  1.00  0.00      A    O  
ATOM   1309  OD2 ASP A 801      20.449  -1.393 -22.203  1.00  0.00      A    O1-
ATOM   1310  H   ASP A 801      18.653  -0.950 -19.562  1.00  0.00      A    H  
ATOM   1311  HA  ASP A 801      17.653  -1.196 -22.290  1.00  0.00      A    H  
ATOM   1312 1HB  ASP A 801      18.688  -3.397 -20.441  1.00  0.00      A    H  
ATOM   1313 2HB  ASP A 801      18.392  -3.539 -22.163  1.00  0.00      A    H  
ATOM   1314  N   PHE A 802      15.399  -2.268 -21.968  1.00  0.00      A    N  
ATOM   1315  CA  PHE A 802      14.025  -2.783 -21.856  1.00  0.00      A    C  
ATOM   1316  C   PHE A 802      13.931  -4.327 -21.833  1.00  0.00      A    C  
ATOM   1317  O   PHE A 802      13.089  -4.920 -22.509  1.00  0.00      A    O  
ATOM   1318  CB  PHE A 802      13.113  -2.102 -22.908  1.00  0.00      A    C  
ATOM   1319  CG  PHE A 802      12.618  -0.723 -22.505  1.00  0.00      A    C  
ATOM   1320  CD1 PHE A 802      13.410   0.422 -22.729  1.00  0.00      A    C  
ATOM   1321  CD2 PHE A 802      11.428  -0.596 -21.755  1.00  0.00      A    C  
ATOM   1322  CE1 PHE A 802      12.977   1.664 -22.281  1.00  0.00      A    C  
ATOM   1323  CE2 PHE A 802      11.011   0.655 -21.317  1.00  0.00      A    C  
ATOM   1324  CZ  PHE A 802      11.779   1.780 -21.588  1.00  0.00      A    C  
ATOM   1325  H   PHE A 802      15.665  -1.926 -22.880  1.00  0.00      A    H  
ATOM   1326  HA  PHE A 802      13.639  -2.486 -20.879  1.00  0.00      A    H  
ATOM   1327 1HB  PHE A 802      13.638  -2.024 -23.861  1.00  0.00      A    H  
ATOM   1328 2HB  PHE A 802      12.223  -2.698 -23.112  1.00  0.00      A    H  
ATOM   1329  HD1 PHE A 802      14.353   0.340 -23.251  1.00  0.00      A    H  
ATOM   1330  HD2 PHE A 802      10.832  -1.468 -21.525  1.00  0.00      A    H  
ATOM   1331  HE1 PHE A 802      13.578   2.542 -22.466  1.00  0.00      A    H  
ATOM   1332  HE2 PHE A 802      10.091   0.752 -20.759  1.00  0.00      A    H  
ATOM   1333  HZ  PHE A 802      11.451   2.750 -21.245  1.00  0.00      A    H  
ATOM   1334  N   LYS A 803      14.799  -4.946 -21.019  1.00  0.00      A    N  
ATOM   1335  CA  LYS A 803      14.830  -6.368 -20.699  1.00  0.00      A    C  
ATOM   1336  C   LYS A 803      13.670  -6.755 -19.771  1.00  0.00      A    C  
ATOM   1337  O   LYS A 803      13.205  -5.932 -18.981  1.00  0.00      A    O  
ATOM   1338  CB  LYS A 803      16.187  -6.685 -20.035  1.00  0.00      A    C  
ATOM   1339  CG  LYS A 803      17.368  -6.602 -21.017  1.00  0.00      A    C  
ATOM   1340  CD  LYS A 803      18.735  -6.718 -20.328  1.00  0.00      A    C  
ATOM   1341  CE  LYS A 803      19.889  -6.752 -21.343  1.00  0.00      A    C  
ATOM   1342  NZ  LYS A 803      21.207  -6.683 -20.687  1.00  0.00      A    N1+
ATOM   1343  H   LYS A 803      15.443  -4.371 -20.492  1.00  0.00      A    H  
ATOM   1344  HA  LYS A 803      14.743  -6.934 -21.628  1.00  0.00      A    H  
ATOM   1345 1HB  LYS A 803      16.350  -6.010 -19.192  1.00  0.00      A    H  
ATOM   1346 2HB  LYS A 803      16.170  -7.692 -19.613  1.00  0.00      A    H  
ATOM   1347 1HG  LYS A 803      17.266  -7.392 -21.763  1.00  0.00      A    H  
ATOM   1348 2HG  LYS A 803      17.330  -5.661 -21.566  1.00  0.00      A    H  
ATOM   1349 1HD  LYS A 803      18.858  -5.873 -19.648  1.00  0.00      A    H  
ATOM   1350 2HD  LYS A 803      18.756  -7.617 -19.709  1.00  0.00      A    H  
ATOM   1351 1HE  LYS A 803      19.837  -7.662 -21.942  1.00  0.00      A    H  
ATOM   1352 2HE  LYS A 803      19.808  -5.912 -22.034  1.00  0.00      A    H  
ATOM   1353 1HZ  LYS A 803      21.286  -5.801 -20.198  1.00  0.00      A    H  
ATOM   1354 2HZ  LYS A 803      21.313  -7.448 -20.037  1.00  0.00      A    H  
ATOM   1355 3HZ  LYS A 803      21.932  -6.729 -21.389  1.00  0.00      A    H  
ATOM   1356  N   LYS A 804      13.254  -8.025 -19.870  1.00  0.00      A    N  
ATOM   1357  CA  LYS A 804      12.220  -8.626 -19.025  1.00  0.00      A    C  
ATOM   1358  C   LYS A 804      12.673  -8.812 -17.565  1.00  0.00      A    C  
ATOM   1359  O   LYS A 804      11.831  -8.727 -16.671  1.00  0.00      A    O  
ATOM   1360  CB  LYS A 804      11.759  -9.947 -19.668  1.00  0.00      A    C  
ATOM   1361  CG  LYS A 804      10.992  -9.709 -20.985  1.00  0.00      A    C  
ATOM   1362  CD  LYS A 804      10.686 -10.991 -21.765  1.00  0.00      A    C  
ATOM   1363  CE  LYS A 804      11.896 -11.556 -22.528  1.00  0.00      A    C  
ATOM   1364  NZ  LYS A 804      11.574 -12.832 -23.192  1.00  0.00      A    N1+
ATOM   1365  H   LYS A 804      13.685  -8.639 -20.545  1.00  0.00      A    H  
ATOM   1366  HA  LYS A 804      11.368  -7.944 -19.008  1.00  0.00      A    H  
ATOM   1367 1HB  LYS A 804      12.621 -10.596 -19.829  1.00  0.00      A    H  
ATOM   1368 2HB  LYS A 804      11.101 -10.484 -18.983  1.00  0.00      A    H  
ATOM   1369 1HG  LYS A 804      10.050  -9.211 -20.752  1.00  0.00      A    H  
ATOM   1370 2HG  LYS A 804      11.535  -9.022 -21.634  1.00  0.00      A    H  
ATOM   1371 1HD  LYS A 804      10.290 -11.741 -21.077  1.00  0.00      A    H  
ATOM   1372 2HD  LYS A 804       9.887 -10.768 -22.472  1.00  0.00      A    H  
ATOM   1373 1HE  LYS A 804      12.227 -10.842 -23.283  1.00  0.00      A    H  
ATOM   1374 2HE  LYS A 804      12.737 -11.721 -21.856  1.00  0.00      A    H  
ATOM   1375 1HZ  LYS A 804      10.786 -12.710 -23.812  1.00  0.00      A    H  
ATOM   1376 2HZ  LYS A 804      12.376 -13.160 -23.709  1.00  0.00      A    H  
ATOM   1377 3HZ  LYS A 804      11.339 -13.516 -22.483  1.00  0.00      A    H  
ATOM   1378  N   ASP A 805      13.989  -8.988 -17.352  1.00  0.00      A    N  
ATOM   1379  CA  ASP A 805      14.643  -8.948 -16.041  1.00  0.00      A    C  
ATOM   1380  C   ASP A 805      14.741  -7.489 -15.570  1.00  0.00      A    C  
ATOM   1381  O   ASP A 805      15.171  -6.630 -16.342  1.00  0.00      A    O  
ATOM   1382  CB  ASP A 805      16.051  -9.602 -16.026  1.00  0.00      A    C  
ATOM   1383  CG  ASP A 805      16.165 -11.041 -16.565  1.00  0.00      A    C  
ATOM   1384  OD1 ASP A 805      15.125 -11.701 -16.790  1.00  0.00      A    O  
ATOM   1385  OD2 ASP A 805      17.323 -11.504 -16.655  1.00  0.00      A    O1-
ATOM   1386  H   ASP A 805      14.608  -9.055 -18.145  1.00  0.00      A    H  
ATOM   1387  HA  ASP A 805      14.015  -9.498 -15.336  1.00  0.00      A    H  
ATOM   1388 1HB  ASP A 805      16.739  -8.989 -16.612  1.00  0.00      A    H  
ATOM   1389 2HB  ASP A 805      16.429  -9.609 -15.002  1.00  0.00      A    H  
ATOM   1390  N   LYS A 806      14.327  -7.245 -14.321  1.00  0.00      A    N  
ATOM   1391  CA  LYS A 806      14.171  -5.907 -13.753  1.00  0.00      A    C  
ATOM   1392  C   LYS A 806      15.412  -5.486 -12.948  1.00  0.00      A    C  
ATOM   1393  O   LYS A 806      16.171  -6.332 -12.475  1.00  0.00      A    O  
ATOM   1394  CB  LYS A 806      12.921  -5.897 -12.849  1.00  0.00      A    C  
ATOM   1395  CG  LYS A 806      11.625  -6.341 -13.555  1.00  0.00      A    C  
ATOM   1396  CD  LYS A 806      10.387  -6.225 -12.647  1.00  0.00      A    C  
ATOM   1397  CE  LYS A 806       9.109  -6.855 -13.232  1.00  0.00      A    C  
ATOM   1398  NZ  LYS A 806       8.648  -6.178 -14.458  1.00  0.00      A    N1+
ATOM   1399  H   LYS A 806      14.018  -8.011 -13.735  1.00  0.00      A    H  
ATOM   1400  HA  LYS A 806      14.016  -5.181 -14.554  1.00  0.00      A    H  
ATOM   1401 1HB  LYS A 806      13.098  -6.546 -11.995  1.00  0.00      A    H  
ATOM   1402 2HB  LYS A 806      12.776  -4.895 -12.441  1.00  0.00      A    H  
ATOM   1403 1HG  LYS A 806      11.486  -5.746 -14.458  1.00  0.00      A    H  
ATOM   1404 2HG  LYS A 806      11.720  -7.378 -13.882  1.00  0.00      A    H  
ATOM   1405 1HD  LYS A 806      10.600  -6.703 -11.690  1.00  0.00      A    H  
ATOM   1406 2HD  LYS A 806      10.204  -5.174 -12.415  1.00  0.00      A    H  
ATOM   1407 1HE  LYS A 806       9.270  -7.912 -13.445  1.00  0.00      A    H  
ATOM   1408 2HE  LYS A 806       8.306  -6.798 -12.496  1.00  0.00      A    H  
ATOM   1409 1HZ  LYS A 806       9.362  -6.240 -15.169  1.00  0.00      A    H  
ATOM   1410 2HZ  LYS A 806       7.799  -6.614 -14.788  1.00  0.00      A    H  
ATOM   1411 3HZ  LYS A 806       8.468  -5.203 -14.250  1.00  0.00      A    H  
ATOM   1412  N   GLY A 807      15.562  -4.165 -12.789  1.00  0.00      A    N  
ATOM   1413  CA  GLY A 807      16.550  -3.552 -11.914  1.00  0.00      A    C  
ATOM   1414  C   GLY A 807      16.181  -2.072 -11.881  1.00  0.00      A    C  
ATOM   1415  O   GLY A 807      16.382  -1.365 -12.868  1.00  0.00      A    O  
ATOM   1416  H   GLY A 807      14.902  -3.537 -13.226  1.00  0.00      A    H  
ATOM   1417 1HA  GLY A 807      16.510  -3.994 -10.917  1.00  0.00      A    H  
ATOM   1418 2HA  GLY A 807      17.557  -3.685 -12.306  1.00  0.00      A    H  
ATOM   1419  N   ALA A 808      15.617  -1.628 -10.748  1.00  0.00      A    N  
ATOM   1420  CA  ALA A 808      15.020  -0.309 -10.548  1.00  0.00      A    C  
ATOM   1421  C   ALA A 808      16.047   0.808 -10.312  1.00  0.00      A    C  
ATOM   1422  O   ALA A 808      17.197   0.533  -9.972  1.00  0.00      A    O  
ATOM   1423  CB  ALA A 808      14.066  -0.409  -9.348  1.00  0.00      A    C  
ATOM   1424  H   ALA A 808      15.550  -2.258  -9.958  1.00  0.00      A    H  
ATOM   1425  HA  ALA A 808      14.435  -0.060 -11.433  1.00  0.00      A    H  
ATOM   1426 1HB  ALA A 808      13.285  -1.149  -9.527  1.00  0.00      A    H  
ATOM   1427 2HB  ALA A 808      14.604  -0.705  -8.448  1.00  0.00      A    H  
ATOM   1428 3HB  ALA A 808      13.571   0.540  -9.140  1.00  0.00      A    H  
ATOM   1429  N   PHE A 809      15.569   2.055 -10.458  1.00  0.00      A    N  
ATOM   1430  CA  PHE A 809      16.269   3.280 -10.071  1.00  0.00      A    C  
ATOM   1431  C   PHE A 809      15.943   3.690  -8.628  1.00  0.00      A    C  
ATOM   1432  O   PHE A 809      14.879   3.350  -8.114  1.00  0.00      A    O  
ATOM   1433  CB  PHE A 809      15.890   4.416 -11.050  1.00  0.00      A    C  
ATOM   1434  CG  PHE A 809      16.861   4.589 -12.200  1.00  0.00      A    C  
ATOM   1435  CD1 PHE A 809      16.893   3.650 -13.249  1.00  0.00      A    C  
ATOM   1436  CD2 PHE A 809      17.840   5.603 -12.155  1.00  0.00      A    C  
ATOM   1437  CE1 PHE A 809      17.847   3.763 -14.249  1.00  0.00      A    C  
ATOM   1438  CE2 PHE A 809      18.775   5.711 -13.177  1.00  0.00      A    C  
ATOM   1439  CZ  PHE A 809      18.774   4.797 -14.223  1.00  0.00      A    C  
ATOM   1440  H   PHE A 809      14.603   2.178 -10.725  1.00  0.00      A    H  
ATOM   1441  HA  PHE A 809      17.347   3.119 -10.124  1.00  0.00      A    H  
ATOM   1442 1HB  PHE A 809      14.898   4.237 -11.467  1.00  0.00      A    H  
ATOM   1443 2HB  PHE A 809      15.812   5.377 -10.538  1.00  0.00      A    H  
ATOM   1444  HD1 PHE A 809      16.190   2.831 -13.267  1.00  0.00      A    H  
ATOM   1445  HD2 PHE A 809      17.861   6.298 -11.329  1.00  0.00      A    H  
ATOM   1446  HE1 PHE A 809      17.874   3.029 -15.037  1.00  0.00      A    H  
ATOM   1447  HE2 PHE A 809      19.515   6.498 -13.149  1.00  0.00      A    H  
ATOM   1448  HZ  PHE A 809      19.512   4.875 -15.008  1.00  0.00      A    H  
ATOM   1449  N   TYR A 810      16.856   4.472  -8.036  1.00  0.00      A    N  
ATOM   1450  CA  TYR A 810      16.645   5.217  -6.800  1.00  0.00      A    C  
ATOM   1451  C   TYR A 810      17.223   6.616  -6.990  1.00  0.00      A    C  
ATOM   1452  O   TYR A 810      18.336   6.753  -7.500  1.00  0.00      A    O  
ATOM   1453  CB  TYR A 810      17.359   4.573  -5.592  1.00  0.00      A    C  
ATOM   1454  CG  TYR A 810      17.066   3.116  -5.317  1.00  0.00      A    C  
ATOM   1455  CD1 TYR A 810      16.126   2.748  -4.332  1.00  0.00      A    C  
ATOM   1456  CD2 TYR A 810      17.770   2.122  -6.024  1.00  0.00      A    C  
ATOM   1457  CE1 TYR A 810      15.897   1.388  -4.054  1.00  0.00      A    C  
ATOM   1458  CE2 TYR A 810      17.526   0.766  -5.759  1.00  0.00      A    C  
ATOM   1459  CZ  TYR A 810      16.589   0.394  -4.774  1.00  0.00      A    C  
ATOM   1460  OH  TYR A 810      16.347  -0.923  -4.519  1.00  0.00      A    O  
ATOM   1461  H   TYR A 810      17.725   4.674  -8.517  1.00  0.00      A    H  
ATOM   1462  HA  TYR A 810      15.579   5.308  -6.592  1.00  0.00      A    H  
ATOM   1463 1HB  TYR A 810      18.436   4.658  -5.717  1.00  0.00      A    H  
ATOM   1464 2HB  TYR A 810      17.128   5.145  -4.691  1.00  0.00      A    H  
ATOM   1465  HD1 TYR A 810      15.583   3.505  -3.786  1.00  0.00      A    H  
ATOM   1466  HD2 TYR A 810      18.496   2.396  -6.776  1.00  0.00      A    H  
ATOM   1467  HE1 TYR A 810      15.184   1.109  -3.292  1.00  0.00      A    H  
ATOM   1468  HE2 TYR A 810      18.077   0.027  -6.316  1.00  0.00      A    H  
ATOM   1469  HH  TYR A 810      16.870  -1.508  -5.083  1.00  0.00      A    H  
ATOM   1470  N   LEU A 811      16.494   7.615  -6.482  1.00  0.00      A    N  
ATOM   1471  CA  LEU A 811      17.008   8.961  -6.288  1.00  0.00      A    C  
ATOM   1472  C   LEU A 811      17.511   9.019  -4.838  1.00  0.00      A    C  
ATOM   1473  O   LEU A 811      16.704   8.897  -3.914  1.00  0.00      A    O  
ATOM   1474  CB  LEU A 811      15.897  10.000  -6.572  1.00  0.00      A    C  
ATOM   1475  CG  LEU A 811      15.122   9.814  -7.902  1.00  0.00      A    C  
ATOM   1476  CD1 LEU A 811      14.059  10.917  -8.086  1.00  0.00      A    C  
ATOM   1477  CD2 LEU A 811      16.034   9.676  -9.138  1.00  0.00      A    C  
ATOM   1478  H   LEU A 811      15.590   7.423  -6.068  1.00  0.00      A    H  
ATOM   1479  HA  LEU A 811      17.844   9.159  -6.961  1.00  0.00      A    H  
ATOM   1480 1HB  LEU A 811      15.172  10.000  -5.757  1.00  0.00      A    H  
ATOM   1481 2HB  LEU A 811      16.358  10.989  -6.569  1.00  0.00      A    H  
ATOM   1482  HG  LEU A 811      14.566   8.881  -7.814  1.00  0.00      A    H  
ATOM   1483 1HD1 LEU A 811      13.885  11.476  -7.167  1.00  0.00      A    H  
ATOM   1484 2HD1 LEU A 811      14.340  11.644  -8.849  1.00  0.00      A    H  
ATOM   1485 3HD1 LEU A 811      13.103  10.486  -8.385  1.00  0.00      A    H  
ATOM   1486 1HD2 LEU A 811      17.043  10.037  -8.950  1.00  0.00      A    H  
ATOM   1487 2HD2 LEU A 811      16.113   8.631  -9.441  1.00  0.00      A    H  
ATOM   1488 3HD2 LEU A 811      15.651  10.224  -9.999  1.00  0.00      A    H  
ATOM   1489  N   VAL A 812      18.837   9.151  -4.664  1.00  0.00      A    N  
ATOM   1490  CA  VAL A 812      19.470   9.280  -3.352  1.00  0.00      A    C  
ATOM   1491  C   VAL A 812      19.282  10.730  -2.874  1.00  0.00      A    C  
ATOM   1492  O   VAL A 812      19.700  11.660  -3.563  1.00  0.00      A    O  
ATOM   1493  CB  VAL A 812      21.001   8.989  -3.374  1.00  0.00      A    C  
ATOM   1494  CG1 VAL A 812      21.628   8.964  -1.964  1.00  0.00      A    C  
ATOM   1495  CG2 VAL A 812      21.355   7.693  -4.125  1.00  0.00      A    C  
ATOM   1496  H   VAL A 812      19.445   9.264  -5.464  1.00  0.00      A    H  
ATOM   1497  HA  VAL A 812      18.992   8.591  -2.652  1.00  0.00      A    H  
ATOM   1498  HB  VAL A 812      21.496   9.795  -3.909  1.00  0.00      A    H  
ATOM   1499 1HG1 VAL A 812      21.458   9.887  -1.411  1.00  0.00      A    H  
ATOM   1500 2HG1 VAL A 812      21.226   8.149  -1.362  1.00  0.00      A    H  
ATOM   1501 3HG1 VAL A 812      22.707   8.826  -2.022  1.00  0.00      A    H  
ATOM   1502 1HG2 VAL A 812      22.428   7.505  -4.093  1.00  0.00      A    H  
ATOM   1503 2HG2 VAL A 812      20.857   6.829  -3.690  1.00  0.00      A    H  
ATOM   1504 3HG2 VAL A 812      21.073   7.748  -5.177  1.00  0.00      A    H  
ATOM   1505  N   PHE A 813      18.638  10.876  -1.714  1.00  0.00      A    N  
ATOM   1506  CA  PHE A 813      18.313  12.144  -1.077  1.00  0.00      A    C  
ATOM   1507  C   PHE A 813      18.960  12.251   0.304  1.00  0.00      A    C  
ATOM   1508  O   PHE A 813      19.284  11.243   0.932  1.00  0.00      A    O  
ATOM   1509  CB  PHE A 813      16.777  12.294  -0.979  1.00  0.00      A    C  
ATOM   1510  CG  PHE A 813      16.158  13.014  -2.158  1.00  0.00      A    C  
ATOM   1511  CD1 PHE A 813      15.956  14.408  -2.097  1.00  0.00      A    C  
ATOM   1512  CD2 PHE A 813      15.929  12.338  -3.374  1.00  0.00      A    C  
ATOM   1513  CE1 PHE A 813      15.462  15.082  -3.203  1.00  0.00      A    C  
ATOM   1514  CE2 PHE A 813      15.449  13.035  -4.473  1.00  0.00      A    C  
ATOM   1515  CZ  PHE A 813      15.214  14.398  -4.384  1.00  0.00      A    C  
ATOM   1516  H   PHE A 813      18.319  10.054  -1.215  1.00  0.00      A    H  
ATOM   1517  HA  PHE A 813      18.710  12.975  -1.661  1.00  0.00      A    H  
ATOM   1518 1HB  PHE A 813      16.300  11.318  -0.884  1.00  0.00      A    H  
ATOM   1519 2HB  PHE A 813      16.489  12.838  -0.077  1.00  0.00      A    H  
ATOM   1520  HD1 PHE A 813      16.169  14.952  -1.189  1.00  0.00      A    H  
ATOM   1521  HD2 PHE A 813      16.118  11.280  -3.448  1.00  0.00      A    H  
ATOM   1522  HE1 PHE A 813      15.279  16.143  -3.145  1.00  0.00      A    H  
ATOM   1523  HE2 PHE A 813      15.252  12.525  -5.402  1.00  0.00      A    H  
ATOM   1524  HZ  PHE A 813      14.847  14.930  -5.246  1.00  0.00      A    H  
ATOM   1525  N   GLU A 814      19.082  13.504   0.758  1.00  0.00      A    N  
ATOM   1526  CA  GLU A 814      19.426  13.878   2.123  1.00  0.00      A    C  
ATOM   1527  C   GLU A 814      18.345  13.419   3.113  1.00  0.00      A    C  
ATOM   1528  O   GLU A 814      17.159  13.545   2.811  1.00  0.00      A    O  
ATOM   1529  CB  GLU A 814      19.620  15.406   2.140  1.00  0.00      A    C  
ATOM   1530  CG  GLU A 814      19.993  16.007   3.514  1.00  0.00      A    C  
ATOM   1531  CD  GLU A 814      20.219  17.526   3.507  1.00  0.00      A    C  
ATOM   1532  OE1 GLU A 814      20.848  18.002   4.476  1.00  0.00      A    O  
ATOM   1533  OE2 GLU A 814      19.766  18.208   2.560  1.00  0.00      A    O1-
ATOM   1534  H   GLU A 814      18.814  14.271   0.154  1.00  0.00      A    H  
ATOM   1535  HA  GLU A 814      20.365  13.389   2.384  1.00  0.00      A    H  
ATOM   1536 1HB  GLU A 814      20.399  15.661   1.422  1.00  0.00      A    H  
ATOM   1537 2HB  GLU A 814      18.706  15.878   1.771  1.00  0.00      A    H  
ATOM   1538 1HG  GLU A 814      19.203  15.810   4.240  1.00  0.00      A    H  
ATOM   1539 2HG  GLU A 814      20.890  15.513   3.890  1.00  0.00      A    H  
ATOM   1540  N   TYR A 815      18.780  12.910   4.275  1.00  0.00      A    N  
ATOM   1541  CA  TYR A 815      17.893  12.491   5.354  1.00  0.00      A    C  
ATOM   1542  C   TYR A 815      17.499  13.693   6.230  1.00  0.00      A    C  
ATOM   1543  O   TYR A 815      18.367  14.475   6.618  1.00  0.00      A    O  
ATOM   1544  CB  TYR A 815      18.592  11.388   6.173  1.00  0.00      A    C  
ATOM   1545  CG  TYR A 815      17.718  10.740   7.231  1.00  0.00      A    C  
ATOM   1546  CD1 TYR A 815      17.759  11.190   8.568  1.00  0.00      A    C  
ATOM   1547  CD2 TYR A 815      16.840   9.697   6.870  1.00  0.00      A    C  
ATOM   1548  CE1 TYR A 815      16.913  10.613   9.534  1.00  0.00      A    C  
ATOM   1549  CE2 TYR A 815      15.999   9.116   7.837  1.00  0.00      A    C  
ATOM   1550  CZ  TYR A 815      16.029   9.578   9.168  1.00  0.00      A    C  
ATOM   1551  OH  TYR A 815      15.199   9.029  10.102  1.00  0.00      A    O  
ATOM   1552  H   TYR A 815      19.770  12.852   4.463  1.00  0.00      A    H  
ATOM   1553  HA  TYR A 815      16.988  12.057   4.919  1.00  0.00      A    H  
ATOM   1554 1HB  TYR A 815      18.919  10.595   5.501  1.00  0.00      A    H  
ATOM   1555 2HB  TYR A 815      19.500  11.772   6.641  1.00  0.00      A    H  
ATOM   1556  HD1 TYR A 815      18.423  11.994   8.852  1.00  0.00      A    H  
ATOM   1557  HD2 TYR A 815      16.802   9.347   5.848  1.00  0.00      A    H  
ATOM   1558  HE1 TYR A 815      16.942  10.975  10.551  1.00  0.00      A    H  
ATOM   1559  HE2 TYR A 815      15.323   8.324   7.552  1.00  0.00      A    H  
ATOM   1560  HH  TYR A 815      15.219   9.500  10.938  1.00  0.00      A    H  
ATOM   1561  N   MET A 816      16.201  13.770   6.555  1.00  0.00      A    N  
ATOM   1562  CA  MET A 816      15.625  14.682   7.543  1.00  0.00      A    C  
ATOM   1563  C   MET A 816      15.003  13.843   8.668  1.00  0.00      A    C  
ATOM   1564  O   MET A 816      14.514  12.745   8.404  1.00  0.00      A    O  
ATOM   1565  CB  MET A 816      14.559  15.572   6.874  1.00  0.00      A    C  
ATOM   1566  CG  MET A 816      15.096  16.500   5.766  1.00  0.00      A    C  
ATOM   1567  SD  MET A 816      16.265  17.789   6.285  1.00  0.00      A    S  
ATOM   1568  CE  MET A 816      15.186  18.818   7.318  1.00  0.00      A    C  
ATOM   1569  H   MET A 816      15.560  13.085   6.182  1.00  0.00      A    H  
ATOM   1570  HA  MET A 816      16.402  15.313   7.976  1.00  0.00      A    H  
ATOM   1571 1HB  MET A 816      13.770  14.945   6.456  1.00  0.00      A    H  
ATOM   1572 2HB  MET A 816      14.074  16.173   7.642  1.00  0.00      A    H  
ATOM   1573 1HG  MET A 816      15.576  15.909   4.986  1.00  0.00      A    H  
ATOM   1574 2HG  MET A 816      14.262  17.003   5.279  1.00  0.00      A    H  
ATOM   1575 1HE  MET A 816      14.314  19.152   6.757  1.00  0.00      A    H  
ATOM   1576 2HE  MET A 816      14.846  18.258   8.185  1.00  0.00      A    H  
ATOM   1577 3HE  MET A 816      15.726  19.695   7.676  1.00  0.00      A    H  
ATOM   1578  N   ASP A 817      15.048  14.364   9.904  1.00  0.00      A    N  
ATOM   1579  CA  ASP A 817      14.670  13.626  11.118  1.00  0.00      A    C  
ATOM   1580  C   ASP A 817      13.169  13.287  11.216  1.00  0.00      A    C  
ATOM   1581  O   ASP A 817      12.846  12.160  11.592  1.00  0.00      A    O  
ATOM   1582  CB  ASP A 817      15.160  14.299  12.427  1.00  0.00      A    C  
ATOM   1583  CG  ASP A 817      16.668  14.608  12.526  1.00  0.00      A    C  
ATOM   1584  OD1 ASP A 817      17.014  15.402  13.429  1.00  0.00      A    O  
ATOM   1585  OD2 ASP A 817      17.471  13.967  11.811  1.00  0.00      A    O1-
ATOM   1586  H   ASP A 817      15.468  15.273  10.048  1.00  0.00      A    H  
ATOM   1587  HA  ASP A 817      15.180  12.662  11.055  1.00  0.00      A    H  
ATOM   1588 1HB  ASP A 817      14.615  15.233  12.571  1.00  0.00      A    H  
ATOM   1589 2HB  ASP A 817      14.909  13.659  13.274  1.00  0.00      A    H  
ATOM   1590  N   HIS A 818      12.291  14.245  10.877  1.00  0.00      A    N  
ATOM   1591  CA  HIS A 818      10.835  14.104  10.994  1.00  0.00      A    C  
ATOM   1592  C   HIS A 818      10.104  15.110  10.092  1.00  0.00      A    C  
ATOM   1593  O   HIS A 818      10.672  16.142   9.744  1.00  0.00      A    O  
ATOM   1594  CB  HIS A 818      10.386  14.234  12.471  1.00  0.00      A    C  
ATOM   1595  CG  HIS A 818      10.792  15.500  13.193  1.00  0.00      A    C  
ATOM   1596  ND1 HIS A 818      12.061  15.678  13.760  1.00  0.00      A    N  
ATOM   1597  CD2 HIS A 818      10.040  16.633  13.433  1.00  0.00      A    C  
ATOM   1598  CE1 HIS A 818      12.029  16.888  14.301  1.00  0.00      A    C  
ATOM   1599  NE2 HIS A 818      10.853  17.497  14.146  1.00  0.00      A    N  
ATOM   1600  H   HIS A 818      12.625  15.153  10.579  1.00  0.00      A    H  
ATOM   1601  HA  HIS A 818      10.556  13.113  10.637  1.00  0.00      A    H  
ATOM   1602 1HB  HIS A 818       9.300  14.147  12.532  1.00  0.00      A    H  
ATOM   1603 2HB  HIS A 818      10.770  13.387  13.042  1.00  0.00      A    H  
ATOM   1604  HD2 HIS A 818       9.024  16.882  13.164  1.00  0.00      A    H  
ATOM   1605  HE1 HIS A 818      12.868  17.333  14.816  1.00  0.00      A    H  
ATOM   1606  HE2 HIS A 818      10.607  18.417  14.479  1.00  0.00      A    H  
ATOM   1607  N   ASP A 819       8.841  14.800   9.757  1.00  0.00      A    N  
ATOM   1608  CA  ASP A 819       7.924  15.694   9.039  1.00  0.00      A    C  
ATOM   1609  C   ASP A 819       7.165  16.612  10.019  1.00  0.00      A    C  
ATOM   1610  O   ASP A 819       7.105  16.323  11.217  1.00  0.00      A    O  
ATOM   1611  CB  ASP A 819       6.952  14.939   8.086  1.00  0.00      A    C  
ATOM   1612  CG  ASP A 819       6.050  13.821   8.647  1.00  0.00      A    C  
ATOM   1613  OD1 ASP A 819       5.295  13.263   7.821  1.00  0.00      A    O  
ATOM   1614  OD2 ASP A 819       6.108  13.521   9.860  1.00  0.00      A    O1-
ATOM   1615  H   ASP A 819       8.426  13.943  10.098  1.00  0.00      A    H  
ATOM   1616  HA  ASP A 819       8.514  16.348   8.402  1.00  0.00      A    H  
ATOM   1617 1HB  ASP A 819       6.331  15.661   7.552  1.00  0.00      A    H  
ATOM   1618 2HB  ASP A 819       7.559  14.464   7.314  1.00  0.00      A    H  
ATOM   1619  N   LEU A 820       6.571  17.696   9.484  1.00  0.00      A    N  
ATOM   1620  CA  LEU A 820       5.682  18.588  10.237  1.00  0.00      A    C  
ATOM   1621  C   LEU A 820       4.372  17.887  10.639  1.00  0.00      A    C  
ATOM   1622  O   LEU A 820       3.886  18.157  11.732  1.00  0.00      A    O  
ATOM   1623  CB  LEU A 820       5.418  19.896   9.447  1.00  0.00      A    C  
ATOM   1624  CG  LEU A 820       4.641  20.996  10.216  1.00  0.00      A    C  
ATOM   1625  CD1 LEU A 820       5.491  21.623  11.342  1.00  0.00      A    C  
ATOM   1626  CD2 LEU A 820       4.073  22.057   9.250  1.00  0.00      A    C  
ATOM   1627  H   LEU A 820       6.676  17.892   8.496  1.00  0.00      A    H  
ATOM   1628  HA  LEU A 820       6.200  18.854  11.160  1.00  0.00      A    H  
ATOM   1629 1HB  LEU A 820       6.360  20.308   9.084  1.00  0.00      A    H  
ATOM   1630 2HB  LEU A 820       4.849  19.650   8.554  1.00  0.00      A    H  
ATOM   1631  HG  LEU A 820       3.766  20.555  10.691  1.00  0.00      A    H  
ATOM   1632 1HD1 LEU A 820       5.307  22.690  11.467  1.00  0.00      A    H  
ATOM   1633 2HD1 LEU A 820       5.270  21.149  12.298  1.00  0.00      A    H  
ATOM   1634 3HD1 LEU A 820       6.558  21.507  11.157  1.00  0.00      A    H  
ATOM   1635 1HD2 LEU A 820       2.991  21.953   9.161  1.00  0.00      A    H  
ATOM   1636 2HD2 LEU A 820       4.254  23.076   9.586  1.00  0.00      A    H  
ATOM   1637 3HD2 LEU A 820       4.490  21.967   8.246  1.00  0.00      A    H  
ATOM   1638  N   MET A 821       3.844  16.986   9.788  1.00  0.00      A    N  
ATOM   1639  CA  MET A 821       2.606  16.237  10.029  1.00  0.00      A    C  
ATOM   1640  C   MET A 821       2.629  15.393  11.319  1.00  0.00      A    C  
ATOM   1641  O   MET A 821       1.682  15.479  12.098  1.00  0.00      A    O  
ATOM   1642  CB  MET A 821       2.246  15.410   8.776  1.00  0.00      A    C  
ATOM   1643  CG  MET A 821       0.989  14.533   8.920  1.00  0.00      A    C  
ATOM   1644  SD  MET A 821       0.480  13.711   7.390  1.00  0.00      A    S  
ATOM   1645  CE  MET A 821      -0.966  12.812   8.012  1.00  0.00      A    C  
ATOM   1646  H   MET A 821       4.312  16.807   8.911  1.00  0.00      A    H  
ATOM   1647  HA  MET A 821       1.817  16.980  10.159  1.00  0.00      A    H  
ATOM   1648 1HB  MET A 821       2.111  16.082   7.928  1.00  0.00      A    H  
ATOM   1649 2HB  MET A 821       3.086  14.769   8.512  1.00  0.00      A    H  
ATOM   1650 1HG  MET A 821       1.149  13.755   9.668  1.00  0.00      A    H  
ATOM   1651 2HG  MET A 821       0.156  15.141   9.274  1.00  0.00      A    H  
ATOM   1652 1HE  MET A 821      -1.434  12.249   7.205  1.00  0.00      A    H  
ATOM   1653 2HE  MET A 821      -0.673  12.114   8.797  1.00  0.00      A    H  
ATOM   1654 3HE  MET A 821      -1.700  13.506   8.421  1.00  0.00      A    H  
ATOM   1655  N   GLY A 822       3.723  14.646  11.548  1.00  0.00      A    N  
ATOM   1656  CA  GLY A 822       3.927  13.845  12.757  1.00  0.00      A    C  
ATOM   1657  C   GLY A 822       4.186  14.719  13.996  1.00  0.00      A    C  
ATOM   1658  O   GLY A 822       3.889  14.286  15.111  1.00  0.00      A    O  
ATOM   1659  H   GLY A 822       4.464  14.612  10.858  1.00  0.00      A    H  
ATOM   1660 1HA  GLY A 822       3.058  13.206  12.928  1.00  0.00      A    H  
ATOM   1661 2HA  GLY A 822       4.783  13.188  12.603  1.00  0.00      A    H  
ATOM   1662  N   LEU A 823       4.689  15.953  13.807  1.00  0.00      A    N  
ATOM   1663  CA  LEU A 823       4.862  16.951  14.863  1.00  0.00      A    C  
ATOM   1664  C   LEU A 823       3.506  17.484  15.375  1.00  0.00      A    C  
ATOM   1665  O   LEU A 823       3.368  17.650  16.587  1.00  0.00      A    O  
ATOM   1666  CB  LEU A 823       5.802  18.076  14.364  1.00  0.00      A    C  
ATOM   1667  CG  LEU A 823       6.478  18.916  15.470  1.00  0.00      A    C  
ATOM   1668  CD1 LEU A 823       7.462  18.076  16.314  1.00  0.00      A    C  
ATOM   1669  CD2 LEU A 823       7.143  20.175  14.867  1.00  0.00      A    C  
ATOM   1670  H   LEU A 823       4.913  16.256  12.869  1.00  0.00      A    H  
ATOM   1671  HA  LEU A 823       5.351  16.442  15.694  1.00  0.00      A    H  
ATOM   1672 1HB  LEU A 823       6.583  17.651  13.732  1.00  0.00      A    H  
ATOM   1673 2HB  LEU A 823       5.239  18.751  13.721  1.00  0.00      A    H  
ATOM   1674  HG  LEU A 823       5.701  19.268  16.149  1.00  0.00      A    H  
ATOM   1675 1HD1 LEU A 823       7.625  17.085  15.888  1.00  0.00      A    H  
ATOM   1676 2HD1 LEU A 823       8.445  18.537  16.413  1.00  0.00      A    H  
ATOM   1677 3HD1 LEU A 823       7.075  17.932  17.323  1.00  0.00      A    H  
ATOM   1678 1HD2 LEU A 823       6.576  21.070  15.123  1.00  0.00      A    H  
ATOM   1679 2HD2 LEU A 823       8.162  20.333  15.220  1.00  0.00      A    H  
ATOM   1680 3HD2 LEU A 823       7.191  20.129  13.779  1.00  0.00      A    H  
ATOM   1681  N   LEU A 824       2.522  17.678  14.470  1.00  0.00      A    N  
ATOM   1682  CA  LEU A 824       1.139  18.060  14.801  1.00  0.00      A    C  
ATOM   1683  C   LEU A 824       0.404  16.977  15.611  1.00  0.00      A    C  
ATOM   1684  O   LEU A 824      -0.321  17.326  16.543  1.00  0.00      A    O  
ATOM   1685  CB  LEU A 824       0.306  18.374  13.530  1.00  0.00      A    C  
ATOM   1686  CG  LEU A 824       0.829  19.488  12.596  1.00  0.00      A    C  
ATOM   1687  CD1 LEU A 824      -0.002  19.562  11.295  1.00  0.00      A    C  
ATOM   1688  CD2 LEU A 824       0.979  20.856  13.289  1.00  0.00      A    C  
ATOM   1689  H   LEU A 824       2.716  17.518  13.490  1.00  0.00      A    H  
ATOM   1690  HA  LEU A 824       1.187  18.951  15.427  1.00  0.00      A    H  
ATOM   1691 1HB  LEU A 824       0.203  17.459  12.945  1.00  0.00      A    H  
ATOM   1692 2HB  LEU A 824      -0.710  18.638  13.831  1.00  0.00      A    H  
ATOM   1693  HG  LEU A 824       1.826  19.198  12.290  1.00  0.00      A    H  
ATOM   1694 1HD1 LEU A 824      -0.450  20.542  11.132  1.00  0.00      A    H  
ATOM   1695 2HD1 LEU A 824       0.623  19.349  10.428  1.00  0.00      A    H  
ATOM   1696 3HD1 LEU A 824      -0.818  18.838  11.284  1.00  0.00      A    H  
ATOM   1697 1HD2 LEU A 824       0.381  21.636  12.821  1.00  0.00      A    H  
ATOM   1698 2HD2 LEU A 824       0.693  20.830  14.337  1.00  0.00      A    H  
ATOM   1699 3HD2 LEU A 824       2.019  21.181  13.257  1.00  0.00      A    H  
ATOM   1700  N   GLU A 825       0.606  15.697  15.244  1.00  0.00      A    N  
ATOM   1701  CA  GLU A 825      -0.000  14.543  15.912  1.00  0.00      A    C  
ATOM   1702  C   GLU A 825       0.549  14.290  17.324  1.00  0.00      A    C  
ATOM   1703  O   GLU A 825      -0.237  13.959  18.211  1.00  0.00      A    O  
ATOM   1704  CB  GLU A 825       0.127  13.272  15.047  1.00  0.00      A    C  
ATOM   1705  CG  GLU A 825      -0.651  13.363  13.714  1.00  0.00      A    C  
ATOM   1706  CD  GLU A 825      -0.880  12.039  12.966  1.00  0.00      A    C  
ATOM   1707  OE1 GLU A 825      -0.644  10.957  13.548  1.00  0.00      A    O  
ATOM   1708  OE2 GLU A 825      -1.334  12.138  11.805  1.00  0.00      A    O1-
ATOM   1709  H   GLU A 825       1.202  15.494  14.453  1.00  0.00      A    H  
ATOM   1710  HA  GLU A 825      -1.064  14.759  16.028  1.00  0.00      A    H  
ATOM   1711 1HB  GLU A 825       1.179  13.084  14.825  1.00  0.00      A    H  
ATOM   1712 2HB  GLU A 825      -0.206  12.415  15.632  1.00  0.00      A    H  
ATOM   1713 1HG  GLU A 825      -1.630  13.796  13.898  1.00  0.00      A    H  
ATOM   1714 2HG  GLU A 825      -0.146  14.056  13.045  1.00  0.00      A    H  
ATOM   1715  N   SER A 826       1.871  14.460  17.506  1.00  0.00      A    N  
ATOM   1716  CA  SER A 826       2.543  14.306  18.798  1.00  0.00      A    C  
ATOM   1717  C   SER A 826       2.198  15.435  19.790  1.00  0.00      A    C  
ATOM   1718  O   SER A 826       1.940  15.139  20.956  1.00  0.00      A    O  
ATOM   1719  CB  SER A 826       4.061  14.115  18.583  1.00  0.00      A    C  
ATOM   1720  OG  SER A 826       4.727  15.304  18.201  1.00  0.00      A    O  
ATOM   1721  H   SER A 826       2.454  14.711  16.720  1.00  0.00      A    H  
ATOM   1722  HA  SER A 826       2.174  13.375  19.234  1.00  0.00      A    H  
ATOM   1723 1HB  SER A 826       4.520  13.761  19.506  1.00  0.00      A    H  
ATOM   1724 2HB  SER A 826       4.248  13.346  17.832  1.00  0.00      A    H  
ATOM   1725  HG  SER A 826       4.505  15.497  17.287  1.00  0.00      A    H  
ATOM   1726  N   GLY A 827       2.173  16.691  19.305  1.00  0.00      A    N  
ATOM   1727  CA  GLY A 827       1.806  17.889  20.068  1.00  0.00      A    C  
ATOM   1728  C   GLY A 827       2.781  18.238  21.210  1.00  0.00      A    C  
ATOM   1729  O   GLY A 827       2.426  19.053  22.059  1.00  0.00      A    O  
ATOM   1730  H   GLY A 827       2.411  16.838  18.333  1.00  0.00      A    H  
ATOM   1731 1HA  GLY A 827       1.758  18.735  19.382  1.00  0.00      A    H  
ATOM   1732 2HA  GLY A 827       0.804  17.760  20.479  1.00  0.00      A    H  
ATOM   1733  N   LEU A 828       3.973  17.613  21.253  1.00  0.00      A    N  
ATOM   1734  CA  LEU A 828       4.956  17.734  22.335  1.00  0.00      A    C  
ATOM   1735  C   LEU A 828       5.666  19.097  22.367  1.00  0.00      A    C  
ATOM   1736  O   LEU A 828       5.948  19.592  23.458  1.00  0.00      A    O  
ATOM   1737  CB  LEU A 828       5.988  16.589  22.222  1.00  0.00      A    C  
ATOM   1738  CG  LEU A 828       5.408  15.174  22.455  1.00  0.00      A    C  
ATOM   1739  CD1 LEU A 828       6.446  14.085  22.108  1.00  0.00      A    C  
ATOM   1740  CD2 LEU A 828       4.831  14.998  23.876  1.00  0.00      A    C  
ATOM   1741  H   LEU A 828       4.199  16.948  20.527  1.00  0.00      A    H  
ATOM   1742  HA  LEU A 828       4.421  17.637  23.282  1.00  0.00      A    H  
ATOM   1743 1HB  LEU A 828       6.448  16.633  21.233  1.00  0.00      A    H  
ATOM   1744 2HB  LEU A 828       6.799  16.751  22.935  1.00  0.00      A    H  
ATOM   1745  HG  LEU A 828       4.585  15.037  21.754  1.00  0.00      A    H  
ATOM   1746 1HD1 LEU A 828       6.022  13.352  21.421  1.00  0.00      A    H  
ATOM   1747 2HD1 LEU A 828       7.330  14.501  21.625  1.00  0.00      A    H  
ATOM   1748 3HD1 LEU A 828       6.795  13.542  22.986  1.00  0.00      A    H  
ATOM   1749 1HD2 LEU A 828       3.741  15.033  23.852  1.00  0.00      A    H  
ATOM   1750 2HD2 LEU A 828       5.106  14.045  24.327  1.00  0.00      A    H  
ATOM   1751 3HD2 LEU A 828       5.167  15.782  24.555  1.00  0.00      A    H  
ATOM   1752  N   VAL A 829       5.914  19.687  21.184  1.00  0.00      A    N  
ATOM   1753  CA  VAL A 829       6.416  21.055  21.046  1.00  0.00      A    C  
ATOM   1754  C   VAL A 829       5.296  22.072  21.338  1.00  0.00      A    C  
ATOM   1755  O   VAL A 829       4.127  21.800  21.051  1.00  0.00      A    O  
ATOM   1756  CB  VAL A 829       6.981  21.327  19.621  1.00  0.00      A    C  
ATOM   1757  CG1 VAL A 829       8.181  20.417  19.306  1.00  0.00      A    C  
ATOM   1758  CG2 VAL A 829       5.946  21.281  18.480  1.00  0.00      A    C  
ATOM   1759  H   VAL A 829       5.644  19.223  20.330  1.00  0.00      A    H  
ATOM   1760  HA  VAL A 829       7.220  21.204  21.771  1.00  0.00      A    H  
ATOM   1761  HB  VAL A 829       7.379  22.343  19.624  1.00  0.00      A    H  
ATOM   1762 1HG1 VAL A 829       8.964  20.524  20.057  1.00  0.00      A    H  
ATOM   1763 2HG1 VAL A 829       7.891  19.367  19.275  1.00  0.00      A    H  
ATOM   1764 3HG1 VAL A 829       8.620  20.665  18.338  1.00  0.00      A    H  
ATOM   1765 1HG2 VAL A 829       5.206  22.077  18.565  1.00  0.00      A    H  
ATOM   1766 2HG2 VAL A 829       6.429  21.413  17.512  1.00  0.00      A    H  
ATOM   1767 3HG2 VAL A 829       5.417  20.328  18.456  1.00  0.00      A    H  
ATOM   1768  N   HIS A 830       5.681  23.227  21.903  1.00  0.00      A    N  
ATOM   1769  CA  HIS A 830       4.770  24.318  22.241  1.00  0.00      A    C  
ATOM   1770  C   HIS A 830       4.421  25.132  20.982  1.00  0.00      A    C  
ATOM   1771  O   HIS A 830       5.057  26.153  20.713  1.00  0.00      A    O  
ATOM   1772  CB  HIS A 830       5.401  25.157  23.375  1.00  0.00      A    C  
ATOM   1773  CG  HIS A 830       4.424  26.046  24.108  1.00  0.00      A    C  
ATOM   1774  ND1 HIS A 830       4.240  27.395  23.789  1.00  0.00      A    N  
ATOM   1775  CD2 HIS A 830       3.587  25.721  25.156  1.00  0.00      A    C  
ATOM   1776  CE1 HIS A 830       3.315  27.825  24.638  1.00  0.00      A    C  
ATOM   1777  NE2 HIS A 830       2.892  26.875  25.472  1.00  0.00      A    N  
ATOM   1778  H   HIS A 830       6.657  23.384  22.107  1.00  0.00      A    H  
ATOM   1779  HA  HIS A 830       3.851  23.878  22.635  1.00  0.00      A    H  
ATOM   1780 1HB  HIS A 830       5.835  24.490  24.121  1.00  0.00      A    H  
ATOM   1781 2HB  HIS A 830       6.230  25.763  23.005  1.00  0.00      A    H  
ATOM   1782  HD2 HIS A 830       3.436  24.791  25.685  1.00  0.00      A    H  
ATOM   1783  HE1 HIS A 830       2.944  28.839  24.650  1.00  0.00      A    H  
ATOM   1784  HE2 HIS A 830       2.197  26.980  26.197  1.00  0.00      A    H  
ATOM   1785  N   PHE A 831       3.415  24.645  20.231  1.00  0.00      A    N  
ATOM   1786  CA  PHE A 831       2.817  25.321  19.079  1.00  0.00      A    C  
ATOM   1787  C   PHE A 831       2.135  26.626  19.509  1.00  0.00      A    C  
ATOM   1788  O   PHE A 831       1.058  26.588  20.105  1.00  0.00      A    O  
ATOM   1789  CB  PHE A 831       1.813  24.396  18.360  1.00  0.00      A    C  
ATOM   1790  CG  PHE A 831       2.414  23.279  17.528  1.00  0.00      A    C  
ATOM   1791  CD1 PHE A 831       3.154  23.579  16.363  1.00  0.00      A    C  
ATOM   1792  CD2 PHE A 831       2.250  21.932  17.912  1.00  0.00      A    C  
ATOM   1793  CE1 PHE A 831       3.669  22.551  15.585  1.00  0.00      A    C  
ATOM   1794  CE2 PHE A 831       2.762  20.921  17.113  1.00  0.00      A    C  
ATOM   1795  CZ  PHE A 831       3.461  21.228  15.952  1.00  0.00      A    C  
ATOM   1796  H   PHE A 831       2.985  23.771  20.501  1.00  0.00      A    H  
ATOM   1797  HA  PHE A 831       3.615  25.570  18.377  1.00  0.00      A    H  
ATOM   1798 1HB  PHE A 831       1.119  23.968  19.086  1.00  0.00      A    H  
ATOM   1799 2HB  PHE A 831       1.195  24.985  17.680  1.00  0.00      A    H  
ATOM   1800  HD1 PHE A 831       3.305  24.606  16.062  1.00  0.00      A    H  
ATOM   1801  HD2 PHE A 831       1.708  21.681  18.812  1.00  0.00      A    H  
ATOM   1802  HE1 PHE A 831       4.220  22.780  14.685  1.00  0.00      A    H  
ATOM   1803  HE2 PHE A 831       2.613  19.893  17.401  1.00  0.00      A    H  
ATOM   1804  HZ  PHE A 831       3.848  20.436  15.330  1.00  0.00      A    H  
ATOM   1805  N   SER A 832       2.809  27.745  19.225  1.00  0.00      A    N  
ATOM   1806  CA  SER A 832       2.416  29.085  19.642  1.00  0.00      A    C  
ATOM   1807  C   SER A 832       2.853  30.095  18.570  1.00  0.00      A    C  
ATOM   1808  O   SER A 832       3.457  29.708  17.568  1.00  0.00      A    O  
ATOM   1809  CB  SER A 832       3.000  29.349  21.050  1.00  0.00      A    C  
ATOM   1810  OG  SER A 832       2.557  30.573  21.606  1.00  0.00      A    O  
ATOM   1811  H   SER A 832       3.685  27.686  18.725  1.00  0.00      A    H  
ATOM   1812  HA  SER A 832       1.326  29.137  19.695  1.00  0.00      A    H  
ATOM   1813 1HB  SER A 832       2.699  28.554  21.733  1.00  0.00      A    H  
ATOM   1814 2HB  SER A 832       4.090  29.343  21.022  1.00  0.00      A    H  
ATOM   1815  HG  SER A 832       2.968  30.683  22.467  1.00  0.00      A    H  
ATOM   1816  N   GLU A 833       2.500  31.371  18.791  1.00  0.00      A    N  
ATOM   1817  CA  GLU A 833       2.670  32.493  17.871  1.00  0.00      A    C  
ATOM   1818  C   GLU A 833       4.097  32.634  17.307  1.00  0.00      A    C  
ATOM   1819  O   GLU A 833       4.253  32.538  16.092  1.00  0.00      A    O  
ATOM   1820  CB  GLU A 833       2.151  33.777  18.549  1.00  0.00      A    C  
ATOM   1821  CG  GLU A 833       2.131  35.013  17.623  1.00  0.00      A    C  
ATOM   1822  CD  GLU A 833       1.573  36.305  18.239  1.00  0.00      A    C  
ATOM   1823  OE1 GLU A 833       1.515  37.293  17.474  1.00  0.00      A    O  
ATOM   1824  OE2 GLU A 833       1.209  36.305  19.437  1.00  0.00      A    O1-
ATOM   1825  H   GLU A 833       2.031  31.589  19.660  1.00  0.00      A    H  
ATOM   1826  HA  GLU A 833       2.013  32.286  17.024  1.00  0.00      A    H  
ATOM   1827 1HB  GLU A 833       1.139  33.592  18.913  1.00  0.00      A    H  
ATOM   1828 2HB  GLU A 833       2.753  33.989  19.435  1.00  0.00      A    H  
ATOM   1829 1HG  GLU A 833       3.135  35.228  17.257  1.00  0.00      A    H  
ATOM   1830 2HG  GLU A 833       1.521  34.772  16.753  1.00  0.00      A    H  
ATOM   1831  N   ASP A 834       5.099  32.812  18.188  1.00  0.00      A    N  
ATOM   1832  CA  ASP A 834       6.514  32.969  17.814  1.00  0.00      A    C  
ATOM   1833  C   ASP A 834       7.176  31.687  17.273  1.00  0.00      A    C  
ATOM   1834  O   ASP A 834       8.082  31.799  16.447  1.00  0.00      A    O  
ATOM   1835  CB  ASP A 834       7.392  33.593  18.929  1.00  0.00      A    C  
ATOM   1836  CG  ASP A 834       7.019  35.016  19.389  1.00  0.00      A    C  
ATOM   1837  OD1 ASP A 834       6.202  35.686  18.717  1.00  0.00      A    O  
ATOM   1838  OD2 ASP A 834       7.648  35.455  20.376  1.00  0.00      A    O1-
ATOM   1839  H   ASP A 834       4.888  32.887  19.172  1.00  0.00      A    H  
ATOM   1840  HA  ASP A 834       6.527  33.680  16.990  1.00  0.00      A    H  
ATOM   1841 1HB  ASP A 834       7.360  32.947  19.807  1.00  0.00      A    H  
ATOM   1842 2HB  ASP A 834       8.433  33.623  18.602  1.00  0.00      A    H  
ATOM   1843  N   HIS A 835       6.709  30.504  17.711  1.00  0.00      A    N  
ATOM   1844  CA  HIS A 835       7.158  29.202  17.206  1.00  0.00      A    C  
ATOM   1845  C   HIS A 835       6.765  28.991  15.732  1.00  0.00      A    C  
ATOM   1846  O   HIS A 835       7.613  28.594  14.934  1.00  0.00      A    O  
ATOM   1847  CB  HIS A 835       6.621  28.081  18.123  1.00  0.00      A    C  
ATOM   1848  CG  HIS A 835       6.984  26.673  17.710  1.00  0.00      A    C  
ATOM   1849  ND1 HIS A 835       6.086  25.825  17.052  1.00  0.00      A    N  
ATOM   1850  CD2 HIS A 835       8.178  26.004  17.886  1.00  0.00      A    C  
ATOM   1851  CE1 HIS A 835       6.759  24.698  16.860  1.00  0.00      A    C  
ATOM   1852  NE2 HIS A 835       8.005  24.748  17.332  1.00  0.00      A    N  
ATOM   1853  H   HIS A 835       5.956  30.487  18.385  1.00  0.00      A    H  
ATOM   1854  HA  HIS A 835       8.248  29.181  17.260  1.00  0.00      A    H  
ATOM   1855 1HB  HIS A 835       6.992  28.232  19.137  1.00  0.00      A    H  
ATOM   1856 2HB  HIS A 835       5.535  28.141  18.192  1.00  0.00      A    H  
ATOM   1857  HD2 HIS A 835       9.107  26.313  18.343  1.00  0.00      A    H  
ATOM   1858  HE1 HIS A 835       6.341  23.830  16.372  1.00  0.00      A    H  
ATOM   1859  HE2 HIS A 835       8.692  24.008  17.293  1.00  0.00      A    H  
ATOM   1860  N   ILE A 836       5.502  29.310  15.406  1.00  0.00      A    N  
ATOM   1861  CA  ILE A 836       4.933  29.256  14.060  1.00  0.00      A    C  
ATOM   1862  C   ILE A 836       5.450  30.396  13.150  1.00  0.00      A    C  
ATOM   1863  O   ILE A 836       5.604  30.168  11.952  1.00  0.00      A    O  
ATOM   1864  CB  ILE A 836       3.372  29.249  14.124  1.00  0.00      A    C  
ATOM   1865  CG1 ILE A 836       2.866  27.923  14.750  1.00  0.00      A    C  
ATOM   1866  CG2 ILE A 836       2.654  29.501  12.779  1.00  0.00      A    C  
ATOM   1867  CD1 ILE A 836       1.442  27.996  15.324  1.00  0.00      A    C  
ATOM   1868  H   ILE A 836       4.872  29.620  16.135  1.00  0.00      A    H  
ATOM   1869  HA  ILE A 836       5.244  28.314  13.607  1.00  0.00      A    H  
ATOM   1870  HB  ILE A 836       3.075  30.058  14.794  1.00  0.00      A    H  
ATOM   1871 1HG1 ILE A 836       2.919  27.123  14.010  1.00  0.00      A    H  
ATOM   1872 2HG1 ILE A 836       3.522  27.609  15.562  1.00  0.00      A    H  
ATOM   1873 1HG2 ILE A 836       2.836  30.505  12.394  1.00  0.00      A    H  
ATOM   1874 2HG2 ILE A 836       2.973  28.786  12.021  1.00  0.00      A    H  
ATOM   1875 3HG2 ILE A 836       1.574  29.407  12.884  1.00  0.00      A    H  
ATOM   1876 1HD1 ILE A 836       1.320  28.863  15.973  1.00  0.00      A    H  
ATOM   1877 2HD1 ILE A 836       0.689  28.058  14.539  1.00  0.00      A    H  
ATOM   1878 3HD1 ILE A 836       1.221  27.109  15.919  1.00  0.00      A    H  
ATOM   1879  N   LYS A 837       5.746  31.574  13.729  1.00  0.00      A    N  
ATOM   1880  CA  LYS A 837       6.305  32.750  13.052  1.00  0.00      A    C  
ATOM   1881  C   LYS A 837       7.729  32.508  12.534  1.00  0.00      A    C  
ATOM   1882  O   LYS A 837       7.985  32.777  11.364  1.00  0.00      A    O  
ATOM   1883  CB  LYS A 837       6.253  33.944  14.026  1.00  0.00      A    C  
ATOM   1884  CG  LYS A 837       6.699  35.319  13.497  1.00  0.00      A    C  
ATOM   1885  CD  LYS A 837       6.710  36.394  14.604  1.00  0.00      A    C  
ATOM   1886  CE  LYS A 837       5.312  36.755  15.150  1.00  0.00      A    C  
ATOM   1887  NZ  LYS A 837       5.378  37.673  16.300  1.00  0.00      A    N1+
ATOM   1888  H   LYS A 837       5.565  31.687  14.718  1.00  0.00      A    H  
ATOM   1889  HA  LYS A 837       5.670  32.975  12.194  1.00  0.00      A    H  
ATOM   1890 1HB  LYS A 837       5.233  34.039  14.383  1.00  0.00      A    H  
ATOM   1891 2HB  LYS A 837       6.867  33.701  14.889  1.00  0.00      A    H  
ATOM   1892 1HG  LYS A 837       7.700  35.253  13.069  1.00  0.00      A    H  
ATOM   1893 2HG  LYS A 837       6.042  35.628  12.684  1.00  0.00      A    H  
ATOM   1894 1HD  LYS A 837       7.348  36.051  15.420  1.00  0.00      A    H  
ATOM   1895 2HD  LYS A 837       7.186  37.294  14.213  1.00  0.00      A    H  
ATOM   1896 1HE  LYS A 837       4.715  37.219  14.367  1.00  0.00      A    H  
ATOM   1897 2HE  LYS A 837       4.776  35.869  15.486  1.00  0.00      A    H  
ATOM   1898 1HZ  LYS A 837       5.850  37.213  17.069  1.00  0.00      A    H  
ATOM   1899 2HZ  LYS A 837       5.886  38.514  16.053  1.00  0.00      A    H  
ATOM   1900 3HZ  LYS A 837       4.443  37.918  16.593  1.00  0.00      A    H  
ATOM   1901  N   SER A 838       8.613  31.991  13.407  1.00  0.00      A    N  
ATOM   1902  CA  SER A 838       9.999  31.641  13.082  1.00  0.00      A    C  
ATOM   1903  C   SER A 838      10.114  30.437  12.125  1.00  0.00      A    C  
ATOM   1904  O   SER A 838      10.990  30.449  11.260  1.00  0.00      A    O  
ATOM   1905  CB  SER A 838      10.804  31.461  14.386  1.00  0.00      A    C  
ATOM   1906  OG  SER A 838      10.412  30.315  15.118  1.00  0.00      A    O  
ATOM   1907  H   SER A 838       8.320  31.810  14.357  1.00  0.00      A    H  
ATOM   1908  HA  SER A 838      10.427  32.501  12.562  1.00  0.00      A    H  
ATOM   1909 1HB  SER A 838      11.866  31.367  14.157  1.00  0.00      A    H  
ATOM   1910 2HB  SER A 838      10.701  32.340  15.023  1.00  0.00      A    H  
ATOM   1911  HG  SER A 838       9.589  30.512  15.575  1.00  0.00      A    H  
ATOM   1912  N   PHE A 839       9.187  29.468  12.255  1.00  0.00      A    N  
ATOM   1913  CA  PHE A 839       8.970  28.371  11.309  1.00  0.00      A    C  
ATOM   1914  C   PHE A 839       8.623  28.865   9.894  1.00  0.00      A    C  
ATOM   1915  O   PHE A 839       9.285  28.476   8.931  1.00  0.00      A    O  
ATOM   1916  CB  PHE A 839       7.929  27.374  11.889  1.00  0.00      A    C  
ATOM   1917  CG  PHE A 839       7.212  26.467  10.899  1.00  0.00      A    C  
ATOM   1918  CD1 PHE A 839       7.826  25.279  10.451  1.00  0.00      A    C  
ATOM   1919  CD2 PHE A 839       6.022  26.900  10.272  1.00  0.00      A    C  
ATOM   1920  CE1 PHE A 839       7.245  24.540   9.430  1.00  0.00      A    C  
ATOM   1921  CE2 PHE A 839       5.466  26.157   9.241  1.00  0.00      A    C  
ATOM   1922  CZ  PHE A 839       6.076  24.983   8.823  1.00  0.00      A    C  
ATOM   1923  H   PHE A 839       8.525  29.526  13.016  1.00  0.00      A    H  
ATOM   1924  HA  PHE A 839       9.916  27.838  11.223  1.00  0.00      A    H  
ATOM   1925 1HB  PHE A 839       8.416  26.749  12.638  1.00  0.00      A    H  
ATOM   1926 2HB  PHE A 839       7.160  27.928  12.423  1.00  0.00      A    H  
ATOM   1927  HD1 PHE A 839       8.749  24.941  10.896  1.00  0.00      A    H  
ATOM   1928  HD2 PHE A 839       5.554  27.827  10.571  1.00  0.00      A    H  
ATOM   1929  HE1 PHE A 839       7.718  23.627   9.102  1.00  0.00      A    H  
ATOM   1930  HE2 PHE A 839       4.564  26.498   8.755  1.00  0.00      A    H  
ATOM   1931  HZ  PHE A 839       5.634  24.413   8.021  1.00  0.00      A    H  
ATOM   1932  N   MET A 840       7.593  29.727   9.822  1.00  0.00      A    N  
ATOM   1933  CA  MET A 840       7.074  30.319   8.595  1.00  0.00      A    C  
ATOM   1934  C   MET A 840       8.086  31.255   7.920  1.00  0.00      A    C  
ATOM   1935  O   MET A 840       8.131  31.266   6.696  1.00  0.00      A    O  
ATOM   1936  CB  MET A 840       5.725  31.015   8.892  1.00  0.00      A    C  
ATOM   1937  CG  MET A 840       5.033  31.696   7.693  1.00  0.00      A    C  
ATOM   1938  SD  MET A 840       4.588  30.615   6.302  1.00  0.00      A    S  
ATOM   1939  CE  MET A 840       3.227  29.676   7.043  1.00  0.00      A    C  
ATOM   1940  H   MET A 840       7.102  29.979  10.671  1.00  0.00      A    H  
ATOM   1941  HA  MET A 840       6.880  29.497   7.903  1.00  0.00      A    H  
ATOM   1942 1HB  MET A 840       5.036  30.288   9.322  1.00  0.00      A    H  
ATOM   1943 2HB  MET A 840       5.873  31.767   9.668  1.00  0.00      A    H  
ATOM   1944 1HG  MET A 840       4.124  32.190   8.036  1.00  0.00      A    H  
ATOM   1945 2HG  MET A 840       5.665  32.489   7.300  1.00  0.00      A    H  
ATOM   1946 1HE  MET A 840       2.448  30.353   7.392  1.00  0.00      A    H  
ATOM   1947 2HE  MET A 840       2.794  28.999   6.307  1.00  0.00      A    H  
ATOM   1948 3HE  MET A 840       3.578  29.083   7.887  1.00  0.00      A    H  
ATOM   1949  N   LYS A 841       8.887  31.993   8.710  1.00  0.00      A    N  
ATOM   1950  CA  LYS A 841       9.891  32.938   8.221  1.00  0.00      A    C  
ATOM   1951  C   LYS A 841      10.999  32.248   7.410  1.00  0.00      A    C  
ATOM   1952  O   LYS A 841      11.239  32.654   6.276  1.00  0.00      A    O  
ATOM   1953  CB  LYS A 841      10.463  33.763   9.398  1.00  0.00      A    C  
ATOM   1954  CG  LYS A 841      11.392  34.930   9.000  1.00  0.00      A    C  
ATOM   1955  CD  LYS A 841      10.671  35.995   8.154  1.00  0.00      A    C  
ATOM   1956  CE  LYS A 841      11.469  37.287   7.909  1.00  0.00      A    C  
ATOM   1957  NZ  LYS A 841      12.595  37.098   6.979  1.00  0.00      A    N1+
ATOM   1958  H   LYS A 841       8.776  31.943   9.714  1.00  0.00      A    H  
ATOM   1959  HA  LYS A 841       9.359  33.613   7.549  1.00  0.00      A    H  
ATOM   1960 1HB  LYS A 841       9.638  34.185   9.970  1.00  0.00      A    H  
ATOM   1961 2HB  LYS A 841      10.990  33.103  10.087  1.00  0.00      A    H  
ATOM   1962 1HG  LYS A 841      11.780  35.393   9.908  1.00  0.00      A    H  
ATOM   1963 2HG  LYS A 841      12.265  34.553   8.468  1.00  0.00      A    H  
ATOM   1964 1HD  LYS A 841      10.401  35.554   7.197  1.00  0.00      A    H  
ATOM   1965 2HD  LYS A 841       9.729  36.256   8.635  1.00  0.00      A    H  
ATOM   1966 1HE  LYS A 841      10.816  38.050   7.485  1.00  0.00      A    H  
ATOM   1967 2HE  LYS A 841      11.843  37.682   8.851  1.00  0.00      A    H  
ATOM   1968 1HZ  LYS A 841      13.112  37.964   6.904  1.00  0.00      A    H  
ATOM   1969 2HZ  LYS A 841      13.218  36.386   7.339  1.00  0.00      A    H  
ATOM   1970 3HZ  LYS A 841      12.258  36.816   6.071  1.00  0.00      A    H  
ATOM   1971  N   GLN A 842      11.617  31.203   7.990  1.00  0.00      A    N  
ATOM   1972  CA  GLN A 842      12.698  30.432   7.366  1.00  0.00      A    C  
ATOM   1973  C   GLN A 842      12.218  29.608   6.151  1.00  0.00      A    C  
ATOM   1974  O   GLN A 842      12.971  29.468   5.187  1.00  0.00      A    O  
ATOM   1975  CB  GLN A 842      13.365  29.546   8.443  1.00  0.00      A    C  
ATOM   1976  CG  GLN A 842      14.725  28.946   8.013  1.00  0.00      A    C  
ATOM   1977  CD  GLN A 842      14.773  27.420   8.092  1.00  0.00      A    C  
ATOM   1978  OE1 GLN A 842      14.625  26.836   9.164  1.00  0.00      A    O  
ATOM   1979  NE2 GLN A 842      15.010  26.767   6.956  1.00  0.00      A    N  
ATOM   1980  H   GLN A 842      11.350  30.922   8.923  1.00  0.00      A    H  
ATOM   1981  HA  GLN A 842      13.440  31.149   7.009  1.00  0.00      A    H  
ATOM   1982 1HB  GLN A 842      13.539  30.150   9.335  1.00  0.00      A    H  
ATOM   1983 2HB  GLN A 842      12.665  28.769   8.762  1.00  0.00      A    H  
ATOM   1984 1HG  GLN A 842      15.002  29.276   7.011  1.00  0.00      A    H  
ATOM   1985 2HG  GLN A 842      15.508  29.333   8.666  1.00  0.00      A    H  
ATOM   1986 1HE2 GLN A 842      15.043  25.754   6.941  1.00  0.00      A    H  
ATOM   1987 2HE2 GLN A 842      15.122  27.267   6.083  1.00  0.00      A    H  
ATOM   1988  N   LEU A 843      10.965  29.122   6.198  1.00  0.00      A    N  
ATOM   1989  CA  LEU A 843      10.295  28.428   5.097  1.00  0.00      A    C  
ATOM   1990  C   LEU A 843       9.947  29.370   3.926  1.00  0.00      A    C  
ATOM   1991  O   LEU A 843      10.121  28.977   2.773  1.00  0.00      A    O  
ATOM   1992  CB  LEU A 843       9.051  27.703   5.665  1.00  0.00      A    C  
ATOM   1993  CG  LEU A 843       8.215  26.874   4.660  1.00  0.00      A    C  
ATOM   1994  CD1 LEU A 843       9.037  25.768   3.965  1.00  0.00      A    C  
ATOM   1995  CD2 LEU A 843       6.955  26.309   5.345  1.00  0.00      A    C  
ATOM   1996  H   LEU A 843      10.411  29.269   7.031  1.00  0.00      A    H  
ATOM   1997  HA  LEU A 843      10.990  27.677   4.717  1.00  0.00      A    H  
ATOM   1998 1HB  LEU A 843       9.368  27.044   6.475  1.00  0.00      A    H  
ATOM   1999 2HB  LEU A 843       8.402  28.447   6.128  1.00  0.00      A    H  
ATOM   2000  HG  LEU A 843       7.854  27.551   3.885  1.00  0.00      A    H  
ATOM   2001 1HD1 LEU A 843       8.499  24.821   3.911  1.00  0.00      A    H  
ATOM   2002 2HD1 LEU A 843       9.278  26.053   2.940  1.00  0.00      A    H  
ATOM   2003 3HD1 LEU A 843       9.977  25.570   4.480  1.00  0.00      A    H  
ATOM   2004 1HD2 LEU A 843       7.069  25.255   5.600  1.00  0.00      A    H  
ATOM   2005 2HD2 LEU A 843       6.722  26.831   6.273  1.00  0.00      A    H  
ATOM   2006 3HD2 LEU A 843       6.082  26.400   4.697  1.00  0.00      A    H  
ATOM   2007  N   MET A 844       9.484  30.593   4.242  1.00  0.00      A    N  
ATOM   2008  CA  MET A 844       9.094  31.625   3.278  1.00  0.00      A    C  
ATOM   2009  C   MET A 844      10.295  32.304   2.593  1.00  0.00      A    C  
ATOM   2010  O   MET A 844      10.132  32.768   1.469  1.00  0.00      A    O  
ATOM   2011  CB  MET A 844       8.143  32.633   3.962  1.00  0.00      A    C  
ATOM   2012  CG  MET A 844       7.452  33.653   3.040  1.00  0.00      A    C  
ATOM   2013  SD  MET A 844       6.386  32.974   1.737  1.00  0.00      A    S  
ATOM   2014  CE  MET A 844       5.231  31.965   2.703  1.00  0.00      A    C  
ATOM   2015  H   MET A 844       9.351  30.835   5.216  1.00  0.00      A    H  
ATOM   2016  HA  MET A 844       8.527  31.120   2.494  1.00  0.00      A    H  
ATOM   2017 1HB  MET A 844       7.358  32.084   4.479  1.00  0.00      A    H  
ATOM   2018 2HB  MET A 844       8.687  33.169   4.741  1.00  0.00      A    H  
ATOM   2019 1HG  MET A 844       6.839  34.321   3.646  1.00  0.00      A    H  
ATOM   2020 2HG  MET A 844       8.197  34.284   2.559  1.00  0.00      A    H  
ATOM   2021 1HE  MET A 844       5.723  31.063   3.066  1.00  0.00      A    H  
ATOM   2022 2HE  MET A 844       4.854  32.521   3.559  1.00  0.00      A    H  
ATOM   2023 3HE  MET A 844       4.385  31.664   2.084  1.00  0.00      A    H  
ATOM   2024  N   GLU A 845      11.483  32.291   3.230  1.00  0.00      A    N  
ATOM   2025  CA  GLU A 845      12.774  32.606   2.599  1.00  0.00      A    C  
ATOM   2026  C   GLU A 845      13.164  31.589   1.508  1.00  0.00      A    C  
ATOM   2027  O   GLU A 845      13.793  31.976   0.524  1.00  0.00      A    O  
ATOM   2028  CB  GLU A 845      13.887  32.653   3.665  1.00  0.00      A    C  
ATOM   2029  CG  GLU A 845      13.832  33.875   4.607  1.00  0.00      A    C  
ATOM   2030  CD  GLU A 845      14.770  33.787   5.826  1.00  0.00      A    C  
ATOM   2031  OE1 GLU A 845      15.641  32.887   5.868  1.00  0.00      A    O  
ATOM   2032  OE2 GLU A 845      14.600  34.646   6.717  1.00  0.00      A    O1-
ATOM   2033  H   GLU A 845      11.530  31.935   4.175  1.00  0.00      A    H  
ATOM   2034  HA  GLU A 845      12.700  33.588   2.129  1.00  0.00      A    H  
ATOM   2035 1HB  GLU A 845      13.830  31.740   4.258  1.00  0.00      A    H  
ATOM   2036 2HB  GLU A 845      14.866  32.629   3.181  1.00  0.00      A    H  
ATOM   2037 1HG  GLU A 845      14.098  34.769   4.041  1.00  0.00      A    H  
ATOM   2038 2HG  GLU A 845      12.814  34.042   4.952  1.00  0.00      A    H  
ATOM   2039  N   GLY A 846      12.770  30.316   1.698  1.00  0.00      A    N  
ATOM   2040  CA  GLY A 846      12.959  29.238   0.731  1.00  0.00      A    C  
ATOM   2041  C   GLY A 846      11.983  29.374  -0.443  1.00  0.00      A    C  
ATOM   2042  O   GLY A 846      12.380  29.137  -1.583  1.00  0.00      A    O  
ATOM   2043  H   GLY A 846      12.257  30.086   2.537  1.00  0.00      A    H  
ATOM   2044 1HA  GLY A 846      13.988  29.214   0.371  1.00  0.00      A    H  
ATOM   2045 2HA  GLY A 846      12.759  28.288   1.225  1.00  0.00      A    H  
ATOM   2046  N   LEU A 847      10.729  29.786  -0.175  1.00  0.00      A    N  
ATOM   2047  CA  LEU A 847       9.712  30.052  -1.194  1.00  0.00      A    C  
ATOM   2048  C   LEU A 847      10.035  31.313  -2.018  1.00  0.00      A    C  
ATOM   2049  O   LEU A 847       9.817  31.304  -3.227  1.00  0.00      A    O  
ATOM   2050  CB  LEU A 847       8.315  30.138  -0.533  1.00  0.00      A    C  
ATOM   2051  CG  LEU A 847       7.133  30.097  -1.533  1.00  0.00      A    C  
ATOM   2052  CD1 LEU A 847       7.078  28.750  -2.283  1.00  0.00      A    C  
ATOM   2053  CD2 LEU A 847       5.796  30.428  -0.838  1.00  0.00      A    C  
ATOM   2054  H   LEU A 847      10.456  29.948   0.785  1.00  0.00      A    H  
ATOM   2055  HA  LEU A 847       9.721  29.202  -1.878  1.00  0.00      A    H  
ATOM   2056 1HB  LEU A 847       8.199  29.323   0.183  1.00  0.00      A    H  
ATOM   2057 2HB  LEU A 847       8.260  31.056   0.053  1.00  0.00      A    H  
ATOM   2058  HG  LEU A 847       7.280  30.876  -2.282  1.00  0.00      A    H  
ATOM   2059 1HD1 LEU A 847       7.591  27.957  -1.738  1.00  0.00      A    H  
ATOM   2060 2HD1 LEU A 847       6.061  28.409  -2.461  1.00  0.00      A    H  
ATOM   2061 3HD1 LEU A 847       7.559  28.832  -3.258  1.00  0.00      A    H  
ATOM   2062 1HD2 LEU A 847       4.987  29.752  -1.116  1.00  0.00      A    H  
ATOM   2063 2HD2 LEU A 847       5.883  30.382   0.247  1.00  0.00      A    H  
ATOM   2064 3HD2 LEU A 847       5.469  31.436  -1.096  1.00  0.00      A    H  
ATOM   2065  N   GLU A 848      10.578  32.348  -1.354  1.00  0.00      A    N  
ATOM   2066  CA  GLU A 848      11.045  33.598  -1.954  1.00  0.00      A    C  
ATOM   2067  C   GLU A 848      12.283  33.405  -2.846  1.00  0.00      A    C  
ATOM   2068  O   GLU A 848      12.359  34.054  -3.888  1.00  0.00      A    O  
ATOM   2069  CB  GLU A 848      11.205  34.662  -0.841  1.00  0.00      A    C  
ATOM   2070  CG  GLU A 848      11.733  36.054  -1.273  1.00  0.00      A    C  
ATOM   2071  CD  GLU A 848      13.235  36.333  -1.066  1.00  0.00      A    C  
ATOM   2072  OE1 GLU A 848      13.611  37.502  -1.299  1.00  0.00      A    O  
ATOM   2073  OE2 GLU A 848      13.992  35.411  -0.688  1.00  0.00      A    O1-
ATOM   2074  H   GLU A 848      10.692  32.281  -0.350  1.00  0.00      A    H  
ATOM   2075  HA  GLU A 848      10.251  33.948  -2.616  1.00  0.00      A    H  
ATOM   2076 1HB  GLU A 848      10.219  34.824  -0.407  1.00  0.00      A    H  
ATOM   2077 2HB  GLU A 848      11.792  34.253  -0.018  1.00  0.00      A    H  
ATOM   2078 1HG  GLU A 848      11.477  36.243  -2.316  1.00  0.00      A    H  
ATOM   2079 2HG  GLU A 848      11.191  36.809  -0.701  1.00  0.00      A    H  
ATOM   2080  N   TYR A 849      13.182  32.475  -2.470  1.00  0.00      A    N  
ATOM   2081  CA  TYR A 849      14.268  31.993  -3.327  1.00  0.00      A    C  
ATOM   2082  C   TYR A 849      13.737  31.305  -4.596  1.00  0.00      A    C  
ATOM   2083  O   TYR A 849      14.159  31.676  -5.689  1.00  0.00      A    O  
ATOM   2084  CB  TYR A 849      15.245  31.087  -2.536  1.00  0.00      A    C  
ATOM   2085  CG  TYR A 849      16.196  30.272  -3.406  1.00  0.00      A    C  
ATOM   2086  CD1 TYR A 849      17.289  30.901  -4.039  1.00  0.00      A    C  
ATOM   2087  CD2 TYR A 849      15.942  28.905  -3.652  1.00  0.00      A    C  
ATOM   2088  CE1 TYR A 849      18.104  30.177  -4.930  1.00  0.00      A    C  
ATOM   2089  CE2 TYR A 849      16.759  28.181  -4.541  1.00  0.00      A    C  
ATOM   2090  CZ  TYR A 849      17.833  28.820  -5.190  1.00  0.00      A    C  
ATOM   2091  OH  TYR A 849      18.610  28.125  -6.069  1.00  0.00      A    O  
ATOM   2092  H   TYR A 849      13.073  32.010  -1.579  1.00  0.00      A    H  
ATOM   2093  HA  TYR A 849      14.832  32.872  -3.646  1.00  0.00      A    H  
ATOM   2094 1HB  TYR A 849      15.823  31.689  -1.834  1.00  0.00      A    H  
ATOM   2095 2HB  TYR A 849      14.681  30.386  -1.921  1.00  0.00      A    H  
ATOM   2096  HD1 TYR A 849      17.484  31.949  -3.864  1.00  0.00      A    H  
ATOM   2097  HD2 TYR A 849      15.105  28.414  -3.177  1.00  0.00      A    H  
ATOM   2098  HE1 TYR A 849      18.929  30.672  -5.422  1.00  0.00      A    H  
ATOM   2099  HE2 TYR A 849      16.559  27.135  -4.720  1.00  0.00      A    H  
ATOM   2100  HH  TYR A 849      19.340  28.641  -6.419  1.00  0.00      A    H  
ATOM   2101  N   CYS A 850      12.834  30.323  -4.418  1.00  0.00      A    N  
ATOM   2102  CA  CYS A 850      12.261  29.515  -5.495  1.00  0.00      A    C  
ATOM   2103  C   CYS A 850      11.470  30.358  -6.508  1.00  0.00      A    C  
ATOM   2104  O   CYS A 850      11.692  30.186  -7.702  1.00  0.00      A    O  
ATOM   2105  CB  CYS A 850      11.393  28.357  -4.964  1.00  0.00      A    C  
ATOM   2106  SG  CYS A 850      12.442  27.082  -4.208  1.00  0.00      A    S  
ATOM   2107  H   CYS A 850      12.548  30.076  -3.480  1.00  0.00      A    H  
ATOM   2108  HA  CYS A 850      13.099  29.076  -6.042  1.00  0.00      A    H  
ATOM   2109 1HB  CYS A 850      10.665  28.711  -4.233  1.00  0.00      A    H  
ATOM   2110 2HB  CYS A 850      10.834  27.884  -5.772  1.00  0.00      A    H  
ATOM   2111  HG  CYS A 850      11.440  26.286  -3.826  1.00  0.00      A    H  
ATOM   2112  N   HIS A 851      10.606  31.269  -6.025  1.00  0.00      A    N  
ATOM   2113  CA  HIS A 851       9.778  32.153  -6.851  1.00  0.00      A    C  
ATOM   2114  C   HIS A 851      10.573  33.230  -7.613  1.00  0.00      A    C  
ATOM   2115  O   HIS A 851      10.181  33.556  -8.732  1.00  0.00      A    O  
ATOM   2116  CB  HIS A 851       8.661  32.792  -5.997  1.00  0.00      A    C  
ATOM   2117  CG  HIS A 851       7.527  31.874  -5.595  1.00  0.00      A    C  
ATOM   2118  ND1 HIS A 851       6.380  32.356  -4.954  1.00  0.00      A    N  
ATOM   2119  CD2 HIS A 851       7.386  30.513  -5.783  1.00  0.00      A    C  
ATOM   2120  CE1 HIS A 851       5.605  31.292  -4.790  1.00  0.00      A    C  
ATOM   2121  NE2 HIS A 851       6.147  30.173  -5.271  1.00  0.00      A    N  
ATOM   2122  H   HIS A 851      10.483  31.354  -5.023  1.00  0.00      A    H  
ATOM   2123  HA  HIS A 851       9.302  31.540  -7.620  1.00  0.00      A    H  
ATOM   2124 1HB  HIS A 851       9.085  33.228  -5.091  1.00  0.00      A    H  
ATOM   2125 2HB  HIS A 851       8.208  33.622  -6.542  1.00  0.00      A    H  
ATOM   2126  HD2 HIS A 851       8.038  29.782  -6.235  1.00  0.00      A    H  
ATOM   2127  HE1 HIS A 851       4.633  31.329  -4.322  1.00  0.00      A    H  
ATOM   2128  HE2 HIS A 851       5.732  29.249  -5.265  1.00  0.00      A    H  
ATOM   2129  N   LYS A 852      11.678  33.738  -7.035  1.00  0.00      A    N  
ATOM   2130  CA  LYS A 852      12.595  34.664  -7.716  1.00  0.00      A    C  
ATOM   2131  C   LYS A 852      13.550  33.958  -8.698  1.00  0.00      A    C  
ATOM   2132  O   LYS A 852      13.985  34.587  -9.662  1.00  0.00      A    O  
ATOM   2133  CB  LYS A 852      13.350  35.525  -6.685  1.00  0.00      A    C  
ATOM   2134  CG  LYS A 852      12.437  36.573  -6.023  1.00  0.00      A    C  
ATOM   2135  CD  LYS A 852      13.182  37.505  -5.057  1.00  0.00      A    C  
ATOM   2136  CE  LYS A 852      12.268  38.616  -4.514  1.00  0.00      A    C  
ATOM   2137  NZ  LYS A 852      12.992  39.544  -3.630  1.00  0.00      A    N1+
ATOM   2138  H   LYS A 852      11.941  33.446  -6.103  1.00  0.00      A    H  
ATOM   2139  HA  LYS A 852      11.994  35.344  -8.322  1.00  0.00      A    H  
ATOM   2140 1HB  LYS A 852      13.832  34.895  -5.935  1.00  0.00      A    H  
ATOM   2141 2HB  LYS A 852      14.156  36.061  -7.189  1.00  0.00      A    H  
ATOM   2142 1HG  LYS A 852      11.964  37.175  -6.800  1.00  0.00      A    H  
ATOM   2143 2HG  LYS A 852      11.625  36.077  -5.491  1.00  0.00      A    H  
ATOM   2144 1HD  LYS A 852      13.582  36.914  -4.231  1.00  0.00      A    H  
ATOM   2145 2HD  LYS A 852      14.041  37.943  -5.567  1.00  0.00      A    H  
ATOM   2146 1HE  LYS A 852      11.843  39.191  -5.337  1.00  0.00      A    H  
ATOM   2147 2HE  LYS A 852      11.434  38.185  -3.959  1.00  0.00      A    H  
ATOM   2148 1HZ  LYS A 852      13.762  39.968  -4.124  1.00  0.00      A    H  
ATOM   2149 2HZ  LYS A 852      12.350  40.263  -3.318  1.00  0.00      A    H  
ATOM   2150 3HZ  LYS A 852      13.338  39.033  -2.825  1.00  0.00      A    H  
ATOM   2151  N   LYS A 853      13.798  32.655  -8.481  1.00  0.00      A    N  
ATOM   2152  CA  LYS A 853      14.454  31.741  -9.421  1.00  0.00      A    C  
ATOM   2153  C   LYS A 853      13.456  31.194 -10.480  1.00  0.00      A    C  
ATOM   2154  O   LYS A 853      13.879  30.497 -11.400  1.00  0.00      A    O  
ATOM   2155  CB  LYS A 853      15.150  30.641  -8.579  1.00  0.00      A    C  
ATOM   2156  CG  LYS A 853      16.108  29.673  -9.300  1.00  0.00      A    C  
ATOM   2157  CD  LYS A 853      17.322  30.324  -9.974  1.00  0.00      A    C  
ATOM   2158  CE  LYS A 853      18.261  29.260 -10.568  1.00  0.00      A    C  
ATOM   2159  NZ  LYS A 853      19.438  29.858 -11.219  1.00  0.00      A    N1+
ATOM   2160  H   LYS A 853      13.436  32.224  -7.640  1.00  0.00      A    H  
ATOM   2161  HA  LYS A 853      15.221  32.298  -9.961  1.00  0.00      A    H  
ATOM   2162 1HB  LYS A 853      15.733  31.126  -7.795  1.00  0.00      A    H  
ATOM   2163 2HB  LYS A 853      14.393  30.054  -8.058  1.00  0.00      A    H  
ATOM   2164 1HG  LYS A 853      16.471  28.956  -8.563  1.00  0.00      A    H  
ATOM   2165 2HG  LYS A 853      15.573  29.089 -10.040  1.00  0.00      A    H  
ATOM   2166 1HD  LYS A 853      16.984  30.997 -10.763  1.00  0.00      A    H  
ATOM   2167 2HD  LYS A 853      17.856  30.937  -9.246  1.00  0.00      A    H  
ATOM   2168 1HE  LYS A 853      18.605  28.579  -9.789  1.00  0.00      A    H  
ATOM   2169 2HE  LYS A 853      17.728  28.657 -11.305  1.00  0.00      A    H  
ATOM   2170 1HZ  LYS A 853      19.976  30.379 -10.541  1.00  0.00      A    H  
ATOM   2171 2HZ  LYS A 853      20.008  29.118 -11.607  1.00  0.00      A    H  
ATOM   2172 3HZ  LYS A 853      19.140  30.474 -11.962  1.00  0.00      A    H  
ATOM   2173  N   ASN A 854      12.163  31.559 -10.346  1.00  0.00      A    N  
ATOM   2174  CA  ASN A 854      11.017  31.279 -11.224  1.00  0.00      A    C  
ATOM   2175  C   ASN A 854      10.542  29.811 -11.217  1.00  0.00      A    C  
ATOM   2176  O   ASN A 854       9.779  29.438 -12.102  1.00  0.00      A    O  
ATOM   2177  CB  ASN A 854      11.241  31.862 -12.648  1.00  0.00      A    C  
ATOM   2178  CG  ASN A 854      11.036  33.377 -12.728  1.00  0.00      A    C  
ATOM   2179  OD1 ASN A 854      10.002  33.837 -13.210  1.00  0.00      A    O  
ATOM   2180  ND2 ASN A 854      12.012  34.161 -12.267  1.00  0.00      A    N  
ATOM   2181  H   ASN A 854      11.929  32.132  -9.547  1.00  0.00      A    H  
ATOM   2182  HA  ASN A 854      10.223  31.857 -10.753  1.00  0.00      A    H  
ATOM   2183 1HB  ASN A 854      12.210  31.588 -13.064  1.00  0.00      A    H  
ATOM   2184 2HB  ASN A 854      10.509  31.447 -13.336  1.00  0.00      A    H  
ATOM   2185 1HD2 ASN A 854      11.912  35.165 -12.306  1.00  0.00      A    H  
ATOM   2186 2HD2 ASN A 854      12.847  33.762 -11.862  1.00  0.00      A    H  
ATOM   2187  N   PHE A 855      10.915  29.016 -10.203  1.00  0.00      A    N  
ATOM   2188  CA  PHE A 855      10.364  27.678  -9.980  1.00  0.00      A    C  
ATOM   2189  C   PHE A 855       9.182  27.727  -9.007  1.00  0.00      A    C  
ATOM   2190  O   PHE A 855       9.286  28.336  -7.943  1.00  0.00      A    O  
ATOM   2191  CB  PHE A 855      11.446  26.727  -9.442  1.00  0.00      A    C  
ATOM   2192  CG  PHE A 855      12.496  26.331 -10.461  1.00  0.00      A    C  
ATOM   2193  CD1 PHE A 855      13.587  27.185 -10.708  1.00  0.00      A    C  
ATOM   2194  CD2 PHE A 855      12.312  25.202 -11.287  1.00  0.00      A    C  
ATOM   2195  CE1 PHE A 855      14.512  26.875 -11.696  1.00  0.00      A    C  
ATOM   2196  CE2 PHE A 855      13.246  24.909 -12.273  1.00  0.00      A    C  
ATOM   2197  CZ  PHE A 855      14.345  25.735 -12.470  1.00  0.00      A    C  
ATOM   2198  H   PHE A 855      11.499  29.389  -9.465  1.00  0.00      A    H  
ATOM   2199  HA  PHE A 855      10.013  27.260 -10.923  1.00  0.00      A    H  
ATOM   2200 1HB  PHE A 855      11.935  27.190  -8.585  1.00  0.00      A    H  
ATOM   2201 2HB  PHE A 855      10.986  25.812  -9.064  1.00  0.00      A    H  
ATOM   2202  HD1 PHE A 855      13.692  28.082 -10.119  1.00  0.00      A    H  
ATOM   2203  HD2 PHE A 855      11.450  24.564 -11.154  1.00  0.00      A    H  
ATOM   2204  HE1 PHE A 855      15.354  27.528 -11.872  1.00  0.00      A    H  
ATOM   2205  HE2 PHE A 855      13.110  24.046 -12.906  1.00  0.00      A    H  
ATOM   2206  HZ  PHE A 855      15.063  25.501 -13.242  1.00  0.00      A    H  
ATOM   2207  N   LEU A 856       8.104  27.026  -9.377  1.00  0.00      A    N  
ATOM   2208  CA  LEU A 856       6.969  26.723  -8.512  1.00  0.00      A    C  
ATOM   2209  C   LEU A 856       7.125  25.285  -8.006  1.00  0.00      A    C  
ATOM   2210  O   LEU A 856       7.570  24.428  -8.769  1.00  0.00      A    O  
ATOM   2211  CB  LEU A 856       5.660  26.866  -9.321  1.00  0.00      A    C  
ATOM   2212  CG  LEU A 856       5.402  28.277  -9.888  1.00  0.00      A    C  
ATOM   2213  CD1 LEU A 856       4.111  28.312 -10.734  1.00  0.00      A    C  
ATOM   2214  CD2 LEU A 856       5.409  29.346  -8.779  1.00  0.00      A    C  
ATOM   2215  H   LEU A 856       8.111  26.546 -10.268  1.00  0.00      A    H  
ATOM   2216  HA  LEU A 856       6.951  27.390  -7.649  1.00  0.00      A    H  
ATOM   2217 1HB  LEU A 856       5.662  26.148 -10.143  1.00  0.00      A    H  
ATOM   2218 2HB  LEU A 856       4.819  26.597  -8.679  1.00  0.00      A    H  
ATOM   2219  HG  LEU A 856       6.220  28.515 -10.570  1.00  0.00      A    H  
ATOM   2220 1HD1 LEU A 856       3.325  28.917 -10.280  1.00  0.00      A    H  
ATOM   2221 2HD1 LEU A 856       4.305  28.726 -11.724  1.00  0.00      A    H  
ATOM   2222 3HD1 LEU A 856       3.692  27.317 -10.881  1.00  0.00      A    H  
ATOM   2223 1HD2 LEU A 856       4.611  30.067  -8.902  1.00  0.00      A    H  
ATOM   2224 2HD2 LEU A 856       5.279  28.916  -7.787  1.00  0.00      A    H  
ATOM   2225 3HD2 LEU A 856       6.347  29.903  -8.779  1.00  0.00      A    H  
ATOM   2226  N   HIS A 857       6.738  25.046  -6.744  1.00  0.00      A    N  
ATOM   2227  CA  HIS A 857       6.761  23.723  -6.116  1.00  0.00      A    C  
ATOM   2228  C   HIS A 857       5.523  22.897  -6.503  1.00  0.00      A    C  
ATOM   2229  O   HIS A 857       5.667  21.737  -6.887  1.00  0.00      A    O  
ATOM   2230  CB  HIS A 857       6.886  23.894  -4.590  1.00  0.00      A    C  
ATOM   2231  CG  HIS A 857       7.087  22.607  -3.830  1.00  0.00      A    C  
ATOM   2232  ND1 HIS A 857       6.024  21.787  -3.438  1.00  0.00      A    N  
ATOM   2233  CD2 HIS A 857       8.266  22.032  -3.409  1.00  0.00      A    C  
ATOM   2234  CE1 HIS A 857       6.590  20.771  -2.803  1.00  0.00      A    C  
ATOM   2235  NE2 HIS A 857       7.917  20.867  -2.753  1.00  0.00      A    N  
ATOM   2236  H   HIS A 857       6.350  25.799  -6.189  1.00  0.00      A    H  
ATOM   2237  HA  HIS A 857       7.649  23.190  -6.462  1.00  0.00      A    H  
ATOM   2238 1HB  HIS A 857       7.732  24.543  -4.363  1.00  0.00      A    H  
ATOM   2239 2HB  HIS A 857       6.007  24.403  -4.195  1.00  0.00      A    H  
ATOM   2240  HD2 HIS A 857       9.290  22.351  -3.512  1.00  0.00      A    H  
ATOM   2241  HE1 HIS A 857       6.038  19.948  -2.376  1.00  0.00      A    H  
ATOM   2242  HE2 HIS A 857       8.541  20.196  -2.324  1.00  0.00      A    H  
ATOM   2243  N   ARG A 858       4.340  23.528  -6.403  1.00  0.00      A    N  
ATOM   2244  CA  ARG A 858       3.027  23.005  -6.788  1.00  0.00      A    C  
ATOM   2245  C   ARG A 858       2.576  21.725  -6.044  1.00  0.00      A    C  
ATOM   2246  O   ARG A 858       1.796  20.963  -6.616  1.00  0.00      A    O  
ATOM   2247  CB  ARG A 858       2.888  22.878  -8.328  1.00  0.00      A    C  
ATOM   2248  CG  ARG A 858       3.397  24.093  -9.136  1.00  0.00      A    C  
ATOM   2249  CD  ARG A 858       2.972  24.119 -10.619  1.00  0.00      A    C  
ATOM   2250  NE  ARG A 858       3.370  22.893 -11.326  1.00  0.00      A    N  
ATOM   2251  CZ  ARG A 858       3.112  22.524 -12.591  1.00  0.00      A    C  
ATOM   2252  NH1 ARG A 858       2.445  23.300 -13.452  1.00  0.00      A    N  
ATOM   2253  NH2 ARG A 858       3.536  21.324 -12.999  1.00  0.00      A    N1+
ATOM   2254  H   ARG A 858       4.330  24.483  -6.068  1.00  0.00      A    H  
ATOM   2255  HA  ARG A 858       2.325  23.779  -6.476  1.00  0.00      A    H  
ATOM   2256 1HB  ARG A 858       3.420  21.985  -8.657  1.00  0.00      A    H  
ATOM   2257 2HB  ARG A 858       1.839  22.715  -8.576  1.00  0.00      A    H  
ATOM   2258 1HG  ARG A 858       2.947  24.968  -8.667  1.00  0.00      A    H  
ATOM   2259 2HG  ARG A 858       4.474  24.229  -9.044  1.00  0.00      A    H  
ATOM   2260 1HD  ARG A 858       1.919  24.370 -10.740  1.00  0.00      A    H  
ATOM   2261 2HD  ARG A 858       3.537  24.909 -11.113  1.00  0.00      A    H  
ATOM   2262  HE  ARG A 858       3.888  22.230 -10.761  1.00  0.00      A    H  
ATOM   2263 1HH1 ARG A 858       2.050  24.182 -13.154  1.00  0.00      A    H  
ATOM   2264 2HH1 ARG A 858       2.303  22.980 -14.408  1.00  0.00      A    H  
ATOM   2265 1HH2 ARG A 858       4.054  20.734 -12.362  1.00  0.00      A    H  
ATOM   2266 2HH2 ARG A 858       3.278  20.963 -13.915  1.00  0.00      A    H  
ATOM   2267  N   ASP A 859       3.017  21.528  -4.785  1.00  0.00      A    N  
ATOM   2268  CA  ASP A 859       2.533  20.454  -3.905  1.00  0.00      A    C  
ATOM   2269  C   ASP A 859       2.981  20.667  -2.439  1.00  0.00      A    C  
ATOM   2270  O   ASP A 859       3.335  19.696  -1.770  1.00  0.00      A    O  
ATOM   2271  CB  ASP A 859       2.897  19.019  -4.413  1.00  0.00      A    C  
ATOM   2272  CG  ASP A 859       2.042  17.859  -3.861  1.00  0.00      A    C  
ATOM   2273  OD1 ASP A 859       0.876  18.098  -3.470  1.00  0.00      A    O  
ATOM   2274  OD2 ASP A 859       2.528  16.711  -3.946  1.00  0.00      A    O1-
ATOM   2275  H   ASP A 859       3.694  22.163  -4.386  1.00  0.00      A    H  
ATOM   2276  HA  ASP A 859       1.450  20.572  -3.887  1.00  0.00      A    H  
ATOM   2277 1HB  ASP A 859       2.838  18.970  -5.497  1.00  0.00      A    H  
ATOM   2278 2HB  ASP A 859       3.951  18.823  -4.206  1.00  0.00      A    H  
ATOM   2279  N   ILE A 860       2.990  21.916  -1.940  1.00  0.00      A    N  
ATOM   2280  CA  ILE A 860       3.432  22.205  -0.567  1.00  0.00      A    C  
ATOM   2281  C   ILE A 860       2.344  21.783   0.447  1.00  0.00      A    C  
ATOM   2282  O   ILE A 860       1.193  22.203   0.322  1.00  0.00      A    O  
ATOM   2283  CB  ILE A 860       3.803  23.703  -0.349  1.00  0.00      A    C  
ATOM   2284  CG1 ILE A 860       4.847  24.174  -1.387  1.00  0.00      A    C  
ATOM   2285  CG2 ILE A 860       4.319  23.991   1.080  1.00  0.00      A    C  
ATOM   2286  CD1 ILE A 860       5.224  25.658  -1.292  1.00  0.00      A    C  
ATOM   2287  H   ILE A 860       2.690  22.699  -2.502  1.00  0.00      A    H  
ATOM   2288  HA  ILE A 860       4.336  21.622  -0.373  1.00  0.00      A    H  
ATOM   2289  HB  ILE A 860       2.904  24.298  -0.496  1.00  0.00      A    H  
ATOM   2290 1HG1 ILE A 860       5.752  23.575  -1.281  1.00  0.00      A    H  
ATOM   2291 2HG1 ILE A 860       4.481  23.990  -2.396  1.00  0.00      A    H  
ATOM   2292 1HG2 ILE A 860       4.534  25.049   1.228  1.00  0.00      A    H  
ATOM   2293 2HG2 ILE A 860       3.595  23.724   1.842  1.00  0.00      A    H  
ATOM   2294 3HG2 ILE A 860       5.233  23.437   1.291  1.00  0.00      A    H  
ATOM   2295 1HD1 ILE A 860       5.601  26.017  -2.250  1.00  0.00      A    H  
ATOM   2296 2HD1 ILE A 860       4.368  26.272  -1.015  1.00  0.00      A    H  
ATOM   2297 3HD1 ILE A 860       6.008  25.821  -0.553  1.00  0.00      A    H  
ATOM   2298  N   LYS A 861       2.742  20.945   1.417  1.00  0.00      A    N  
ATOM   2299  CA  LYS A 861       1.884  20.351   2.447  1.00  0.00      A    C  
ATOM   2300  C   LYS A 861       2.738  19.891   3.643  1.00  0.00      A    C  
ATOM   2301  O   LYS A 861       3.964  19.850   3.540  1.00  0.00      A    O  
ATOM   2302  CB  LYS A 861       1.016  19.221   1.843  1.00  0.00      A    C  
ATOM   2303  CG  LYS A 861       1.791  18.045   1.221  1.00  0.00      A    C  
ATOM   2304  CD  LYS A 861       0.856  17.031   0.544  1.00  0.00      A    C  
ATOM   2305  CE  LYS A 861       1.629  15.937  -0.208  1.00  0.00      A    C  
ATOM   2306  NZ  LYS A 861       0.732  14.984  -0.881  1.00  0.00      A    N1+
ATOM   2307  H   LYS A 861       3.711  20.661   1.456  1.00  0.00      A    H  
ATOM   2308  HA  LYS A 861       1.211  21.125   2.817  1.00  0.00      A    H  
ATOM   2309 1HB  LYS A 861       0.350  18.831   2.613  1.00  0.00      A    H  
ATOM   2310 2HB  LYS A 861       0.361  19.652   1.085  1.00  0.00      A    H  
ATOM   2311 1HG  LYS A 861       2.496  18.423   0.481  1.00  0.00      A    H  
ATOM   2312 2HG  LYS A 861       2.386  17.540   1.982  1.00  0.00      A    H  
ATOM   2313 1HD  LYS A 861       0.211  16.579   1.300  1.00  0.00      A    H  
ATOM   2314 2HD  LYS A 861       0.197  17.558  -0.148  1.00  0.00      A    H  
ATOM   2315 1HE  LYS A 861       2.271  16.389  -0.964  1.00  0.00      A    H  
ATOM   2316 2HE  LYS A 861       2.272  15.385   0.477  1.00  0.00      A    H  
ATOM   2317 1HZ  LYS A 861       0.138  15.487  -1.528  1.00  0.00      A    H  
ATOM   2318 2HZ  LYS A 861       1.283  14.308  -1.390  1.00  0.00      A    H  
ATOM   2319 3HZ  LYS A 861       0.159  14.513  -0.197  1.00  0.00      A    H  
ATOM   2320  N   CYS A 862       2.069  19.573   4.766  1.00  0.00      A    N  
ATOM   2321  CA  CYS A 862       2.684  19.244   6.062  1.00  0.00      A    C  
ATOM   2322  C   CYS A 862       3.602  18.003   6.044  1.00  0.00      A    C  
ATOM   2323  O   CYS A 862       4.585  17.986   6.782  1.00  0.00      A    O  
ATOM   2324  CB  CYS A 862       1.623  19.082   7.169  1.00  0.00      A    C  
ATOM   2325  SG  CYS A 862       0.768  20.656   7.463  1.00  0.00      A    S  
ATOM   2326  H   CYS A 862       1.061  19.631   4.769  1.00  0.00      A    H  
ATOM   2327  HA  CYS A 862       3.319  20.091   6.331  1.00  0.00      A    H  
ATOM   2328 1HB  CYS A 862       0.888  18.322   6.901  1.00  0.00      A    H  
ATOM   2329 2HB  CYS A 862       2.082  18.770   8.108  1.00  0.00      A    H  
ATOM   2330  HG  CYS A 862      -0.151  20.167   8.302  1.00  0.00      A    H  
ATOM   2331  N   SER A 863       3.296  16.998   5.207  1.00  0.00      A    N  
ATOM   2332  CA  SER A 863       4.129  15.802   5.037  1.00  0.00      A    C  
ATOM   2333  C   SER A 863       5.385  16.038   4.169  1.00  0.00      A    C  
ATOM   2334  O   SER A 863       6.351  15.289   4.314  1.00  0.00      A    O  
ATOM   2335  CB  SER A 863       3.251  14.646   4.520  1.00  0.00      A    C  
ATOM   2336  OG  SER A 863       2.789  14.866   3.201  1.00  0.00      A    O  
ATOM   2337  H   SER A 863       2.477  17.057   4.619  1.00  0.00      A    H  
ATOM   2338  HA  SER A 863       4.482  15.501   6.025  1.00  0.00      A    H  
ATOM   2339 1HB  SER A 863       3.817  13.714   4.536  1.00  0.00      A    H  
ATOM   2340 2HB  SER A 863       2.393  14.498   5.175  1.00  0.00      A    H  
ATOM   2341  HG  SER A 863       2.357  14.064   2.896  1.00  0.00      A    H  
ATOM   2342  N   ASN A 864       5.358  17.073   3.309  1.00  0.00      A    N  
ATOM   2343  CA  ASN A 864       6.458  17.466   2.416  1.00  0.00      A    C  
ATOM   2344  C   ASN A 864       7.389  18.504   3.070  1.00  0.00      A    C  
ATOM   2345  O   ASN A 864       8.523  18.649   2.613  1.00  0.00      A    O  
ATOM   2346  CB  ASN A 864       5.875  18.012   1.088  1.00  0.00      A    C  
ATOM   2347  CG  ASN A 864       5.196  16.954   0.205  1.00  0.00      A    C  
ATOM   2348  OD1 ASN A 864       4.892  15.847   0.643  1.00  0.00      A    O  
ATOM   2349  ND2 ASN A 864       4.940  17.299  -1.057  1.00  0.00      A    N  
ATOM   2350  H   ASN A 864       4.527  17.645   3.260  1.00  0.00      A    H  
ATOM   2351  HA  ASN A 864       7.045  16.572   2.190  1.00  0.00      A    H  
ATOM   2352 1HB  ASN A 864       5.170  18.822   1.280  1.00  0.00      A    H  
ATOM   2353 2HB  ASN A 864       6.681  18.445   0.495  1.00  0.00      A    H  
ATOM   2354 1HD2 ASN A 864       4.512  16.635  -1.687  1.00  0.00      A    H  
ATOM   2355 2HD2 ASN A 864       5.160  18.224  -1.395  1.00  0.00      A    H  
ATOM   2356  N   ILE A 865       6.917  19.187   4.127  1.00  0.00      A    N  
ATOM   2357  CA  ILE A 865       7.720  20.068   4.971  1.00  0.00      A    C  
ATOM   2358  C   ILE A 865       8.366  19.215   6.077  1.00  0.00      A    C  
ATOM   2359  O   ILE A 865       7.656  18.546   6.829  1.00  0.00      A    O  
ATOM   2360  CB  ILE A 865       6.860  21.200   5.605  1.00  0.00      A    C  
ATOM   2361  CG1 ILE A 865       6.315  22.152   4.512  1.00  0.00      A    C  
ATOM   2362  CG2 ILE A 865       7.607  22.022   6.679  1.00  0.00      A    C  
ATOM   2363  CD1 ILE A 865       5.098  22.974   4.956  1.00  0.00      A    C  
ATOM   2364  H   ILE A 865       5.970  19.022   4.436  1.00  0.00      A    H  
ATOM   2365  HA  ILE A 865       8.504  20.535   4.370  1.00  0.00      A    H  
ATOM   2366  HB  ILE A 865       6.002  20.730   6.091  1.00  0.00      A    H  
ATOM   2367 1HG1 ILE A 865       7.107  22.821   4.176  1.00  0.00      A    H  
ATOM   2368 2HG1 ILE A 865       6.022  21.591   3.626  1.00  0.00      A    H  
ATOM   2369 1HG2 ILE A 865       6.980  22.821   7.062  1.00  0.00      A    H  
ATOM   2370 2HG2 ILE A 865       7.900  21.424   7.540  1.00  0.00      A    H  
ATOM   2371 3HG2 ILE A 865       8.507  22.480   6.268  1.00  0.00      A    H  
ATOM   2372 1HD1 ILE A 865       5.336  23.662   5.764  1.00  0.00      A    H  
ATOM   2373 2HD1 ILE A 865       4.722  23.571   4.126  1.00  0.00      A    H  
ATOM   2374 3HD1 ILE A 865       4.290  22.326   5.299  1.00  0.00      A    H  
ATOM   2375  N   LEU A 866       9.704  19.245   6.119  1.00  0.00      A    N  
ATOM   2376  CA  LEU A 866      10.545  18.409   6.970  1.00  0.00      A    C  
ATOM   2377  C   LEU A 866      11.347  19.282   7.942  1.00  0.00      A    C  
ATOM   2378  O   LEU A 866      11.626  20.440   7.636  1.00  0.00      A    O  
ATOM   2379  CB  LEU A 866      11.492  17.588   6.068  1.00  0.00      A    C  
ATOM   2380  CG  LEU A 866      10.781  16.589   5.126  1.00  0.00      A    C  
ATOM   2381  CD1 LEU A 866      11.753  16.012   4.085  1.00  0.00      A    C  
ATOM   2382  CD2 LEU A 866      10.055  15.467   5.889  1.00  0.00      A    C  
ATOM   2383  H   LEU A 866      10.209  19.838   5.472  1.00  0.00      A    H  
ATOM   2384  HA  LEU A 866       9.937  17.731   7.564  1.00  0.00      A    H  
ATOM   2385 1HB  LEU A 866      12.102  18.274   5.478  1.00  0.00      A    H  
ATOM   2386 2HB  LEU A 866      12.189  17.036   6.694  1.00  0.00      A    H  
ATOM   2387  HG  LEU A 866      10.033  17.137   4.553  1.00  0.00      A    H  
ATOM   2388 1HD1 LEU A 866      12.310  15.166   4.484  1.00  0.00      A    H  
ATOM   2389 2HD1 LEU A 866      11.216  15.665   3.202  1.00  0.00      A    H  
ATOM   2390 3HD1 LEU A 866      12.475  16.755   3.751  1.00  0.00      A    H  
ATOM   2391 1HD2 LEU A 866       8.979  15.642   5.879  1.00  0.00      A    H  
ATOM   2392 2HD2 LEU A 866      10.225  14.492   5.434  1.00  0.00      A    H  
ATOM   2393 3HD2 LEU A 866      10.373  15.401   6.929  1.00  0.00      A    H  
ATOM   2394  N   LEU A 867      11.699  18.700   9.097  1.00  0.00      A    N  
ATOM   2395  CA  LEU A 867      12.433  19.350  10.179  1.00  0.00      A    C  
ATOM   2396  C   LEU A 867      13.515  18.407  10.715  1.00  0.00      A    C  
ATOM   2397  O   LEU A 867      13.321  17.191  10.756  1.00  0.00      A    O  
ATOM   2398  CB  LEU A 867      11.489  19.724  11.349  1.00  0.00      A    C  
ATOM   2399  CG  LEU A 867      10.328  20.687  11.015  1.00  0.00      A    C  
ATOM   2400  CD1 LEU A 867       9.098  19.928  10.474  1.00  0.00      A    C  
ATOM   2401  CD2 LEU A 867       9.959  21.576  12.223  1.00  0.00      A    C  
ATOM   2402  H   LEU A 867      11.432  17.738   9.273  1.00  0.00      A    H  
ATOM   2403  HA  LEU A 867      12.921  20.253   9.812  1.00  0.00      A    H  
ATOM   2404 1HB  LEU A 867      11.090  18.825  11.817  1.00  0.00      A    H  
ATOM   2405 2HB  LEU A 867      12.112  20.196  12.111  1.00  0.00      A    H  
ATOM   2406  HG  LEU A 867      10.674  21.354  10.225  1.00  0.00      A    H  
ATOM   2407 1HD1 LEU A 867       8.768  20.348   9.525  1.00  0.00      A    H  
ATOM   2408 2HD1 LEU A 867       9.302  18.871  10.304  1.00  0.00      A    H  
ATOM   2409 3HD1 LEU A 867       8.256  19.961  11.163  1.00  0.00      A    H  
ATOM   2410 1HD2 LEU A 867      10.391  22.571  12.115  1.00  0.00      A    H  
ATOM   2411 2HD2 LEU A 867       8.883  21.714  12.334  1.00  0.00      A    H  
ATOM   2412 3HD2 LEU A 867      10.326  21.164  13.164  1.00  0.00      A    H  
ATOM   2413  N   ASN A 868      14.609  19.019  11.183  1.00  0.00      A    N  
ATOM   2414  CA  ASN A 868      15.606  18.400  12.053  1.00  0.00      A    C  
ATOM   2415  C   ASN A 868      15.396  18.927  13.479  1.00  0.00      A    C  
ATOM   2416  O   ASN A 868      14.863  20.023  13.663  1.00  0.00      A    O  
ATOM   2417  CB  ASN A 868      17.024  18.738  11.535  1.00  0.00      A    C  
ATOM   2418  CG  ASN A 868      17.375  18.055  10.208  1.00  0.00      A    C  
ATOM   2419  OD1 ASN A 868      16.820  17.014   9.863  1.00  0.00      A    O  
ATOM   2420  ND2 ASN A 868      18.318  18.630   9.460  1.00  0.00      A    N  
ATOM   2421  H   ASN A 868      14.690  20.023  11.082  1.00  0.00      A    H  
ATOM   2422  HA  ASN A 868      15.466  17.320  12.054  1.00  0.00      A    H  
ATOM   2423 1HB  ASN A 868      17.144  19.819  11.440  1.00  0.00      A    H  
ATOM   2424 2HB  ASN A 868      17.768  18.407  12.261  1.00  0.00      A    H  
ATOM   2425 1HD2 ASN A 868      18.585  18.208   8.582  1.00  0.00      A    H  
ATOM   2426 2HD2 ASN A 868      18.771  19.478   9.765  1.00  0.00      A    H  
ATOM   2427  N   ASN A 869      15.850  18.139  14.468  1.00  0.00      A    N  
ATOM   2428  CA  ASN A 869      15.804  18.466  15.902  1.00  0.00      A    C  
ATOM   2429  C   ASN A 869      16.712  19.651  16.299  1.00  0.00      A    C  
ATOM   2430  O   ASN A 869      16.521  20.203  17.382  1.00  0.00      A    O  
ATOM   2431  CB  ASN A 869      16.135  17.195  16.716  1.00  0.00      A    C  
ATOM   2432  CG  ASN A 869      14.995  16.173  16.695  1.00  0.00      A    C  
ATOM   2433  OD1 ASN A 869      14.007  16.332  17.409  1.00  0.00      A    O  
ATOM   2434  ND2 ASN A 869      15.119  15.124  15.881  1.00  0.00      A    N  
ATOM   2435  H   ASN A 869      16.274  17.250  14.229  1.00  0.00      A    H  
ATOM   2436  HA  ASN A 869      14.767  18.748  16.097  1.00  0.00      A    H  
ATOM   2437 1HB  ASN A 869      17.068  16.742  16.374  1.00  0.00      A    H  
ATOM   2438 2HB  ASN A 869      16.293  17.456  17.764  1.00  0.00      A    H  
ATOM   2439 1HD2 ASN A 869      14.385  14.432  15.833  1.00  0.00      A    H  
ATOM   2440 2HD2 ASN A 869      15.924  15.035  15.273  1.00  0.00      A    H  
ATOM   2441  N   SER A 870      17.629  20.061  15.404  1.00  0.00      A    N  
ATOM   2442  CA  SER A 870      18.391  21.311  15.464  1.00  0.00      A    C  
ATOM   2443  C   SER A 870      17.551  22.585  15.195  1.00  0.00      A    C  
ATOM   2444  O   SER A 870      18.076  23.684  15.369  1.00  0.00      A    O  
ATOM   2445  CB  SER A 870      19.584  21.183  14.493  1.00  0.00      A    C  
ATOM   2446  OG  SER A 870      19.166  21.113  13.142  1.00  0.00      A    O  
ATOM   2447  H   SER A 870      17.724  19.545  14.541  1.00  0.00      A    H  
ATOM   2448  HA  SER A 870      18.793  21.405  16.474  1.00  0.00      A    H  
ATOM   2449 1HB  SER A 870      20.253  22.038  14.602  1.00  0.00      A    H  
ATOM   2450 2HB  SER A 870      20.174  20.296  14.728  1.00  0.00      A    H  
ATOM   2451  HG  SER A 870      19.945  21.022  12.588  1.00  0.00      A    H  
ATOM   2452  N   GLY A 871      16.280  22.421  14.786  1.00  0.00      A    N  
ATOM   2453  CA  GLY A 871      15.325  23.496  14.518  1.00  0.00      A    C  
ATOM   2454  C   GLY A 871      15.320  23.925  13.041  1.00  0.00      A    C  
ATOM   2455  O   GLY A 871      14.507  24.772  12.673  1.00  0.00      A    O  
ATOM   2456  H   GLY A 871      15.932  21.480  14.658  1.00  0.00      A    H  
ATOM   2457 1HA  GLY A 871      14.328  23.139  14.779  1.00  0.00      A    H  
ATOM   2458 2HA  GLY A 871      15.524  24.364  15.148  1.00  0.00      A    H  
ATOM   2459  N   GLN A 872      16.205  23.356  12.203  1.00  0.00      A    N  
ATOM   2460  CA  GLN A 872      16.354  23.697  10.788  1.00  0.00      A    C  
ATOM   2461  C   GLN A 872      15.319  22.937   9.942  1.00  0.00      A    C  
ATOM   2462  O   GLN A 872      15.235  21.712  10.039  1.00  0.00      A    O  
ATOM   2463  CB  GLN A 872      17.796  23.366  10.339  1.00  0.00      A    C  
ATOM   2464  CG  GLN A 872      18.940  24.005  11.164  1.00  0.00      A    C  
ATOM   2465  CD  GLN A 872      18.916  25.536  11.228  1.00  0.00      A    C  
ATOM   2466  OE1 GLN A 872      18.029  26.130  11.837  1.00  0.00      A    O  
ATOM   2467  NE2 GLN A 872      19.919  26.185  10.634  1.00  0.00      A    N  
ATOM   2468  H   GLN A 872      16.843  22.661  12.561  1.00  0.00      A    H  
ATOM   2469  HA  GLN A 872      16.180  24.767  10.656  1.00  0.00      A    H  
ATOM   2470 1HB  GLN A 872      17.938  22.284  10.358  1.00  0.00      A    H  
ATOM   2471 2HB  GLN A 872      17.915  23.656   9.293  1.00  0.00      A    H  
ATOM   2472 1HG  GLN A 872      18.907  23.638  12.189  1.00  0.00      A    H  
ATOM   2473 2HG  GLN A 872      19.898  23.672  10.763  1.00  0.00      A    H  
ATOM   2474 1HE2 GLN A 872      19.953  27.194  10.669  1.00  0.00      A    H  
ATOM   2475 2HE2 GLN A 872      20.647  25.678  10.154  1.00  0.00      A    H  
ATOM   2476  N   ILE A 873      14.560  23.689   9.131  1.00  0.00      A    N  
ATOM   2477  CA  ILE A 873      13.468  23.199   8.284  1.00  0.00      A    C  
ATOM   2478  C   ILE A 873      13.929  23.124   6.815  1.00  0.00      A    C  
ATOM   2479  O   ILE A 873      14.699  23.983   6.387  1.00  0.00      A    O  
ATOM   2480  CB  ILE A 873      12.255  24.177   8.385  1.00  0.00      A    C  
ATOM   2481  CG1 ILE A 873      11.679  24.211   9.822  1.00  0.00      A    C  
ATOM   2482  CG2 ILE A 873      11.105  23.954   7.374  1.00  0.00      A    C  
ATOM   2483  CD1 ILE A 873      11.417  25.633  10.328  1.00  0.00      A    C  
ATOM   2484  H   ILE A 873      14.696  24.692   9.125  1.00  0.00      A    H  
ATOM   2485  HA  ILE A 873      13.157  22.209   8.615  1.00  0.00      A    H  
ATOM   2486  HB  ILE A 873      12.643  25.174   8.169  1.00  0.00      A    H  
ATOM   2487 1HG1 ILE A 873      10.755  23.635   9.873  1.00  0.00      A    H  
ATOM   2488 2HG1 ILE A 873      12.352  23.728  10.530  1.00  0.00      A    H  
ATOM   2489 1HG2 ILE A 873      10.289  24.655   7.555  1.00  0.00      A    H  
ATOM   2490 2HG2 ILE A 873      11.420  24.107   6.342  1.00  0.00      A    H  
ATOM   2491 3HG2 ILE A 873      10.695  22.948   7.456  1.00  0.00      A    H  
ATOM   2492 1HD1 ILE A 873      10.757  26.176   9.651  1.00  0.00      A    H  
ATOM   2493 2HD1 ILE A 873      10.953  25.613  11.314  1.00  0.00      A    H  
ATOM   2494 3HD1 ILE A 873      12.345  26.197  10.419  1.00  0.00      A    H  
ATOM   2495  N   LYS A 874      13.429  22.128   6.062  1.00  0.00      A    N  
ATOM   2496  CA  LYS A 874      13.628  22.015   4.613  1.00  0.00      A    C  
ATOM   2497  C   LYS A 874      12.354  21.500   3.927  1.00  0.00      A    C  
ATOM   2498  O   LYS A 874      11.622  20.699   4.505  1.00  0.00      A    O  
ATOM   2499  CB  LYS A 874      14.827  21.102   4.270  1.00  0.00      A    C  
ATOM   2500  CG  LYS A 874      16.166  21.565   4.864  1.00  0.00      A    C  
ATOM   2501  CD  LYS A 874      17.391  20.948   4.180  1.00  0.00      A    C  
ATOM   2502  CE  LYS A 874      18.690  21.292   4.925  1.00  0.00      A    C  
ATOM   2503  NZ  LYS A 874      19.876  21.094   4.077  1.00  0.00      A    N1+
ATOM   2504  H   LYS A 874      12.790  21.459   6.475  1.00  0.00      A    H  
ATOM   2505  HA  LYS A 874      13.823  23.010   4.211  1.00  0.00      A    H  
ATOM   2506 1HB  LYS A 874      14.628  20.076   4.579  1.00  0.00      A    H  
ATOM   2507 2HB  LYS A 874      14.929  21.079   3.184  1.00  0.00      A    H  
ATOM   2508 1HG  LYS A 874      16.238  22.647   4.777  1.00  0.00      A    H  
ATOM   2509 2HG  LYS A 874      16.190  21.338   5.930  1.00  0.00      A    H  
ATOM   2510 1HD  LYS A 874      17.277  19.865   4.110  1.00  0.00      A    H  
ATOM   2511 2HD  LYS A 874      17.434  21.319   3.156  1.00  0.00      A    H  
ATOM   2512 1HE  LYS A 874      18.685  22.333   5.245  1.00  0.00      A    H  
ATOM   2513 2HE  LYS A 874      18.780  20.686   5.827  1.00  0.00      A    H  
ATOM   2514 1HZ  LYS A 874      20.709  21.341   4.592  1.00  0.00      A    H  
ATOM   2515 2HZ  LYS A 874      19.933  20.119   3.805  1.00  0.00      A    H  
ATOM   2516 3HZ  LYS A 874      19.800  21.669   3.250  1.00  0.00      A    H  
ATOM   2517  N   LEU A 875      12.139  21.953   2.683  1.00  0.00      A    N  
ATOM   2518  CA  LEU A 875      11.040  21.552   1.804  1.00  0.00      A    C  
ATOM   2519  C   LEU A 875      11.532  20.484   0.808  1.00  0.00      A    C  
ATOM   2520  O   LEU A 875      12.660  20.583   0.321  1.00  0.00      A    O  
ATOM   2521  CB  LEU A 875      10.519  22.830   1.105  1.00  0.00      A    C  
ATOM   2522  CG  LEU A 875       9.383  22.650   0.071  1.00  0.00      A    C  
ATOM   2523  CD1 LEU A 875       8.134  21.966   0.673  1.00  0.00      A    C  
ATOM   2524  CD2 LEU A 875       9.051  24.004  -0.597  1.00  0.00      A    C  
ATOM   2525  H   LEU A 875      12.790  22.618   2.284  1.00  0.00      A    H  
ATOM   2526  HA  LEU A 875      10.233  21.124   2.402  1.00  0.00      A    H  
ATOM   2527 1HB  LEU A 875      10.185  23.532   1.871  1.00  0.00      A    H  
ATOM   2528 2HB  LEU A 875      11.358  23.318   0.605  1.00  0.00      A    H  
ATOM   2529  HG  LEU A 875       9.751  22.002  -0.726  1.00  0.00      A    H  
ATOM   2530 1HD1 LEU A 875       8.073  20.925   0.354  1.00  0.00      A    H  
ATOM   2531 2HD1 LEU A 875       8.148  21.969   1.764  1.00  0.00      A    H  
ATOM   2532 3HD1 LEU A 875       7.203  22.439   0.367  1.00  0.00      A    H  
ATOM   2533 1HD2 LEU A 875       7.992  24.255  -0.550  1.00  0.00      A    H  
ATOM   2534 2HD2 LEU A 875       9.588  24.832  -0.133  1.00  0.00      A    H  
ATOM   2535 3HD2 LEU A 875       9.333  23.998  -1.649  1.00  0.00      A    H  
ATOM   2536  N   ALA A 876      10.666  19.495   0.527  1.00  0.00      A    N  
ATOM   2537  CA  ALA A 876      10.961  18.324  -0.301  1.00  0.00      A    C  
ATOM   2538  C   ALA A 876       9.828  18.006  -1.289  1.00  0.00      A    C  
ATOM   2539  O   ALA A 876       8.728  18.543  -1.164  1.00  0.00      A    O  
ATOM   2540  CB  ALA A 876      11.214  17.130   0.635  1.00  0.00      A    C  
ATOM   2541  H   ALA A 876       9.755  19.491   0.967  1.00  0.00      A    H  
ATOM   2542  HA  ALA A 876      11.855  18.502  -0.896  1.00  0.00      A    H  
ATOM   2543 1HB  ALA A 876      12.019  17.348   1.336  1.00  0.00      A    H  
ATOM   2544 2HB  ALA A 876      10.325  16.885   1.217  1.00  0.00      A    H  
ATOM   2545 3HB  ALA A 876      11.502  16.236   0.080  1.00  0.00      A    H  
ATOM   2546  N   ASP A 877      10.138  17.104  -2.238  1.00  0.00      A    N  
ATOM   2547  CA  ASP A 877       9.247  16.528  -3.256  1.00  0.00      A    C  
ATOM   2548  C   ASP A 877       8.923  17.534  -4.374  1.00  0.00      A    C  
ATOM   2549  O   ASP A 877       7.877  18.181  -4.350  1.00  0.00      A    O  
ATOM   2550  CB  ASP A 877       7.971  15.819  -2.714  1.00  0.00      A    C  
ATOM   2551  CG  ASP A 877       8.164  14.709  -1.660  1.00  0.00      A    C  
ATOM   2552  OD1 ASP A 877       9.319  14.309  -1.383  1.00  0.00      A    O  
ATOM   2553  OD2 ASP A 877       7.120  14.206  -1.194  1.00  0.00      A    O1-
ATOM   2554  H   ASP A 877      11.072  16.721  -2.237  1.00  0.00      A    H  
ATOM   2555  HA  ASP A 877       9.842  15.746  -3.729  1.00  0.00      A    H  
ATOM   2556 1HB  ASP A 877       7.301  16.560  -2.279  1.00  0.00      A    H  
ATOM   2557 2HB  ASP A 877       7.433  15.371  -3.552  1.00  0.00      A    H  
ATOM   2558  N   PHE A 878       9.847  17.619  -5.344  1.00  0.00      A    N  
ATOM   2559  CA  PHE A 878       9.811  18.509  -6.507  1.00  0.00      A    C  
ATOM   2560  C   PHE A 878       9.350  17.765  -7.781  1.00  0.00      A    C  
ATOM   2561  O   PHE A 878       9.770  18.127  -8.881  1.00  0.00      A    O  
ATOM   2562  CB  PHE A 878      11.212  19.147  -6.686  1.00  0.00      A    C  
ATOM   2563  CG  PHE A 878      11.697  20.005  -5.528  1.00  0.00      A    C  
ATOM   2564  CD1 PHE A 878      11.422  21.389  -5.503  1.00  0.00      A    C  
ATOM   2565  CD2 PHE A 878      12.297  19.407  -4.398  1.00  0.00      A    C  
ATOM   2566  CE1 PHE A 878      11.805  22.152  -4.407  1.00  0.00      A    C  
ATOM   2567  CE2 PHE A 878      12.658  20.186  -3.307  1.00  0.00      A    C  
ATOM   2568  CZ  PHE A 878      12.414  21.552  -3.312  1.00  0.00      A    C  
ATOM   2569  H   PHE A 878      10.664  17.022  -5.289  1.00  0.00      A    H  
ATOM   2570  HA  PHE A 878       9.093  19.313  -6.334  1.00  0.00      A    H  
ATOM   2571 1HB  PHE A 878      11.950  18.364  -6.850  1.00  0.00      A    H  
ATOM   2572 2HB  PHE A 878      11.235  19.767  -7.583  1.00  0.00      A    H  
ATOM   2573  HD1 PHE A 878      10.927  21.861  -6.339  1.00  0.00      A    H  
ATOM   2574  HD2 PHE A 878      12.478  18.342  -4.377  1.00  0.00      A    H  
ATOM   2575  HE1 PHE A 878      11.611  23.215  -4.399  1.00  0.00      A    H  
ATOM   2576  HE2 PHE A 878      13.131  19.729  -2.451  1.00  0.00      A    H  
ATOM   2577  HZ  PHE A 878      12.694  22.150  -2.457  1.00  0.00      A    H  
ATOM   2578  N   GLY A 879       8.496  16.736  -7.628  1.00  0.00      A    N  
ATOM   2579  CA  GLY A 879       7.973  15.931  -8.736  1.00  0.00      A    C  
ATOM   2580  C   GLY A 879       6.918  16.704  -9.541  1.00  0.00      A    C  
ATOM   2581  O   GLY A 879       6.942  16.664 -10.772  1.00  0.00      A    O  
ATOM   2582  H   GLY A 879       8.198  16.483  -6.696  1.00  0.00      A    H  
ATOM   2583 1HA  GLY A 879       8.787  15.610  -9.388  1.00  0.00      A    H  
ATOM   2584 2HA  GLY A 879       7.511  15.029  -8.332  1.00  0.00      A    H  
ATOM   2585  N   LEU A 880       6.023  17.432  -8.849  1.00  0.00      A    N  
ATOM   2586  CA  LEU A 880       5.029  18.319  -9.461  1.00  0.00      A    C  
ATOM   2587  C   LEU A 880       5.578  19.719  -9.785  1.00  0.00      A    C  
ATOM   2588  O   LEU A 880       4.838  20.496 -10.380  1.00  0.00      A    O  
ATOM   2589  CB  LEU A 880       3.761  18.399  -8.572  1.00  0.00      A    C  
ATOM   2590  CG  LEU A 880       2.829  17.171  -8.691  1.00  0.00      A    C  
ATOM   2591  CD1 LEU A 880       1.692  17.231  -7.648  1.00  0.00      A    C  
ATOM   2592  CD2 LEU A 880       2.277  16.998 -10.127  1.00  0.00      A    C  
ATOM   2593  H   LEU A 880       6.053  17.429  -7.840  1.00  0.00      A    H  
ATOM   2594  HA  LEU A 880       4.743  17.899 -10.423  1.00  0.00      A    H  
ATOM   2595 1HB  LEU A 880       4.062  18.541  -7.533  1.00  0.00      A    H  
ATOM   2596 2HB  LEU A 880       3.171  19.283  -8.822  1.00  0.00      A    H  
ATOM   2597  HG  LEU A 880       3.418  16.282  -8.462  1.00  0.00      A    H  
ATOM   2598 1HD1 LEU A 880       1.895  16.553  -6.819  1.00  0.00      A    H  
ATOM   2599 2HD1 LEU A 880       1.574  18.231  -7.231  1.00  0.00      A    H  
ATOM   2600 3HD1 LEU A 880       0.720  16.949  -8.053  1.00  0.00      A    H  
ATOM   2601 1HD2 LEU A 880       2.461  17.878 -10.745  1.00  0.00      A    H  
ATOM   2602 2HD2 LEU A 880       2.750  16.149 -10.620  1.00  0.00      A    H  
ATOM   2603 3HD2 LEU A 880       1.202  16.823 -10.157  1.00  0.00      A    H  
ATOM   2604  N   ALA A 881       6.837  20.030  -9.431  1.00  0.00      A    N  
ATOM   2605  CA  ALA A 881       7.462  21.330  -9.682  1.00  0.00      A    C  
ATOM   2606  C   ALA A 881       7.740  21.603 -11.174  1.00  0.00      A    C  
ATOM   2607  O   ALA A 881       7.950  20.666 -11.946  1.00  0.00      A    O  
ATOM   2608  CB  ALA A 881       8.750  21.426  -8.850  1.00  0.00      A    C  
ATOM   2609  H   ALA A 881       7.409  19.341  -8.964  1.00  0.00      A    H  
ATOM   2610  HA  ALA A 881       6.764  22.091  -9.330  1.00  0.00      A    H  
ATOM   2611 1HB  ALA A 881       9.243  22.390  -8.978  1.00  0.00      A    H  
ATOM   2612 2HB  ALA A 881       8.539  21.307  -7.787  1.00  0.00      A    H  
ATOM   2613 3HB  ALA A 881       9.466  20.659  -9.133  1.00  0.00      A    H  
ATOM   2614  N   ARG A 882       7.754  22.897 -11.534  1.00  0.00      A    N  
ATOM   2615  CA  ARG A 882       8.051  23.395 -12.878  1.00  0.00      A    C  
ATOM   2616  C   ARG A 882       8.633  24.811 -12.803  1.00  0.00      A    C  
ATOM   2617  O   ARG A 882       8.281  25.583 -11.912  1.00  0.00      A    O  
ATOM   2618  CB  ARG A 882       6.769  23.441 -13.748  1.00  0.00      A    C  
ATOM   2619  CG  ARG A 882       6.578  22.221 -14.668  1.00  0.00      A    C  
ATOM   2620  CD  ARG A 882       5.541  22.461 -15.786  1.00  0.00      A    C  
ATOM   2621  NE  ARG A 882       6.012  23.417 -16.809  1.00  0.00      A    N  
ATOM   2622  CZ  ARG A 882       5.337  23.875 -17.881  1.00  0.00      A    C  
ATOM   2623  NH1 ARG A 882       4.093  23.473 -18.177  1.00  0.00      A    N  
ATOM   2624  NH2 ARG A 882       5.932  24.772 -18.679  1.00  0.00      A    N1+
ATOM   2625  H   ARG A 882       7.590  23.607 -10.831  1.00  0.00      A    H  
ATOM   2626  HA  ARG A 882       8.810  22.762 -13.343  1.00  0.00      A    H  
ATOM   2627 1HB  ARG A 882       5.886  23.586 -13.123  1.00  0.00      A    H  
ATOM   2628 2HB  ARG A 882       6.795  24.324 -14.387  1.00  0.00      A    H  
ATOM   2629 1HG  ARG A 882       7.542  22.041 -15.146  1.00  0.00      A    H  
ATOM   2630 2HG  ARG A 882       6.358  21.308 -14.114  1.00  0.00      A    H  
ATOM   2631 1HD  ARG A 882       5.166  21.529 -16.208  1.00  0.00      A    H  
ATOM   2632 2HD  ARG A 882       4.687  22.964 -15.336  1.00  0.00      A    H  
ATOM   2633  HE  ARG A 882       6.940  23.785 -16.652  1.00  0.00      A    H  
ATOM   2634 1HH1 ARG A 882       3.608  22.821 -17.564  1.00  0.00      A    H  
ATOM   2635 2HH1 ARG A 882       3.609  23.823 -18.991  1.00  0.00      A    H  
ATOM   2636 1HH2 ARG A 882       6.860  25.110 -18.469  1.00  0.00      A    H  
ATOM   2637 2HH2 ARG A 882       5.443  25.142 -19.482  1.00  0.00      A    H  
ATOM   2638  N   LEU A 883       9.445  25.134 -13.824  1.00  0.00      A    N  
ATOM   2639  CA  LEU A 883       9.869  26.488 -14.171  1.00  0.00      A    C  
ATOM   2640  C   LEU A 883       8.721  27.242 -14.872  1.00  0.00      A    C  
ATOM   2641  O   LEU A 883       8.086  26.693 -15.776  1.00  0.00      A    O  
ATOM   2642  CB  LEU A 883      11.132  26.387 -15.061  1.00  0.00      A    C  
ATOM   2643  CG  LEU A 883      11.789  27.726 -15.475  1.00  0.00      A    C  
ATOM   2644  CD1 LEU A 883      12.242  28.567 -14.263  1.00  0.00      A    C  
ATOM   2645  CD2 LEU A 883      12.937  27.486 -16.479  1.00  0.00      A    C  
ATOM   2646  H   LEU A 883       9.673  24.427 -14.507  1.00  0.00      A    H  
ATOM   2647  HA  LEU A 883      10.127  27.004 -13.246  1.00  0.00      A    H  
ATOM   2648 1HB  LEU A 883      11.880  25.781 -14.550  1.00  0.00      A    H  
ATOM   2649 2HB  LEU A 883      10.872  25.832 -15.965  1.00  0.00      A    H  
ATOM   2650  HG  LEU A 883      11.040  28.311 -16.010  1.00  0.00      A    H  
ATOM   2651 1HD1 LEU A 883      13.269  28.922 -14.344  1.00  0.00      A    H  
ATOM   2652 2HD1 LEU A 883      11.611  29.450 -14.169  1.00  0.00      A    H  
ATOM   2653 3HD1 LEU A 883      12.174  28.017 -13.325  1.00  0.00      A    H  
ATOM   2654 1HD2 LEU A 883      12.785  28.075 -17.384  1.00  0.00      A    H  
ATOM   2655 2HD2 LEU A 883      13.915  27.754 -16.079  1.00  0.00      A    H  
ATOM   2656 3HD2 LEU A 883      13.002  26.442 -16.786  1.00  0.00      A    H  
ATOM   2657  N   TYR A 884       8.502  28.488 -14.434  1.00  0.00      A    N  
ATOM   2658  CA  TYR A 884       7.497  29.425 -14.927  1.00  0.00      A    C  
ATOM   2659  C   TYR A 884       8.174  30.478 -15.818  1.00  0.00      A    C  
ATOM   2660  O   TYR A 884       9.190  31.048 -15.422  1.00  0.00      A    O  
ATOM   2661  CB  TYR A 884       6.806  30.049 -13.692  1.00  0.00      A    C  
ATOM   2662  CG  TYR A 884       5.839  31.197 -13.933  1.00  0.00      A    C  
ATOM   2663  CD1 TYR A 884       4.531  30.940 -14.391  1.00  0.00      A    C  
ATOM   2664  CD2 TYR A 884       6.234  32.523 -13.654  1.00  0.00      A    C  
ATOM   2665  CE1 TYR A 884       3.621  32.001 -14.565  1.00  0.00      A    C  
ATOM   2666  CE2 TYR A 884       5.321  33.582 -13.819  1.00  0.00      A    C  
ATOM   2667  CZ  TYR A 884       4.014  33.322 -14.275  1.00  0.00      A    C  
ATOM   2668  OH  TYR A 884       3.128  34.348 -14.430  1.00  0.00      A    O  
ATOM   2669  H   TYR A 884       9.082  28.847 -13.685  1.00  0.00      A    H  
ATOM   2670  HA  TYR A 884       6.743  28.893 -15.510  1.00  0.00      A    H  
ATOM   2671 1HB  TYR A 884       6.277  29.268 -13.145  1.00  0.00      A    H  
ATOM   2672 2HB  TYR A 884       7.566  30.418 -13.002  1.00  0.00      A    H  
ATOM   2673  HD1 TYR A 884       4.218  29.927 -14.598  1.00  0.00      A    H  
ATOM   2674  HD2 TYR A 884       7.233  32.732 -13.300  1.00  0.00      A    H  
ATOM   2675  HE1 TYR A 884       2.617  31.798 -14.911  1.00  0.00      A    H  
ATOM   2676  HE2 TYR A 884       5.627  34.593 -13.590  1.00  0.00      A    H  
ATOM   2677  HH  TYR A 884       3.501  35.207 -14.220  1.00  0.00      A    H  
ATOM   2678  N   ASN A 885       7.583  30.725 -16.996  1.00  0.00      A    N  
ATOM   2679  CA  ASN A 885       8.034  31.722 -17.967  1.00  0.00      A    C  
ATOM   2680  C   ASN A 885       7.048  32.895 -17.911  1.00  0.00      A    C  
ATOM   2681  O   ASN A 885       5.971  32.822 -18.505  1.00  0.00      A    O  
ATOM   2682  CB  ASN A 885       8.105  31.086 -19.378  1.00  0.00      A    C  
ATOM   2683  CG  ASN A 885       9.197  30.018 -19.550  1.00  0.00      A    C  
ATOM   2684  OD1 ASN A 885      10.008  29.773 -18.660  1.00  0.00      A    O  
ATOM   2685  ND2 ASN A 885       9.227  29.378 -20.720  1.00  0.00      A    N  
ATOM   2686  H   ASN A 885       6.736  30.229 -17.241  1.00  0.00      A    H  
ATOM   2687  HA  ASN A 885       9.031  32.082 -17.704  1.00  0.00      A    H  
ATOM   2688 1HB  ASN A 885       7.143  30.649 -19.649  1.00  0.00      A    H  
ATOM   2689 2HB  ASN A 885       8.307  31.867 -20.114  1.00  0.00      A    H  
ATOM   2690 1HD2 ASN A 885       9.930  28.677 -20.896  1.00  0.00      A    H  
ATOM   2691 2HD2 ASN A 885       8.565  29.611 -21.453  1.00  0.00      A    H  
ATOM   2692  N   SER A 886       7.436  33.942 -17.164  1.00  0.00      A    N  
ATOM   2693  CA  SER A 886       6.641  35.148 -16.909  1.00  0.00      A    C  
ATOM   2694  C   SER A 886       6.362  36.015 -18.153  1.00  0.00      A    C  
ATOM   2695  O   SER A 886       5.338  36.696 -18.182  1.00  0.00      A    O  
ATOM   2696  CB  SER A 886       7.322  35.952 -15.779  1.00  0.00      A    C  
ATOM   2697  OG  SER A 886       8.533  36.558 -16.195  1.00  0.00      A    O  
ATOM   2698  H   SER A 886       8.335  33.913 -16.703  1.00  0.00      A    H  
ATOM   2699  HA  SER A 886       5.673  34.810 -16.534  1.00  0.00      A    H  
ATOM   2700 1HB  SER A 886       6.653  36.738 -15.426  1.00  0.00      A    H  
ATOM   2701 2HB  SER A 886       7.530  35.312 -14.921  1.00  0.00      A    H  
ATOM   2702  HG  SER A 886       8.328  37.291 -16.781  1.00  0.00      A    H  
ATOM   2703  N   GLU A 887       7.263  35.963 -19.148  1.00  0.00      A    N  
ATOM   2704  CA  GLU A 887       7.174  36.698 -20.414  1.00  0.00      A    C  
ATOM   2705  C   GLU A 887       6.498  35.881 -21.538  1.00  0.00      A    C  
ATOM   2706  O   GLU A 887       6.541  36.304 -22.693  1.00  0.00      A    O  
ATOM   2707  CB  GLU A 887       8.583  37.203 -20.800  1.00  0.00      A    C  
ATOM   2708  CG  GLU A 887       9.187  38.162 -19.743  1.00  0.00      A    C  
ATOM   2709  CD  GLU A 887      10.577  38.738 -20.064  1.00  0.00      A    C  
ATOM   2710  OE1 GLU A 887      11.019  39.590 -19.262  1.00  0.00      A    O  
ATOM   2711  OE2 GLU A 887      11.187  38.333 -21.079  1.00  0.00      A    O1-
ATOM   2712  H   GLU A 887       8.079  35.378 -19.038  1.00  0.00      A    H  
ATOM   2713  HA  GLU A 887       6.545  37.579 -20.271  1.00  0.00      A    H  
ATOM   2714 1HB  GLU A 887       9.246  36.347 -20.940  1.00  0.00      A    H  
ATOM   2715 2HB  GLU A 887       8.541  37.717 -21.762  1.00  0.00      A    H  
ATOM   2716 1HG  GLU A 887       8.502  38.997 -19.587  1.00  0.00      A    H  
ATOM   2717 2HG  GLU A 887       9.268  37.651 -18.783  1.00  0.00      A    H  
ATOM   2718  N   GLU A 888       5.866  34.749 -21.180  1.00  0.00      A    N  
ATOM   2719  CA  GLU A 888       5.062  33.899 -22.060  1.00  0.00      A    C  
ATOM   2720  C   GLU A 888       3.657  33.691 -21.469  1.00  0.00      A    C  
ATOM   2721  O   GLU A 888       3.421  33.994 -20.299  1.00  0.00      A    O  
ATOM   2722  CB  GLU A 888       5.763  32.539 -22.261  1.00  0.00      A    C  
ATOM   2723  CG  GLU A 888       7.136  32.637 -22.963  1.00  0.00      A    C  
ATOM   2724  CD  GLU A 888       7.793  31.290 -23.310  1.00  0.00      A    C  
ATOM   2725  OE1 GLU A 888       8.887  31.346 -23.912  1.00  0.00      A    O  
ATOM   2726  OE2 GLU A 888       7.223  30.225 -22.976  1.00  0.00      A    O1-
ATOM   2727  H   GLU A 888       5.862  34.479 -20.206  1.00  0.00      A    H  
ATOM   2728  HA  GLU A 888       4.933  34.377 -23.033  1.00  0.00      A    H  
ATOM   2729 1HB  GLU A 888       5.886  32.049 -21.294  1.00  0.00      A    H  
ATOM   2730 2HB  GLU A 888       5.112  31.886 -22.847  1.00  0.00      A    H  
ATOM   2731 1HG  GLU A 888       7.027  33.210 -23.885  1.00  0.00      A    H  
ATOM   2732 2HG  GLU A 888       7.830  33.198 -22.334  1.00  0.00      A    H  
ATOM   2733  N   SER A 889       2.757  33.155 -22.309  1.00  0.00      A    N  
ATOM   2734  CA  SER A 889       1.367  32.838 -21.969  1.00  0.00      A    C  
ATOM   2735  C   SER A 889       0.972  31.405 -22.380  1.00  0.00      A    C  
ATOM   2736  O   SER A 889      -0.220  31.125 -22.515  1.00  0.00      A    O  
ATOM   2737  CB  SER A 889       0.439  33.941 -22.528  1.00  0.00      A    C  
ATOM   2738  OG  SER A 889       0.377  33.928 -23.941  1.00  0.00      A    O  
ATOM   2739  H   SER A 889       3.035  32.938 -23.255  1.00  0.00      A    H  
ATOM   2740  HA  SER A 889       1.256  32.851 -20.883  1.00  0.00      A    H  
ATOM   2741 1HB  SER A 889      -0.573  33.812 -22.142  1.00  0.00      A    H  
ATOM   2742 2HB  SER A 889       0.772  34.925 -22.195  1.00  0.00      A    H  
ATOM   2743  HG  SER A 889       1.184  34.317 -24.287  1.00  0.00      A    H  
ATOM   2744  N   ARG A 890       1.964  30.508 -22.534  1.00  0.00      A    N  
ATOM   2745  CA  ARG A 890       1.758  29.077 -22.772  1.00  0.00      A    C  
ATOM   2746  C   ARG A 890       1.195  28.404 -21.496  1.00  0.00      A    C  
ATOM   2747  O   ARG A 890       1.788  28.592 -20.432  1.00  0.00      A    O  
ATOM   2748  CB  ARG A 890       3.104  28.435 -23.170  1.00  0.00      A    C  
ATOM   2749  CG  ARG A 890       3.672  28.968 -24.502  1.00  0.00      A    C  
ATOM   2750  CD  ARG A 890       4.931  28.226 -24.997  1.00  0.00      A    C  
ATOM   2751  NE  ARG A 890       4.653  26.849 -25.455  1.00  0.00      A    N  
ATOM   2752  CZ  ARG A 890       4.247  26.453 -26.677  1.00  0.00      A    C  
ATOM   2753  NH1 ARG A 890       4.045  27.320 -27.681  1.00  0.00      A    N  
ATOM   2754  NH2 ARG A 890       4.035  25.149 -26.897  1.00  0.00      A    N1+
ATOM   2755  H   ARG A 890       2.919  30.799 -22.383  1.00  0.00      A    H  
ATOM   2756  HA  ARG A 890       1.076  28.993 -23.616  1.00  0.00      A    H  
ATOM   2757 1HB  ARG A 890       3.840  28.583 -22.377  1.00  0.00      A    H  
ATOM   2758 2HB  ARG A 890       2.962  27.357 -23.251  1.00  0.00      A    H  
ATOM   2759 1HG  ARG A 890       2.883  28.823 -25.242  1.00  0.00      A    H  
ATOM   2760 2HG  ARG A 890       3.855  30.043 -24.481  1.00  0.00      A    H  
ATOM   2761 1HD  ARG A 890       5.509  28.817 -25.709  1.00  0.00      A    H  
ATOM   2762 2HD  ARG A 890       5.589  28.082 -24.140  1.00  0.00      A    H  
ATOM   2763  HE  ARG A 890       4.759  26.140 -24.743  1.00  0.00      A    H  
ATOM   2764 1HH1 ARG A 890       4.207  28.305 -27.531  1.00  0.00      A    H  
ATOM   2765 2HH1 ARG A 890       3.741  27.000 -28.589  1.00  0.00      A    H  
ATOM   2766 1HH2 ARG A 890       3.731  24.825 -27.804  1.00  0.00      A    H  
ATOM   2767 2HH2 ARG A 890       4.183  24.475 -26.160  1.00  0.00      A    H  
ATOM   2768  N   PRO A 891       0.051  27.683 -21.601  1.00  0.00      A    N  
ATOM   2769  CA  PRO A 891      -0.663  27.135 -20.430  1.00  0.00      A    C  
ATOM   2770  C   PRO A 891       0.111  26.066 -19.637  1.00  0.00      A    C  
ATOM   2771  O   PRO A 891       0.848  25.266 -20.215  1.00  0.00      A    O  
ATOM   2772  CB  PRO A 891      -1.961  26.564 -21.020  1.00  0.00      A    C  
ATOM   2773  CG  PRO A 891      -1.641  26.266 -22.472  1.00  0.00      A    C  
ATOM   2774  CD  PRO A 891      -0.660  27.369 -22.842  1.00  0.00      A    C  
ATOM   2775  HA  PRO A 891      -0.910  27.957 -19.754  1.00  0.00      A    H  
ATOM   2776 1HB  PRO A 891      -2.332  25.679 -20.499  1.00  0.00      A    H  
ATOM   2777 2HB  PRO A 891      -2.742  27.319 -20.956  1.00  0.00      A    H  
ATOM   2778 1HG  PRO A 891      -1.140  25.298 -22.537  1.00  0.00      A    H  
ATOM   2779 2HG  PRO A 891      -2.522  26.231 -23.113  1.00  0.00      A    H  
ATOM   2780 1HD  PRO A 891       0.003  27.034 -23.641  1.00  0.00      A    H  
ATOM   2781 2HD  PRO A 891      -1.193  28.259 -23.179  1.00  0.00      A    H  
ATOM   2782  N   TYR A 892      -0.111  26.096 -18.317  1.00  0.00      A    N  
ATOM   2783  CA  TYR A 892       0.423  25.176 -17.317  1.00  0.00      A    C  
ATOM   2784  C   TYR A 892      -0.708  24.254 -16.826  1.00  0.00      A    C  
ATOM   2785  O   TYR A 892      -1.880  24.635 -16.885  1.00  0.00      A    O  
ATOM   2786  CB  TYR A 892       0.997  26.005 -16.145  1.00  0.00      A    C  
ATOM   2787  CG  TYR A 892       2.040  27.042 -16.535  1.00  0.00      A    C  
ATOM   2788  CD1 TYR A 892       1.639  28.350 -16.881  1.00  0.00      A    C  
ATOM   2789  CD2 TYR A 892       3.408  26.703 -16.566  1.00  0.00      A    C  
ATOM   2790  CE1 TYR A 892       2.592  29.301 -17.291  1.00  0.00      A    C  
ATOM   2791  CE2 TYR A 892       4.364  27.655 -16.972  1.00  0.00      A    C  
ATOM   2792  CZ  TYR A 892       3.954  28.950 -17.347  1.00  0.00      A    C  
ATOM   2793  OH  TYR A 892       4.875  29.864 -17.766  1.00  0.00      A    O  
ATOM   2794  H   TYR A 892      -0.751  26.789 -17.948  1.00  0.00      A    H  
ATOM   2795  HA  TYR A 892       1.218  24.563 -17.746  1.00  0.00      A    H  
ATOM   2796 1HB  TYR A 892       0.187  26.528 -15.635  1.00  0.00      A    H  
ATOM   2797 2HB  TYR A 892       1.436  25.337 -15.404  1.00  0.00      A    H  
ATOM   2798  HD1 TYR A 892       0.595  28.625 -16.853  1.00  0.00      A    H  
ATOM   2799  HD2 TYR A 892       3.727  25.708 -16.290  1.00  0.00      A    H  
ATOM   2800  HE1 TYR A 892       2.272  30.294 -17.570  1.00  0.00      A    H  
ATOM   2801  HE2 TYR A 892       5.410  27.388 -17.004  1.00  0.00      A    H  
ATOM   2802  HH  TYR A 892       4.489  30.710 -18.009  1.00  0.00      A    H  
HETATM 2803  N   TPO A 893      -0.331  23.057 -16.345  1.00  0.00      A    N  
HETATM 2804  CA  TPO A 893      -1.220  21.984 -15.881  1.00  0.00      A    C  
HETATM 2805  C   TPO A 893      -2.130  22.445 -14.725  1.00  0.00      A    C  
HETATM 2806  O   TPO A 893      -1.628  22.910 -13.702  1.00  0.00      A    O  
HETATM 2807  CB  TPO A 893      -0.424  20.704 -15.498  1.00  0.00      A    C  
HETATM 2808  OG1 TPO A 893       0.434  20.376 -16.581  1.00  0.00      A    O  
HETATM 2809  CG2 TPO A 893      -1.285  19.459 -15.215  1.00  0.00      A    C  
HETATM 2810  P   TPO A 893       2.171  20.613 -16.475  1.00  0.00      A    P  
HETATM 2811  O1P TPO A 893       2.758  20.234 -17.843  1.00  0.00      A    O  
HETATM 2812  O2P TPO A 893       2.665  19.702 -15.337  1.00  0.00      A    O1-
HETATM 2813  O3P TPO A 893       2.358  22.107 -16.150  1.00  0.00      A    O1-
HETATM 2814  H   TPO A 893       0.655  22.815 -16.339  1.00  0.00      A    H  
HETATM 2815  HA  TPO A 893      -1.858  21.731 -16.730  1.00  0.00      A    H  
HETATM 2816  HB  TPO A 893       0.185  20.904 -14.612  1.00  0.00      A    H  
HETATM 2817 1HG2 TPO A 893      -0.655  18.592 -15.017  1.00  0.00      A    H  
HETATM 2818 2HG2 TPO A 893      -1.924  19.599 -14.343  1.00  0.00      A    H  
HETATM 2819 3HG2 TPO A 893      -1.924  19.217 -16.065  1.00  0.00      A    H  
ATOM   2820  N   ASN A 894      -3.450  22.295 -14.924  1.00  0.00      A    N  
ATOM   2821  CA  ASN A 894      -4.495  22.658 -13.966  1.00  0.00      A    C  
ATOM   2822  C   ASN A 894      -4.543  21.708 -12.749  1.00  0.00      A    C  
ATOM   2823  O   ASN A 894      -4.766  22.179 -11.634  1.00  0.00      A    O  
ATOM   2824  CB  ASN A 894      -5.840  22.723 -14.736  1.00  0.00      A    C  
ATOM   2825  CG  ASN A 894      -7.055  23.028 -13.855  1.00  0.00      A    C  
ATOM   2826  OD1 ASN A 894      -7.874  22.152 -13.587  1.00  0.00      A    O  
ATOM   2827  ND2 ASN A 894      -7.164  24.268 -13.385  1.00  0.00      A    N  
ATOM   2828  H   ASN A 894      -3.772  21.922 -15.806  1.00  0.00      A    H  
ATOM   2829  HA  ASN A 894      -4.255  23.665 -13.618  1.00  0.00      A    H  
ATOM   2830 1HB  ASN A 894      -5.783  23.482 -15.518  1.00  0.00      A    H  
ATOM   2831 2HB  ASN A 894      -6.023  21.775 -15.244  1.00  0.00      A    H  
ATOM   2832 1HD2 ASN A 894      -7.914  24.495 -12.747  1.00  0.00      A    H  
ATOM   2833 2HD2 ASN A 894      -6.497  24.984 -13.648  1.00  0.00      A    H  
ATOM   2834  N   LYS A 895      -4.345  20.400 -12.989  1.00  0.00      A    N  
ATOM   2835  CA  LYS A 895      -4.462  19.339 -11.986  1.00  0.00      A    C  
ATOM   2836  C   LYS A 895      -3.132  19.153 -11.232  1.00  0.00      A    C  
ATOM   2837  O   LYS A 895      -2.451  18.141 -11.403  1.00  0.00      A    O  
ATOM   2838  CB  LYS A 895      -4.959  18.040 -12.666  1.00  0.00      A    C  
ATOM   2839  CG  LYS A 895      -6.266  18.176 -13.478  1.00  0.00      A    C  
ATOM   2840  CD  LYS A 895      -7.451  18.798 -12.716  1.00  0.00      A    C  
ATOM   2841  CE  LYS A 895      -8.719  18.868 -13.585  1.00  0.00      A    C  
ATOM   2842  NZ  LYS A 895      -9.790  19.646 -12.940  1.00  0.00      A    N1+
ATOM   2843  H   LYS A 895      -4.142  20.097 -13.930  1.00  0.00      A    H  
ATOM   2844  HA  LYS A 895      -5.201  19.626 -11.237  1.00  0.00      A    H  
ATOM   2845 1HB  LYS A 895      -4.189  17.659 -13.340  1.00  0.00      A    H  
ATOM   2846 2HB  LYS A 895      -5.098  17.272 -11.904  1.00  0.00      A    H  
ATOM   2847 1HG  LYS A 895      -6.070  18.764 -14.375  1.00  0.00      A    H  
ATOM   2848 2HG  LYS A 895      -6.555  17.186 -13.834  1.00  0.00      A    H  
ATOM   2849 1HD  LYS A 895      -7.649  18.218 -11.814  1.00  0.00      A    H  
ATOM   2850 2HD  LYS A 895      -7.185  19.802 -12.384  1.00  0.00      A    H  
ATOM   2851 1HE  LYS A 895      -8.493  19.342 -14.541  1.00  0.00      A    H  
ATOM   2852 2HE  LYS A 895      -9.086  17.864 -13.802  1.00  0.00      A    H  
ATOM   2853 1HZ  LYS A 895      -9.468  20.592 -12.785  1.00  0.00      A    H  
ATOM   2854 2HZ  LYS A 895     -10.606  19.665 -13.533  1.00  0.00      A    H  
ATOM   2855 3HZ  LYS A 895     -10.039  19.228 -12.050  1.00  0.00      A    H  
ATOM   2856  N   VAL A 896      -2.795  20.161 -10.414  1.00  0.00      A    N  
ATOM   2857  CA  VAL A 896      -1.609  20.222  -9.562  1.00  0.00      A    C  
ATOM   2858  C   VAL A 896      -2.016  20.732  -8.167  1.00  0.00      A    C  
ATOM   2859  O   VAL A 896      -3.040  21.406  -8.039  1.00  0.00      A    O  
ATOM   2860  CB  VAL A 896      -0.528  21.173 -10.155  1.00  0.00      A    C  
ATOM   2861  CG1 VAL A 896       0.014  20.651 -11.496  1.00  0.00      A    C  
ATOM   2862  CG2 VAL A 896      -0.953  22.653 -10.274  1.00  0.00      A    C  
ATOM   2863  H   VAL A 896      -3.412  20.960 -10.348  1.00  0.00      A    H  
ATOM   2864  HA  VAL A 896      -1.184  19.224  -9.440  1.00  0.00      A    H  
ATOM   2865  HB  VAL A 896       0.324  21.152  -9.474  1.00  0.00      A    H  
ATOM   2866 1HG1 VAL A 896      -0.759  20.637 -12.263  1.00  0.00      A    H  
ATOM   2867 2HG1 VAL A 896       0.822  21.281 -11.864  1.00  0.00      A    H  
ATOM   2868 3HG1 VAL A 896       0.406  19.639 -11.397  1.00  0.00      A    H  
ATOM   2869 1HG2 VAL A 896      -1.120  23.110  -9.299  1.00  0.00      A    H  
ATOM   2870 2HG2 VAL A 896      -0.181  23.242 -10.768  1.00  0.00      A    H  
ATOM   2871 3HG2 VAL A 896      -1.867  22.763 -10.858  1.00  0.00      A    H  
ATOM   2872  N   ILE A 897      -1.199  20.385  -7.154  1.00  0.00      A    N  
ATOM   2873  CA  ILE A 897      -1.379  20.629  -5.713  1.00  0.00      A    C  
ATOM   2874  C   ILE A 897      -2.485  19.721  -5.126  1.00  0.00      A    C  
ATOM   2875  O   ILE A 897      -3.575  19.641  -5.693  1.00  0.00      A    O  
ATOM   2876  CB  ILE A 897      -1.682  22.126  -5.340  1.00  0.00      A    C  
ATOM   2877  CG1 ILE A 897      -0.621  23.104  -5.900  1.00  0.00      A    C  
ATOM   2878  CG2 ILE A 897      -1.824  22.370  -3.823  1.00  0.00      A    C  
ATOM   2879  CD1 ILE A 897      -1.078  24.569  -5.973  1.00  0.00      A    C  
ATOM   2880  H   ILE A 897      -0.364  19.863  -7.380  1.00  0.00      A    H  
ATOM   2881  HA  ILE A 897      -0.437  20.346  -5.245  1.00  0.00      A    H  
ATOM   2882  HB  ILE A 897      -2.642  22.399  -5.779  1.00  0.00      A    H  
ATOM   2883 1HG1 ILE A 897       0.269  23.049  -5.276  1.00  0.00      A    H  
ATOM   2884 2HG1 ILE A 897      -0.306  22.809  -6.900  1.00  0.00      A    H  
ATOM   2885 1HG2 ILE A 897      -0.946  22.017  -3.280  1.00  0.00      A    H  
ATOM   2886 2HG2 ILE A 897      -1.941  23.430  -3.600  1.00  0.00      A    H  
ATOM   2887 3HG2 ILE A 897      -2.697  21.872  -3.410  1.00  0.00      A    H  
ATOM   2888 1HD1 ILE A 897      -0.776  25.023  -6.916  1.00  0.00      A    H  
ATOM   2889 2HD1 ILE A 897      -2.159  24.660  -5.902  1.00  0.00      A    H  
ATOM   2890 3HD1 ILE A 897      -0.640  25.159  -5.167  1.00  0.00      A    H  
ATOM   2891  N   THR A 898      -2.191  19.063  -3.987  1.00  0.00      A    N  
ATOM   2892  CA  THR A 898      -3.135  18.228  -3.225  1.00  0.00      A    C  
ATOM   2893  C   THR A 898      -4.382  19.032  -2.799  1.00  0.00      A    C  
ATOM   2894  O   THR A 898      -4.231  20.163  -2.343  1.00  0.00      A    O  
ATOM   2895  CB  THR A 898      -2.453  17.649  -1.954  1.00  0.00      A    C  
ATOM   2896  OG1 THR A 898      -1.476  16.713  -2.362  1.00  0.00      A    O  
ATOM   2897  CG2 THR A 898      -3.368  16.932  -0.940  1.00  0.00      A    C  
ATOM   2898  H   THR A 898      -1.265  19.154  -3.592  1.00  0.00      A    H  
ATOM   2899  HA  THR A 898      -3.447  17.405  -3.871  1.00  0.00      A    H  
ATOM   2900  HB  THR A 898      -1.923  18.450  -1.435  1.00  0.00      A    H  
ATOM   2901  HG1 THR A 898      -0.790  17.180  -2.856  1.00  0.00      A    H  
ATOM   2902 1HG2 THR A 898      -3.942  16.136  -1.418  1.00  0.00      A    H  
ATOM   2903 2HG2 THR A 898      -2.782  16.482  -0.139  1.00  0.00      A    H  
ATOM   2904 3HG2 THR A 898      -4.074  17.613  -0.465  1.00  0.00      A    H  
ATOM   2905  N   LEU A 899      -5.573  18.436  -3.002  1.00  0.00      A    N  
ATOM   2906  CA  LEU A 899      -6.889  19.091  -3.002  1.00  0.00      A    C  
ATOM   2907  C   LEU A 899      -7.175  20.045  -1.827  1.00  0.00      A    C  
ATOM   2908  O   LEU A 899      -7.640  21.153  -2.081  1.00  0.00      A    O  
ATOM   2909  CB  LEU A 899      -7.997  18.021  -3.147  1.00  0.00      A    C  
ATOM   2910  CG  LEU A 899      -9.409  18.576  -3.467  1.00  0.00      A    C  
ATOM   2911  CD1 LEU A 899      -9.457  19.287  -4.835  1.00  0.00      A    C  
ATOM   2912  CD2 LEU A 899     -10.485  17.480  -3.352  1.00  0.00      A    C  
ATOM   2913  H   LEU A 899      -5.577  17.489  -3.352  1.00  0.00      A    H  
ATOM   2914  HA  LEU A 899      -6.891  19.701  -3.906  1.00  0.00      A    H  
ATOM   2915 1HB  LEU A 899      -7.719  17.322  -3.935  1.00  0.00      A    H  
ATOM   2916 2HB  LEU A 899      -8.035  17.432  -2.228  1.00  0.00      A    H  
ATOM   2917  HG  LEU A 899      -9.666  19.311  -2.704  1.00  0.00      A    H  
ATOM   2918 1HD1 LEU A 899      -9.433  20.369  -4.708  1.00  0.00      A    H  
ATOM   2919 2HD1 LEU A 899      -8.612  19.016  -5.469  1.00  0.00      A    H  
ATOM   2920 3HD1 LEU A 899     -10.364  19.049  -5.390  1.00  0.00      A    H  
ATOM   2921 1HD2 LEU A 899     -10.121  16.611  -2.808  1.00  0.00      A    H  
ATOM   2922 2HD2 LEU A 899     -11.355  17.850  -2.808  1.00  0.00      A    H  
ATOM   2923 3HD2 LEU A 899     -10.832  17.127  -4.324  1.00  0.00      A    H  
ATOM   2924  N   TRP A 900      -6.855  19.628  -0.589  1.00  0.00      A    N  
ATOM   2925  CA  TRP A 900      -7.065  20.409   0.640  1.00  0.00      A    C  
ATOM   2926  C   TRP A 900      -6.257  21.722   0.714  1.00  0.00      A    C  
ATOM   2927  O   TRP A 900      -6.649  22.627   1.449  1.00  0.00      A    O  
ATOM   2928  CB  TRP A 900      -6.749  19.537   1.875  1.00  0.00      A    C  
ATOM   2929  CG  TRP A 900      -7.525  18.265   2.082  1.00  0.00      A    C  
ATOM   2930  CD1 TRP A 900      -8.586  17.832   1.361  1.00  0.00      A    C  
ATOM   2931  CD2 TRP A 900      -7.322  17.263   3.125  1.00  0.00      A    C  
ATOM   2932  NE1 TRP A 900      -9.029  16.627   1.865  1.00  0.00      A    N  
ATOM   2933  CE2 TRP A 900      -8.291  16.227   2.959  1.00  0.00      A    C  
ATOM   2934  CE3 TRP A 900      -6.412  17.121   4.200  1.00  0.00      A    C  
ATOM   2935  CZ2 TRP A 900      -8.352  15.111   3.811  1.00  0.00      A    C  
ATOM   2936  CZ3 TRP A 900      -6.467  16.008   5.063  1.00  0.00      A    C  
ATOM   2937  CH2 TRP A 900      -7.437  15.005   4.873  1.00  0.00      A    C  
ATOM   2938  H   TRP A 900      -6.463  18.706  -0.465  1.00  0.00      A    H  
ATOM   2939  HA  TRP A 900      -8.118  20.686   0.675  1.00  0.00      A    H  
ATOM   2940 1HB  TRP A 900      -5.693  19.263   1.860  1.00  0.00      A    H  
ATOM   2941 2HB  TRP A 900      -6.886  20.131   2.780  1.00  0.00      A    H  
ATOM   2942  HD1 TRP A 900      -9.017  18.352   0.518  1.00  0.00      A    H  
ATOM   2943  HE1 TRP A 900      -9.802  16.123   1.452  1.00  0.00      A    H  
ATOM   2944  HE3 TRP A 900      -5.662  17.882   4.362  1.00  0.00      A    H  
ATOM   2945  HZ2 TRP A 900      -9.101  14.347   3.667  1.00  0.00      A    H  
ATOM   2946  HZ3 TRP A 900      -5.763  15.928   5.878  1.00  0.00      A    H  
ATOM   2947  HH2 TRP A 900      -7.477  14.157   5.540  1.00  0.00      A    H  
ATOM   2948  N   TYR A 901      -5.156  21.788  -0.050  1.00  0.00      A    N  
ATOM   2949  CA  TYR A 901      -4.216  22.904  -0.122  1.00  0.00      A    C  
ATOM   2950  C   TYR A 901      -4.326  23.672  -1.459  1.00  0.00      A    C  
ATOM   2951  O   TYR A 901      -3.570  24.623  -1.651  1.00  0.00      A    O  
ATOM   2952  CB  TYR A 901      -2.785  22.344   0.074  1.00  0.00      A    C  
ATOM   2953  CG  TYR A 901      -2.579  21.492   1.319  1.00  0.00      A    C  
ATOM   2954  CD1 TYR A 901      -2.252  22.095   2.551  1.00  0.00      A    C  
ATOM   2955  CD2 TYR A 901      -2.723  20.090   1.250  1.00  0.00      A    C  
ATOM   2956  CE1 TYR A 901      -2.097  21.307   3.709  1.00  0.00      A    C  
ATOM   2957  CE2 TYR A 901      -2.558  19.300   2.404  1.00  0.00      A    C  
ATOM   2958  CZ  TYR A 901      -2.251  19.909   3.636  1.00  0.00      A    C  
ATOM   2959  OH  TYR A 901      -2.109  19.143   4.757  1.00  0.00      A    O  
ATOM   2960  H   TYR A 901      -4.927  20.998  -0.638  1.00  0.00      A    H  
ATOM   2961  HA  TYR A 901      -4.415  23.617   0.678  1.00  0.00      A    H  
ATOM   2962 1HB  TYR A 901      -2.496  21.747  -0.792  1.00  0.00      A    H  
ATOM   2963 2HB  TYR A 901      -2.076  23.167   0.116  1.00  0.00      A    H  
ATOM   2964  HD1 TYR A 901      -2.124  23.164   2.614  1.00  0.00      A    H  
ATOM   2965  HD2 TYR A 901      -2.976  19.622   0.312  1.00  0.00      A    H  
ATOM   2966  HE1 TYR A 901      -1.860  21.779   4.652  1.00  0.00      A    H  
ATOM   2967  HE2 TYR A 901      -2.677  18.228   2.343  1.00  0.00      A    H  
ATOM   2968  HH  TYR A 901      -2.146  19.658   5.572  1.00  0.00      A    H  
ATOM   2969  N   ARG A 902      -5.226  23.246  -2.367  1.00  0.00      A    N  
ATOM   2970  CA  ARG A 902      -5.376  23.782  -3.724  1.00  0.00      A    C  
ATOM   2971  C   ARG A 902      -6.214  25.090  -3.733  1.00  0.00      A    C  
ATOM   2972  O   ARG A 902      -7.280  25.109  -3.113  1.00  0.00      A    O  
ATOM   2973  CB  ARG A 902      -6.036  22.690  -4.596  1.00  0.00      A    C  
ATOM   2974  CG  ARG A 902      -6.147  23.053  -6.094  1.00  0.00      A    C  
ATOM   2975  CD  ARG A 902      -6.881  22.006  -6.949  1.00  0.00      A    C  
ATOM   2976  NE  ARG A 902      -6.097  20.778  -7.169  1.00  0.00      A    N  
ATOM   2977  CZ  ARG A 902      -6.454  19.707  -7.901  1.00  0.00      A    C  
ATOM   2978  NH1 ARG A 902      -7.627  19.647  -8.550  1.00  0.00      A    N  
ATOM   2979  NH2 ARG A 902      -5.612  18.670  -7.979  1.00  0.00      A    N1+
ATOM   2980  H   ARG A 902      -5.831  22.471  -2.132  1.00  0.00      A    H  
ATOM   2981  HA  ARG A 902      -4.367  23.935  -4.102  1.00  0.00      A    H  
ATOM   2982 1HB  ARG A 902      -5.472  21.761  -4.494  1.00  0.00      A    H  
ATOM   2983 2HB  ARG A 902      -7.037  22.481  -4.217  1.00  0.00      A    H  
ATOM   2984 1HG  ARG A 902      -6.598  24.030  -6.263  1.00  0.00      A    H  
ATOM   2985 2HG  ARG A 902      -5.122  23.137  -6.459  1.00  0.00      A    H  
ATOM   2986 1HD  ARG A 902      -7.740  21.661  -6.374  1.00  0.00      A    H  
ATOM   2987 2HD  ARG A 902      -7.275  22.439  -7.869  1.00  0.00      A    H  
ATOM   2988  HE  ARG A 902      -5.185  20.759  -6.729  1.00  0.00      A    H  
ATOM   2989 1HH1 ARG A 902      -8.265  20.427  -8.507  1.00  0.00      A    H  
ATOM   2990 2HH1 ARG A 902      -7.901  18.823  -9.069  1.00  0.00      A    H  
ATOM   2991 1HH2 ARG A 902      -4.730  18.703  -7.484  1.00  0.00      A    H  
ATOM   2992 2HH2 ARG A 902      -5.852  17.847  -8.513  1.00  0.00      A    H  
ATOM   2993  N   PRO A 903      -5.739  26.147  -4.439  1.00  0.00      A    N  
ATOM   2994  CA  PRO A 903      -6.451  27.438  -4.548  1.00  0.00      A    C  
ATOM   2995  C   PRO A 903      -7.710  27.415  -5.454  1.00  0.00      A    C  
ATOM   2996  O   PRO A 903      -7.879  26.480  -6.239  1.00  0.00      A    O  
ATOM   2997  CB  PRO A 903      -5.364  28.382  -5.093  1.00  0.00      A    C  
ATOM   2998  CG  PRO A 903      -4.459  27.496  -5.920  1.00  0.00      A    C  
ATOM   2999  CD  PRO A 903      -4.460  26.189  -5.148  1.00  0.00      A    C  
ATOM   3000  HA  PRO A 903      -6.750  27.755  -3.551  1.00  0.00      A    H  
ATOM   3001 1HB  PRO A 903      -5.747  29.214  -5.678  1.00  0.00      A    H  
ATOM   3002 2HB  PRO A 903      -4.799  28.809  -4.268  1.00  0.00      A    H  
ATOM   3003 1HG  PRO A 903      -4.904  27.349  -6.905  1.00  0.00      A    H  
ATOM   3004 2HG  PRO A 903      -3.459  27.903  -6.049  1.00  0.00      A    H  
ATOM   3005 1HD  PRO A 903      -4.333  25.350  -5.829  1.00  0.00      A    H  
ATOM   3006 2HD  PRO A 903      -3.649  26.180  -4.418  1.00  0.00      A    H  
ATOM   3007  N   PRO A 904      -8.566  28.460  -5.333  1.00  0.00      A    N  
ATOM   3008  CA  PRO A 904      -9.886  28.509  -5.994  1.00  0.00      A    C  
ATOM   3009  C   PRO A 904      -9.886  28.669  -7.525  1.00  0.00      A    C  
ATOM   3010  O   PRO A 904     -10.840  28.205  -8.148  1.00  0.00      A    O  
ATOM   3011  CB  PRO A 904     -10.610  29.677  -5.302  1.00  0.00      A    C  
ATOM   3012  CG  PRO A 904      -9.491  30.577  -4.804  1.00  0.00      A    C  
ATOM   3013  CD  PRO A 904      -8.416  29.582  -4.405  1.00  0.00      A    C  
ATOM   3014  HA  PRO A 904     -10.424  27.586  -5.770  1.00  0.00      A    H  
ATOM   3015 1HB  PRO A 904     -11.313  30.207  -5.946  1.00  0.00      A    H  
ATOM   3016 2HB  PRO A 904     -11.180  29.293  -4.456  1.00  0.00      A    H  
ATOM   3017 1HG  PRO A 904      -9.130  31.201  -5.624  1.00  0.00      A    H  
ATOM   3018 2HG  PRO A 904      -9.781  31.231  -3.983  1.00  0.00      A    H  
ATOM   3019 1HD  PRO A 904      -7.432  30.048  -4.418  1.00  0.00      A    H  
ATOM   3020 2HD  PRO A 904      -8.610  29.213  -3.400  1.00  0.00      A    H  
ATOM   3021  N   GLU A 905      -8.850  29.292  -8.118  1.00  0.00      A    N  
ATOM   3022  CA  GLU A 905      -8.729  29.434  -9.574  1.00  0.00      A    C  
ATOM   3023  C   GLU A 905      -8.351  28.108 -10.260  1.00  0.00      A    C  
ATOM   3024  O   GLU A 905      -8.842  27.862 -11.359  1.00  0.00      A    O  
ATOM   3025  CB  GLU A 905      -7.809  30.616  -9.976  1.00  0.00      A    C  
ATOM   3026  CG  GLU A 905      -6.278  30.478  -9.767  1.00  0.00      A    C  
ATOM   3027  CD  GLU A 905      -5.740  30.874  -8.382  1.00  0.00      A    C  
ATOM   3028  OE1 GLU A 905      -6.540  31.021  -7.433  1.00  0.00      A    O  
ATOM   3029  OE2 GLU A 905      -4.505  31.041  -8.288  1.00  0.00      A    O1-
ATOM   3030  H   GLU A 905      -8.100  29.693  -7.567  1.00  0.00      A    H  
ATOM   3031  HA  GLU A 905      -9.720  29.701  -9.944  1.00  0.00      A    H  
ATOM   3032 1HB  GLU A 905      -7.973  30.807 -11.037  1.00  0.00      A    H  
ATOM   3033 2HB  GLU A 905      -8.162  31.527  -9.493  1.00  0.00      A    H  
ATOM   3034 1HG  GLU A 905      -5.931  29.473 -10.006  1.00  0.00      A    H  
ATOM   3035 2HG  GLU A 905      -5.789  31.128 -10.493  1.00  0.00      A    H  
ATOM   3036  N   LEU A 906      -7.556  27.252  -9.587  1.00  0.00      A    N  
ATOM   3037  CA  LEU A 906      -7.239  25.895 -10.050  1.00  0.00      A    C  
ATOM   3038  C   LEU A 906      -8.441  24.936  -9.972  1.00  0.00      A    C  
ATOM   3039  O   LEU A 906      -8.489  23.985 -10.751  1.00  0.00      A    O  
ATOM   3040  CB  LEU A 906      -6.028  25.326  -9.272  1.00  0.00      A    C  
ATOM   3041  CG  LEU A 906      -4.667  25.947  -9.659  1.00  0.00      A    C  
ATOM   3042  CD1 LEU A 906      -3.534  25.411  -8.755  1.00  0.00      A    C  
ATOM   3043  CD2 LEU A 906      -4.348  25.743 -11.155  1.00  0.00      A    C  
ATOM   3044  H   LEU A 906      -7.198  27.513  -8.680  1.00  0.00      A    H  
ATOM   3045  HA  LEU A 906      -6.983  25.966 -11.107  1.00  0.00      A    H  
ATOM   3046 1HB  LEU A 906      -6.199  25.452  -8.202  1.00  0.00      A    H  
ATOM   3047 2HB  LEU A 906      -5.961  24.248  -9.436  1.00  0.00      A    H  
ATOM   3048  HG  LEU A 906      -4.729  27.022  -9.483  1.00  0.00      A    H  
ATOM   3049 1HD1 LEU A 906      -3.071  26.219  -8.189  1.00  0.00      A    H  
ATOM   3050 2HD1 LEU A 906      -3.898  24.676  -8.037  1.00  0.00      A    H  
ATOM   3051 3HD1 LEU A 906      -2.738  24.923  -9.315  1.00  0.00      A    H  
ATOM   3052 1HD2 LEU A 906      -3.310  25.468 -11.335  1.00  0.00      A    H  
ATOM   3053 2HD2 LEU A 906      -4.959  24.959 -11.600  1.00  0.00      A    H  
ATOM   3054 3HD2 LEU A 906      -4.542  26.659 -11.714  1.00  0.00      A    H  
ATOM   3055  N   LEU A 907      -9.409  25.218  -9.084  1.00  0.00      A    N  
ATOM   3056  CA  LEU A 907     -10.701  24.531  -9.042  1.00  0.00      A    C  
ATOM   3057  C   LEU A 907     -11.626  24.991 -10.186  1.00  0.00      A    C  
ATOM   3058  O   LEU A 907     -12.325  24.153 -10.749  1.00  0.00      A    O  
ATOM   3059  CB  LEU A 907     -11.345  24.740  -7.653  1.00  0.00      A    C  
ATOM   3060  CG  LEU A 907     -10.601  24.002  -6.515  1.00  0.00      A    C  
ATOM   3061  CD1 LEU A 907     -11.015  24.531  -5.130  1.00  0.00      A    C  
ATOM   3062  CD2 LEU A 907     -10.770  22.474  -6.615  1.00  0.00      A    C  
ATOM   3063  H   LEU A 907      -9.301  26.007  -8.464  1.00  0.00      A    H  
ATOM   3064  HA  LEU A 907     -10.531  23.462  -9.184  1.00  0.00      A    H  
ATOM   3065 1HB  LEU A 907     -11.382  25.807  -7.441  1.00  0.00      A    H  
ATOM   3066 2HB  LEU A 907     -12.387  24.413  -7.666  1.00  0.00      A    H  
ATOM   3067  HG  LEU A 907      -9.537  24.221  -6.610  1.00  0.00      A    H  
ATOM   3068 1HD1 LEU A 907     -11.495  25.505  -5.189  1.00  0.00      A    H  
ATOM   3069 2HD1 LEU A 907     -11.720  23.865  -4.634  1.00  0.00      A    H  
ATOM   3070 3HD1 LEU A 907     -10.144  24.642  -4.483  1.00  0.00      A    H  
ATOM   3071 1HD2 LEU A 907     -10.968  22.009  -5.649  1.00  0.00      A    H  
ATOM   3072 2HD2 LEU A 907     -11.595  22.210  -7.273  1.00  0.00      A    H  
ATOM   3073 3HD2 LEU A 907      -9.877  22.005  -7.024  1.00  0.00      A    H  
ATOM   3074  N   LEU A 908     -11.576  26.289 -10.540  1.00  0.00      A    N  
ATOM   3075  CA  LEU A 908     -12.365  26.920 -11.607  1.00  0.00      A    C  
ATOM   3076  C   LEU A 908     -11.774  26.764 -13.029  1.00  0.00      A    C  
ATOM   3077  O   LEU A 908     -12.380  27.277 -13.972  1.00  0.00      A    O  
ATOM   3078  CB  LEU A 908     -12.586  28.408 -11.247  1.00  0.00      A    C  
ATOM   3079  CG  LEU A 908     -13.595  28.643 -10.101  1.00  0.00      A    C  
ATOM   3080  CD1 LEU A 908     -13.512  30.088  -9.567  1.00  0.00      A    C  
ATOM   3081  CD2 LEU A 908     -15.032  28.255 -10.514  1.00  0.00      A    C  
ATOM   3082  H   LEU A 908     -10.968  26.910 -10.024  1.00  0.00      A    H  
ATOM   3083  HA  LEU A 908     -13.338  26.428 -11.646  1.00  0.00      A    H  
ATOM   3084 1HB  LEU A 908     -11.621  28.848 -10.993  1.00  0.00      A    H  
ATOM   3085 2HB  LEU A 908     -12.943  28.962 -12.112  1.00  0.00      A    H  
ATOM   3086  HG  LEU A 908     -13.310  27.994  -9.272  1.00  0.00      A    H  
ATOM   3087 1HD1 LEU A 908     -13.336  30.088  -8.491  1.00  0.00      A    H  
ATOM   3088 2HD1 LEU A 908     -12.695  30.647 -10.024  1.00  0.00      A    H  
ATOM   3089 3HD1 LEU A 908     -14.421  30.662  -9.746  1.00  0.00      A    H  
ATOM   3090 1HD2 LEU A 908     -15.328  27.330 -10.023  1.00  0.00      A    H  
ATOM   3091 2HD2 LEU A 908     -15.774  29.007 -10.243  1.00  0.00      A    H  
ATOM   3092 3HD2 LEU A 908     -15.123  28.091 -11.588  1.00  0.00      A    H  
ATOM   3093  N   GLY A 909     -10.658  26.030 -13.185  1.00  0.00      A    N  
ATOM   3094  CA  GLY A 909     -10.145  25.620 -14.495  1.00  0.00      A    C  
ATOM   3095  C   GLY A 909      -9.064  26.549 -15.066  1.00  0.00      A    C  
ATOM   3096  O   GLY A 909      -8.866  26.527 -16.280  1.00  0.00      A    O  
ATOM   3097  H   GLY A 909     -10.209  25.642 -12.368  1.00  0.00      A    H  
ATOM   3098 1HA  GLY A 909      -9.731  24.617 -14.401  1.00  0.00      A    H  
ATOM   3099 2HA  GLY A 909     -10.952  25.543 -15.224  1.00  0.00      A    H  
ATOM   3100  N   GLU A 910      -8.370  27.354 -14.238  1.00  0.00      A    N  
ATOM   3101  CA  GLU A 910      -7.281  28.239 -14.674  1.00  0.00      A    C  
ATOM   3102  C   GLU A 910      -6.042  27.457 -15.156  1.00  0.00      A    C  
ATOM   3103  O   GLU A 910      -5.642  26.486 -14.512  1.00  0.00      A    O  
ATOM   3104  CB  GLU A 910      -6.911  29.212 -13.530  1.00  0.00      A    C  
ATOM   3105  CG  GLU A 910      -5.885  30.314 -13.882  1.00  0.00      A    C  
ATOM   3106  CD  GLU A 910      -6.387  31.298 -14.947  1.00  0.00      A    C  
ATOM   3107  OE1 GLU A 910      -7.074  32.265 -14.553  1.00  0.00      A    O  
ATOM   3108  OE2 GLU A 910      -6.074  31.072 -16.139  1.00  0.00      A    O1-
ATOM   3109  H   GLU A 910      -8.584  27.364 -13.249  1.00  0.00      A    H  
ATOM   3110  HA  GLU A 910      -7.674  28.820 -15.510  1.00  0.00      A    H  
ATOM   3111 1HB  GLU A 910      -7.813  29.685 -13.150  1.00  0.00      A    H  
ATOM   3112 2HB  GLU A 910      -6.513  28.638 -12.692  1.00  0.00      A    H  
ATOM   3113 1HG  GLU A 910      -5.646  30.877 -12.979  1.00  0.00      A    H  
ATOM   3114 2HG  GLU A 910      -4.942  29.873 -14.205  1.00  0.00      A    H  
ATOM   3115  N   GLU A 911      -5.451  27.933 -16.262  1.00  0.00      A    N  
ATOM   3116  CA  GLU A 911      -4.264  27.358 -16.901  1.00  0.00      A    C  
ATOM   3117  C   GLU A 911      -3.082  28.344 -16.915  1.00  0.00      A    C  
ATOM   3118  O   GLU A 911      -1.941  27.896 -16.994  1.00  0.00      A    O  
ATOM   3119  CB  GLU A 911      -4.606  26.948 -18.348  1.00  0.00      A    C  
ATOM   3120  CG  GLU A 911      -5.822  25.999 -18.484  1.00  0.00      A    C  
ATOM   3121  CD  GLU A 911      -6.199  25.615 -19.926  1.00  0.00      A    C  
ATOM   3122  OE1 GLU A 911      -7.303  25.049 -20.077  1.00  0.00      A    O  
ATOM   3123  OE2 GLU A 911      -5.412  25.891 -20.860  1.00  0.00      A    O1-
ATOM   3124  H   GLU A 911      -5.841  28.753 -16.706  1.00  0.00      A    H  
ATOM   3125  HA  GLU A 911      -3.939  26.467 -16.361  1.00  0.00      A    H  
ATOM   3126 1HB  GLU A 911      -4.776  27.843 -18.950  1.00  0.00      A    H  
ATOM   3127 2HB  GLU A 911      -3.731  26.456 -18.773  1.00  0.00      A    H  
ATOM   3128 1HG  GLU A 911      -5.631  25.084 -17.923  1.00  0.00      A    H  
ATOM   3129 2HG  GLU A 911      -6.701  26.459 -18.030  1.00  0.00      A    H  
ATOM   3130  N   ARG A 912      -3.360  29.657 -16.845  1.00  0.00      A    N  
ATOM   3131  CA  ARG A 912      -2.380  30.745 -16.896  1.00  0.00      A    C  
ATOM   3132  C   ARG A 912      -2.425  31.512 -15.563  1.00  0.00      A    C  
ATOM   3133  O   ARG A 912      -2.643  32.724 -15.543  1.00  0.00      A    O  
ATOM   3134  CB  ARG A 912      -2.695  31.634 -18.122  1.00  0.00      A    C  
ATOM   3135  CG  ARG A 912      -2.365  30.975 -19.481  1.00  0.00      A    C  
ATOM   3136  CD  ARG A 912      -3.153  31.566 -20.666  1.00  0.00      A    C  
ATOM   3137  NE  ARG A 912      -4.553  31.098 -20.682  1.00  0.00      A    N  
ATOM   3138  CZ  ARG A 912      -5.038  30.026 -21.339  1.00  0.00      A    C  
ATOM   3139  NH1 ARG A 912      -4.284  29.290 -22.169  1.00  0.00      A    N  
ATOM   3140  NH2 ARG A 912      -6.315  29.671 -21.149  1.00  0.00      A    N1+
ATOM   3141  H   ARG A 912      -4.323  29.954 -16.743  1.00  0.00      A    H  
ATOM   3142  HA  ARG A 912      -1.363  30.361 -16.999  1.00  0.00      A    H  
ATOM   3143 1HB  ARG A 912      -3.743  31.937 -18.081  1.00  0.00      A    H  
ATOM   3144 2HB  ARG A 912      -2.117  32.558 -18.070  1.00  0.00      A    H  
ATOM   3145 1HG  ARG A 912      -1.294  30.973 -19.685  1.00  0.00      A    H  
ATOM   3146 2HG  ARG A 912      -2.635  29.921 -19.403  1.00  0.00      A    H  
ATOM   3147 1HD  ARG A 912      -3.239  32.642 -20.512  1.00  0.00      A    H  
ATOM   3148 2HD  ARG A 912      -2.636  31.450 -21.617  1.00  0.00      A    H  
ATOM   3149  HE  ARG A 912      -5.178  31.593 -20.061  1.00  0.00      A    H  
ATOM   3150 1HH1 ARG A 912      -3.319  29.542 -22.329  1.00  0.00      A    H  
ATOM   3151 2HH1 ARG A 912      -4.660  28.459 -22.604  1.00  0.00      A    H  
ATOM   3152 1HH2 ARG A 912      -6.907  30.196 -20.521  1.00  0.00      A    H  
ATOM   3153 2HH2 ARG A 912      -6.684  28.842 -21.594  1.00  0.00      A    H  
ATOM   3154  N   TYR A 913      -2.228  30.767 -14.465  1.00  0.00      A    N  
ATOM   3155  CA  TYR A 913      -2.226  31.261 -13.088  1.00  0.00      A    C  
ATOM   3156  C   TYR A 913      -0.908  31.956 -12.707  1.00  0.00      A    C  
ATOM   3157  O   TYR A 913       0.158  31.611 -13.219  1.00  0.00      A    O  
ATOM   3158  CB  TYR A 913      -2.554  30.096 -12.124  1.00  0.00      A    C  
ATOM   3159  CG  TYR A 913      -1.840  28.781 -12.393  1.00  0.00      A    C  
ATOM   3160  CD1 TYR A 913      -0.578  28.523 -11.819  1.00  0.00      A    C  
ATOM   3161  CD2 TYR A 913      -2.448  27.807 -13.214  1.00  0.00      A    C  
ATOM   3162  CE1 TYR A 913       0.060  27.289 -12.047  1.00  0.00      A    C  
ATOM   3163  CE2 TYR A 913      -1.815  26.571 -13.438  1.00  0.00      A    C  
ATOM   3164  CZ  TYR A 913      -0.569  26.308 -12.837  1.00  0.00      A    C  
ATOM   3165  OH  TYR A 913       0.026  25.097 -13.010  1.00  0.00      A    O  
ATOM   3166  H   TYR A 913      -2.049  29.778 -14.570  1.00  0.00      A    H  
ATOM   3167  HA  TYR A 913      -3.031  31.994 -13.001  1.00  0.00      A    H  
ATOM   3168 1HB  TYR A 913      -2.379  30.395 -11.089  1.00  0.00      A    H  
ATOM   3169 2HB  TYR A 913      -3.622  29.891 -12.172  1.00  0.00      A    H  
ATOM   3170  HD1 TYR A 913      -0.101  29.266 -11.195  1.00  0.00      A    H  
ATOM   3171  HD2 TYR A 913      -3.411  27.999 -13.664  1.00  0.00      A    H  
ATOM   3172  HE1 TYR A 913       1.021  27.089 -11.597  1.00  0.00      A    H  
ATOM   3173  HE2 TYR A 913      -2.295  25.825 -14.055  1.00  0.00      A    H  
ATOM   3174  HH  TYR A 913      -0.557  24.446 -13.418  1.00  0.00      A    H  
ATOM   3175  N   THR A 914      -1.033  32.909 -11.771  1.00  0.00      A    N  
ATOM   3176  CA  THR A 914       0.059  33.648 -11.132  1.00  0.00      A    C  
ATOM   3177  C   THR A 914       0.764  32.774 -10.058  1.00  0.00      A    C  
ATOM   3178  O   THR A 914       0.143  31.837  -9.550  1.00  0.00      A    O  
ATOM   3179  CB  THR A 914      -0.508  34.930 -10.451  1.00  0.00      A    C  
ATOM   3180  OG1 THR A 914      -1.310  34.653  -9.316  1.00  0.00      A    O  
ATOM   3181  CG2 THR A 914      -1.288  35.834 -11.421  1.00  0.00      A    C  
ATOM   3182  H   THR A 914      -1.955  33.112 -11.413  1.00  0.00      A    H  
ATOM   3183  HA  THR A 914       0.771  33.930 -11.909  1.00  0.00      A    H  
ATOM   3184  HB  THR A 914       0.318  35.528 -10.072  1.00  0.00      A    H  
ATOM   3185  HG1 THR A 914      -2.143  34.273  -9.607  1.00  0.00      A    H  
ATOM   3186 1HG2 THR A 914      -1.597  36.758 -10.931  1.00  0.00      A    H  
ATOM   3187 2HG2 THR A 914      -0.671  36.106 -12.278  1.00  0.00      A    H  
ATOM   3188 3HG2 THR A 914      -2.188  35.348 -11.800  1.00  0.00      A    H  
ATOM   3189  N   PRO A 915       2.041  33.082  -9.719  1.00  0.00      A    N  
ATOM   3190  CA  PRO A 915       2.835  32.257  -8.782  1.00  0.00      A    C  
ATOM   3191  C   PRO A 915       2.377  32.209  -7.307  1.00  0.00      A    C  
ATOM   3192  O   PRO A 915       2.918  31.396  -6.556  1.00  0.00      A    O  
ATOM   3193  CB  PRO A 915       4.267  32.808  -8.926  1.00  0.00      A    C  
ATOM   3194  CG  PRO A 915       4.082  34.238  -9.395  1.00  0.00      A    C  
ATOM   3195  CD  PRO A 915       2.876  34.127 -10.318  1.00  0.00      A    C  
ATOM   3196  HA  PRO A 915       2.802  31.229  -9.143  1.00  0.00      A    H  
ATOM   3197 1HB  PRO A 915       4.865  32.744  -8.015  1.00  0.00      A    H  
ATOM   3198 2HB  PRO A 915       4.796  32.247  -9.698  1.00  0.00      A    H  
ATOM   3199 1HG  PRO A 915       3.836  34.873  -8.542  1.00  0.00      A    H  
ATOM   3200 2HG  PRO A 915       4.965  34.652  -9.883  1.00  0.00      A    H  
ATOM   3201 1HD  PRO A 915       2.389  35.093 -10.426  1.00  0.00      A    H  
ATOM   3202 2HD  PRO A 915       3.189  33.794 -11.309  1.00  0.00      A    H  
ATOM   3203  N   ALA A 916       1.378  33.023  -6.922  1.00  0.00      A    N  
ATOM   3204  CA  ALA A 916       0.768  33.054  -5.587  1.00  0.00      A    C  
ATOM   3205  C   ALA A 916      -0.095  31.819  -5.230  1.00  0.00      A    C  
ATOM   3206  O   ALA A 916      -0.658  31.787  -4.136  1.00  0.00      A    O  
ATOM   3207  CB  ALA A 916      -0.029  34.362  -5.451  1.00  0.00      A    C  
ATOM   3208  H   ALA A 916       0.969  33.651  -7.600  1.00  0.00      A    H  
ATOM   3209  HA  ALA A 916       1.579  33.087  -4.858  1.00  0.00      A    H  
ATOM   3210 1HB  ALA A 916      -0.897  34.377  -6.112  1.00  0.00      A    H  
ATOM   3211 2HB  ALA A 916      -0.380  34.508  -4.430  1.00  0.00      A    H  
ATOM   3212 3HB  ALA A 916       0.590  35.225  -5.696  1.00  0.00      A    H  
ATOM   3213  N   ILE A 917      -0.166  30.813  -6.124  1.00  0.00      A    N  
ATOM   3214  CA  ILE A 917      -0.774  29.497  -5.892  1.00  0.00      A    C  
ATOM   3215  C   ILE A 917      -0.153  28.702  -4.718  1.00  0.00      A    C  
ATOM   3216  O   ILE A 917      -0.885  27.998  -4.023  1.00  0.00      A    O  
ATOM   3217  CB  ILE A 917      -0.709  28.599  -7.164  1.00  0.00      A    C  
ATOM   3218  CG1 ILE A 917       0.703  28.462  -7.793  1.00  0.00      A    C  
ATOM   3219  CG2 ILE A 917      -1.730  29.041  -8.227  1.00  0.00      A    C  
ATOM   3220  CD1 ILE A 917       0.918  27.126  -8.516  1.00  0.00      A    C  
ATOM   3221  H   ILE A 917       0.300  30.924  -7.013  1.00  0.00      A    H  
ATOM   3222  HA  ILE A 917      -1.822  29.673  -5.640  1.00  0.00      A    H  
ATOM   3223  HB  ILE A 917      -1.016  27.595  -6.864  1.00  0.00      A    H  
ATOM   3224 1HG1 ILE A 917       0.891  29.288  -8.479  1.00  0.00      A    H  
ATOM   3225 2HG1 ILE A 917       1.482  28.542  -7.038  1.00  0.00      A    H  
ATOM   3226 1HG2 ILE A 917      -2.742  29.035  -7.830  1.00  0.00      A    H  
ATOM   3227 2HG2 ILE A 917      -1.527  30.050  -8.583  1.00  0.00      A    H  
ATOM   3228 3HG2 ILE A 917      -1.725  28.377  -9.090  1.00  0.00      A    H  
ATOM   3229 1HD1 ILE A 917       1.768  27.187  -9.196  1.00  0.00      A    H  
ATOM   3230 2HD1 ILE A 917       1.127  26.330  -7.801  1.00  0.00      A    H  
ATOM   3231 3HD1 ILE A 917       0.047  26.828  -9.098  1.00  0.00      A    H  
ATOM   3232  N   ASP A 918       1.165  28.865  -4.499  1.00  0.00      A    N  
ATOM   3233  CA  ASP A 918       1.925  28.243  -3.410  1.00  0.00      A    C  
ATOM   3234  C   ASP A 918       1.811  29.014  -2.081  1.00  0.00      A    C  
ATOM   3235  O   ASP A 918       2.127  28.444  -1.038  1.00  0.00      A    O  
ATOM   3236  CB  ASP A 918       3.418  28.034  -3.763  1.00  0.00      A    C  
ATOM   3237  CG  ASP A 918       3.736  27.168  -4.997  1.00  0.00      A    C  
ATOM   3238  OD1 ASP A 918       2.889  26.336  -5.393  1.00  0.00      A    O  
ATOM   3239  OD2 ASP A 918       4.904  27.245  -5.438  1.00  0.00      A    O1-
ATOM   3240  H   ASP A 918       1.694  29.462  -5.119  1.00  0.00      A    H  
ATOM   3241  HA  ASP A 918       1.493  27.258  -3.227  1.00  0.00      A    H  
ATOM   3242 1HB  ASP A 918       3.883  29.009  -3.911  1.00  0.00      A    H  
ATOM   3243 2HB  ASP A 918       3.923  27.572  -2.917  1.00  0.00      A    H  
ATOM   3244  N   VAL A 919       1.351  30.277  -2.118  1.00  0.00      A    N  
ATOM   3245  CA  VAL A 919       1.067  31.070  -0.920  1.00  0.00      A    C  
ATOM   3246  C   VAL A 919      -0.313  30.715  -0.319  1.00  0.00      A    C  
ATOM   3247  O   VAL A 919      -0.471  30.828   0.897  1.00  0.00      A    O  
ATOM   3248  CB  VAL A 919       1.167  32.597  -1.200  1.00  0.00      A    C  
ATOM   3249  CG1 VAL A 919       0.772  33.486  -0.003  1.00  0.00      A    C  
ATOM   3250  CG2 VAL A 919       2.589  32.972  -1.659  1.00  0.00      A    C  
ATOM   3251  H   VAL A 919       1.104  30.695  -3.004  1.00  0.00      A    H  
ATOM   3252  HA  VAL A 919       1.818  30.833  -0.163  1.00  0.00      A    H  
ATOM   3253  HB  VAL A 919       0.491  32.849  -2.019  1.00  0.00      A    H  
ATOM   3254 1HG1 VAL A 919       1.300  33.177   0.898  1.00  0.00      A    H  
ATOM   3255 2HG1 VAL A 919       1.024  34.531  -0.176  1.00  0.00      A    H  
ATOM   3256 3HG1 VAL A 919      -0.299  33.450   0.197  1.00  0.00      A    H  
ATOM   3257 1HG2 VAL A 919       2.878  32.441  -2.566  1.00  0.00      A    H  
ATOM   3258 2HG2 VAL A 919       2.664  34.036  -1.877  1.00  0.00      A    H  
ATOM   3259 3HG2 VAL A 919       3.326  32.743  -0.888  1.00  0.00      A    H  
ATOM   3260  N   TRP A 920      -1.254  30.223  -1.150  1.00  0.00      A    N  
ATOM   3261  CA  TRP A 920      -2.526  29.654  -0.693  1.00  0.00      A    C  
ATOM   3262  C   TRP A 920      -2.322  28.349   0.093  1.00  0.00      A    C  
ATOM   3263  O   TRP A 920      -2.945  28.186   1.139  1.00  0.00      A    O  
ATOM   3264  CB  TRP A 920      -3.482  29.426  -1.881  1.00  0.00      A    C  
ATOM   3265  CG  TRP A 920      -4.873  28.981  -1.514  1.00  0.00      A    C  
ATOM   3266  CD1 TRP A 920      -5.244  27.727  -1.163  1.00  0.00      A    C  
ATOM   3267  CD2 TRP A 920      -6.075  29.794  -1.383  1.00  0.00      A    C  
ATOM   3268  NE1 TRP A 920      -6.576  27.714  -0.804  1.00  0.00      A    N  
ATOM   3269  CE2 TRP A 920      -7.141  28.965  -0.918  1.00  0.00      A    C  
ATOM   3270  CE3 TRP A 920      -6.374  31.157  -1.600  1.00  0.00      A    C  
ATOM   3271  CZ2 TRP A 920      -8.428  29.470  -0.670  1.00  0.00      A    C  
ATOM   3272  CZ3 TRP A 920      -7.672  31.663  -1.399  1.00  0.00      A    C  
ATOM   3273  CH2 TRP A 920      -8.697  30.824  -0.932  1.00  0.00      A    C  
ATOM   3274  H   TRP A 920      -1.059  30.152  -2.138  1.00  0.00      A    H  
ATOM   3275  HA  TRP A 920      -2.990  30.385  -0.027  1.00  0.00      A    H  
ATOM   3276 1HB  TRP A 920      -3.575  30.352  -2.449  1.00  0.00      A    H  
ATOM   3277 2HB  TRP A 920      -3.059  28.693  -2.570  1.00  0.00      A    H  
ATOM   3278  HD1 TRP A 920      -4.578  26.880  -1.139  1.00  0.00      A    H  
ATOM   3279  HE1 TRP A 920      -7.046  26.876  -0.493  1.00  0.00      A    H  
ATOM   3280  HE3 TRP A 920      -5.589  31.817  -1.928  1.00  0.00      A    H  
ATOM   3281  HZ2 TRP A 920      -9.203  28.823  -0.297  1.00  0.00      A    H  
ATOM   3282  HZ3 TRP A 920      -7.882  32.702  -1.588  1.00  0.00      A    H  
ATOM   3283  HH2 TRP A 920      -9.686  31.226  -0.777  1.00  0.00      A    H  
ATOM   3284  N   SER A 921      -1.454  27.456  -0.416  1.00  0.00      A    N  
ATOM   3285  CA  SER A 921      -1.102  26.189   0.227  1.00  0.00      A    C  
ATOM   3286  C   SER A 921      -0.343  26.377   1.556  1.00  0.00      A    C  
ATOM   3287  O   SER A 921      -0.603  25.623   2.491  1.00  0.00      A    O  
ATOM   3288  CB  SER A 921      -0.369  25.285  -0.785  1.00  0.00      A    C  
ATOM   3289  OG  SER A 921       0.911  25.768  -1.118  1.00  0.00      A    O  
ATOM   3290  H   SER A 921      -0.981  27.656  -1.287  1.00  0.00      A    H  
ATOM   3291  HA  SER A 921      -2.043  25.692   0.469  1.00  0.00      A    H  
ATOM   3292 1HB  SER A 921      -0.238  24.288  -0.369  1.00  0.00      A    H  
ATOM   3293 2HB  SER A 921      -0.951  25.172  -1.700  1.00  0.00      A    H  
ATOM   3294  HG  SER A 921       1.293  25.191  -1.783  1.00  0.00      A    H  
ATOM   3295  N   CYS A 922       0.501  27.423   1.645  1.00  0.00      A    N  
ATOM   3296  CA  CYS A 922       1.136  27.884   2.886  1.00  0.00      A    C  
ATOM   3297  C   CYS A 922       0.124  28.497   3.877  1.00  0.00      A    C  
ATOM   3298  O   CYS A 922       0.355  28.412   5.081  1.00  0.00      A    O  
ATOM   3299  CB  CYS A 922       2.269  28.894   2.619  1.00  0.00      A    C  
ATOM   3300  SG  CYS A 922       3.676  28.079   1.813  1.00  0.00      A    S  
ATOM   3301  H   CYS A 922       0.681  27.979   0.820  1.00  0.00      A    H  
ATOM   3302  HA  CYS A 922       1.573  27.013   3.378  1.00  0.00      A    H  
ATOM   3303 1HB  CYS A 922       1.923  29.719   1.995  1.00  0.00      A    H  
ATOM   3304 2HB  CYS A 922       2.633  29.330   3.551  1.00  0.00      A    H  
ATOM   3305  HG  CYS A 922       3.075  27.902   0.631  1.00  0.00      A    H  
ATOM   3306  N   GLY A 923      -0.976  29.079   3.366  1.00  0.00      A    N  
ATOM   3307  CA  GLY A 923      -2.069  29.641   4.161  1.00  0.00      A    C  
ATOM   3308  C   GLY A 923      -2.981  28.531   4.706  1.00  0.00      A    C  
ATOM   3309  O   GLY A 923      -3.485  28.657   5.819  1.00  0.00      A    O  
ATOM   3310  H   GLY A 923      -1.083  29.122   2.362  1.00  0.00      A    H  
ATOM   3311 1HA  GLY A 923      -1.676  30.249   4.977  1.00  0.00      A    H  
ATOM   3312 2HA  GLY A 923      -2.658  30.305   3.527  1.00  0.00      A    H  
ATOM   3313  N   CYS A 924      -3.160  27.429   3.956  1.00  0.00      A    N  
ATOM   3314  CA  CYS A 924      -3.877  26.224   4.387  1.00  0.00      A    C  
ATOM   3315  C   CYS A 924      -3.108  25.461   5.480  1.00  0.00      A    C  
ATOM   3316  O   CYS A 924      -3.742  24.924   6.386  1.00  0.00      A    O  
ATOM   3317  CB  CYS A 924      -4.184  25.286   3.206  1.00  0.00      A    C  
ATOM   3318  SG  CYS A 924      -5.434  26.033   2.128  1.00  0.00      A    S  
ATOM   3319  H   CYS A 924      -2.760  27.398   3.028  1.00  0.00      A    H  
ATOM   3320  HA  CYS A 924      -4.825  26.541   4.825  1.00  0.00      A    H  
ATOM   3321 1HB  CYS A 924      -3.288  25.091   2.618  1.00  0.00      A    H  
ATOM   3322 2HB  CYS A 924      -4.566  24.324   3.550  1.00  0.00      A    H  
ATOM   3323  HG  CYS A 924      -6.438  25.954   3.006  1.00  0.00      A    H  
ATOM   3324  N   ILE A 925      -1.766  25.469   5.394  1.00  0.00      A    N  
ATOM   3325  CA  ILE A 925      -0.845  24.941   6.402  1.00  0.00      A    C  
ATOM   3326  C   ILE A 925      -0.809  25.812   7.675  1.00  0.00      A    C  
ATOM   3327  O   ILE A 925      -0.735  25.253   8.766  1.00  0.00      A    O  
ATOM   3328  CB  ILE A 925       0.589  24.785   5.812  1.00  0.00      A    C  
ATOM   3329  CG1 ILE A 925       0.615  23.640   4.776  1.00  0.00      A    C  
ATOM   3330  CG2 ILE A 925       1.734  24.589   6.834  1.00  0.00      A    C  
ATOM   3331  CD1 ILE A 925       1.759  23.748   3.764  1.00  0.00      A    C  
ATOM   3332  H   ILE A 925      -1.332  25.914   4.597  1.00  0.00      A    H  
ATOM   3333  HA  ILE A 925      -1.200  23.950   6.692  1.00  0.00      A    H  
ATOM   3334  HB  ILE A 925       0.808  25.708   5.276  1.00  0.00      A    H  
ATOM   3335 1HG1 ILE A 925       0.663  22.678   5.286  1.00  0.00      A    H  
ATOM   3336 2HG1 ILE A 925      -0.318  23.620   4.215  1.00  0.00      A    H  
ATOM   3337 1HG2 ILE A 925       1.888  25.479   7.442  1.00  0.00      A    H  
ATOM   3338 2HG2 ILE A 925       1.534  23.750   7.501  1.00  0.00      A    H  
ATOM   3339 3HG2 ILE A 925       2.683  24.392   6.336  1.00  0.00      A    H  
ATOM   3340 1HD1 ILE A 925       2.336  24.666   3.877  1.00  0.00      A    H  
ATOM   3341 2HD1 ILE A 925       2.445  22.910   3.871  1.00  0.00      A    H  
ATOM   3342 3HD1 ILE A 925       1.374  23.728   2.744  1.00  0.00      A    H  
ATOM   3343  N   LEU A 926      -0.905  27.145   7.522  1.00  0.00      A    N  
ATOM   3344  CA  LEU A 926      -0.974  28.112   8.623  1.00  0.00      A    C  
ATOM   3345  C   LEU A 926      -2.300  28.020   9.401  1.00  0.00      A    C  
ATOM   3346  O   LEU A 926      -2.279  28.066  10.631  1.00  0.00      A    O  
ATOM   3347  CB  LEU A 926      -0.718  29.533   8.067  1.00  0.00      A    C  
ATOM   3348  CG  LEU A 926      -0.639  30.666   9.117  1.00  0.00      A    C  
ATOM   3349  CD1 LEU A 926       0.476  30.418  10.152  1.00  0.00      A    C  
ATOM   3350  CD2 LEU A 926      -0.496  32.044   8.436  1.00  0.00      A    C  
ATOM   3351  H   LEU A 926      -0.941  27.534   6.590  1.00  0.00      A    H  
ATOM   3352  HA  LEU A 926      -0.167  27.863   9.315  1.00  0.00      A    H  
ATOM   3353 1HB  LEU A 926       0.213  29.526   7.499  1.00  0.00      A    H  
ATOM   3354 2HB  LEU A 926      -1.499  29.771   7.346  1.00  0.00      A    H  
ATOM   3355  HG  LEU A 926      -1.586  30.697   9.658  1.00  0.00      A    H  
ATOM   3356 1HD1 LEU A 926       0.945  31.342  10.491  1.00  0.00      A    H  
ATOM   3357 2HD1 LEU A 926       0.070  29.921  11.033  1.00  0.00      A    H  
ATOM   3358 3HD1 LEU A 926       1.266  29.779   9.755  1.00  0.00      A    H  
ATOM   3359 1HD2 LEU A 926      -0.635  31.981   7.356  1.00  0.00      A    H  
ATOM   3360 2HD2 LEU A 926      -1.242  32.745   8.813  1.00  0.00      A    H  
ATOM   3361 3HD2 LEU A 926       0.484  32.492   8.601  1.00  0.00      A    H  
ATOM   3362  N   GLY A 927      -3.417  27.846   8.674  1.00  0.00      A    N  
ATOM   3363  CA  GLY A 927      -4.751  27.642   9.240  1.00  0.00      A    C  
ATOM   3364  C   GLY A 927      -4.884  26.260   9.900  1.00  0.00      A    C  
ATOM   3365  O   GLY A 927      -5.668  26.118  10.836  1.00  0.00      A    O  
ATOM   3366  H   GLY A 927      -3.349  27.844   7.664  1.00  0.00      A    H  
ATOM   3367 1HA  GLY A 927      -4.974  28.424   9.968  1.00  0.00      A    H  
ATOM   3368 2HA  GLY A 927      -5.486  27.725   8.440  1.00  0.00      A    H  
ATOM   3369  N   GLU A 928      -4.095  25.269   9.444  1.00  0.00      A    N  
ATOM   3370  CA  GLU A 928      -3.979  23.942  10.044  1.00  0.00      A    C  
ATOM   3371  C   GLU A 928      -3.077  23.916  11.294  1.00  0.00      A    C  
ATOM   3372  O   GLU A 928      -3.369  23.138  12.194  1.00  0.00      A    O  
ATOM   3373  CB  GLU A 928      -3.570  22.921   8.957  1.00  0.00      A    C  
ATOM   3374  CG  GLU A 928      -3.236  21.496   9.465  1.00  0.00      A    C  
ATOM   3375  CD  GLU A 928      -3.048  20.424   8.378  1.00  0.00      A    C  
ATOM   3376  OE1 GLU A 928      -2.950  19.244   8.779  1.00  0.00      A    O  
ATOM   3377  OE2 GLU A 928      -2.995  20.772   7.176  1.00  0.00      A    O1-
ATOM   3378  H   GLU A 928      -3.494  25.445   8.652  1.00  0.00      A    H  
ATOM   3379  HA  GLU A 928      -4.973  23.650  10.385  1.00  0.00      A    H  
ATOM   3380 1HB  GLU A 928      -4.392  22.855   8.241  1.00  0.00      A    H  
ATOM   3381 2HB  GLU A 928      -2.717  23.307   8.400  1.00  0.00      A    H  
ATOM   3382 1HG  GLU A 928      -2.317  21.526  10.049  1.00  0.00      A    H  
ATOM   3383 2HG  GLU A 928      -4.018  21.162  10.145  1.00  0.00      A    H  
ATOM   3384  N   LEU A 929      -2.024  24.753  11.351  1.00  0.00      A    N  
ATOM   3385  CA  LEU A 929      -1.068  24.831  12.468  1.00  0.00      A    C  
ATOM   3386  C   LEU A 929      -1.697  25.303  13.791  1.00  0.00      A    C  
ATOM   3387  O   LEU A 929      -1.376  24.732  14.834  1.00  0.00      A    O  
ATOM   3388  CB  LEU A 929       0.120  25.751  12.090  1.00  0.00      A    C  
ATOM   3389  CG  LEU A 929       1.301  25.042  11.393  1.00  0.00      A    C  
ATOM   3390  CD1 LEU A 929       2.225  26.056  10.687  1.00  0.00      A    C  
ATOM   3391  CD2 LEU A 929       2.082  24.118  12.352  1.00  0.00      A    C  
ATOM   3392  H   LEU A 929      -1.825  25.348  10.558  1.00  0.00      A    H  
ATOM   3393  HA  LEU A 929      -0.695  23.821  12.642  1.00  0.00      A    H  
ATOM   3394 1HB  LEU A 929      -0.256  26.559  11.463  1.00  0.00      A    H  
ATOM   3395 2HB  LEU A 929       0.522  26.248  12.975  1.00  0.00      A    H  
ATOM   3396  HG  LEU A 929       0.876  24.408  10.615  1.00  0.00      A    H  
ATOM   3397 1HD1 LEU A 929       3.191  26.162  11.181  1.00  0.00      A    H  
ATOM   3398 2HD1 LEU A 929       2.420  25.742   9.663  1.00  0.00      A    H  
ATOM   3399 3HD1 LEU A 929       1.789  27.053  10.638  1.00  0.00      A    H  
ATOM   3400 1HD2 LEU A 929       1.584  24.005  13.316  1.00  0.00      A    H  
ATOM   3401 2HD2 LEU A 929       2.187  23.125  11.917  1.00  0.00      A    H  
ATOM   3402 3HD2 LEU A 929       3.090  24.477  12.563  1.00  0.00      A    H  
ATOM   3403  N   PHE A 930      -2.581  26.315  13.727  1.00  0.00      A    N  
ATOM   3404  CA  PHE A 930      -3.258  26.911  14.886  1.00  0.00      A    C  
ATOM   3405  C   PHE A 930      -4.412  26.083  15.500  1.00  0.00      A    C  
ATOM   3406  O   PHE A 930      -5.078  26.581  16.408  1.00  0.00      A    O  
ATOM   3407  CB  PHE A 930      -3.674  28.368  14.562  1.00  0.00      A    C  
ATOM   3408  CG  PHE A 930      -2.572  29.402  14.731  1.00  0.00      A    C  
ATOM   3409  CD1 PHE A 930      -2.142  29.764  16.026  1.00  0.00      A    C  
ATOM   3410  CD2 PHE A 930      -1.902  29.943  13.613  1.00  0.00      A    C  
ATOM   3411  CE1 PHE A 930      -1.103  30.671  16.189  1.00  0.00      A    C  
ATOM   3412  CE2 PHE A 930      -0.874  30.860  13.797  1.00  0.00      A    C  
ATOM   3413  CZ  PHE A 930      -0.477  31.223  15.078  1.00  0.00      A    C  
ATOM   3414  H   PHE A 930      -2.790  26.728  12.829  1.00  0.00      A    H  
ATOM   3415  HA  PHE A 930      -2.525  26.964  15.693  1.00  0.00      A    H  
ATOM   3416 1HB  PHE A 930      -4.080  28.431  13.551  1.00  0.00      A    H  
ATOM   3417 2HB  PHE A 930      -4.483  28.688  15.218  1.00  0.00      A    H  
ATOM   3418  HD1 PHE A 930      -2.621  29.337  16.896  1.00  0.00      A    H  
ATOM   3419  HD2 PHE A 930      -2.197  29.666  12.613  1.00  0.00      A    H  
ATOM   3420  HE1 PHE A 930      -0.781  30.951  17.181  1.00  0.00      A    H  
ATOM   3421  HE2 PHE A 930      -0.377  31.292  12.942  1.00  0.00      A    H  
ATOM   3422  HZ  PHE A 930       0.326  31.933  15.210  1.00  0.00      A    H  
ATOM   3423  N   THR A 931      -4.628  24.841  15.031  1.00  0.00      A    N  
ATOM   3424  CA  THR A 931      -5.681  23.951  15.532  1.00  0.00      A    C  
ATOM   3425  C   THR A 931      -5.320  22.448  15.428  1.00  0.00      A    C  
ATOM   3426  O   THR A 931      -5.935  21.637  16.121  1.00  0.00      A    O  
ATOM   3427  CB  THR A 931      -7.038  24.255  14.831  1.00  0.00      A    C  
ATOM   3428  OG1 THR A 931      -8.099  23.504  15.388  1.00  0.00      A    O  
ATOM   3429  CG2 THR A 931      -7.038  23.979  13.317  1.00  0.00      A    C  
ATOM   3430  H   THR A 931      -4.050  24.492  14.280  1.00  0.00      A    H  
ATOM   3431  HA  THR A 931      -5.803  24.139  16.601  1.00  0.00      A    H  
ATOM   3432  HB  THR A 931      -7.284  25.307  14.987  1.00  0.00      A    H  
ATOM   3433  HG1 THR A 931      -8.172  23.732  16.319  1.00  0.00      A    H  
ATOM   3434 1HG2 THR A 931      -7.986  24.267  12.862  1.00  0.00      A    H  
ATOM   3435 2HG2 THR A 931      -6.252  24.542  12.816  1.00  0.00      A    H  
ATOM   3436 3HG2 THR A 931      -6.874  22.926  13.094  1.00  0.00      A    H  
ATOM   3437  N   LYS A 932      -4.307  22.113  14.607  1.00  0.00      A    N  
ATOM   3438  CA  LYS A 932      -3.747  20.779  14.350  1.00  0.00      A    C  
ATOM   3439  C   LYS A 932      -4.714  19.851  13.583  1.00  0.00      A    C  
ATOM   3440  O   LYS A 932      -4.760  18.655  13.865  1.00  0.00      A    O  
ATOM   3441  CB  LYS A 932      -3.160  20.158  15.644  1.00  0.00      A    C  
ATOM   3442  CG  LYS A 932      -1.997  20.985  16.229  1.00  0.00      A    C  
ATOM   3443  CD  LYS A 932      -1.598  20.588  17.658  1.00  0.00      A    C  
ATOM   3444  CE  LYS A 932      -2.609  21.066  18.715  1.00  0.00      A    C  
ATOM   3445  NZ  LYS A 932      -2.169  20.738  20.082  1.00  0.00      A    N1+
ATOM   3446  H   LYS A 932      -3.871  22.841  14.059  1.00  0.00      A    H  
ATOM   3447  HA  LYS A 932      -2.910  20.937  13.668  1.00  0.00      A    H  
ATOM   3448 1HB  LYS A 932      -3.949  20.031  16.382  1.00  0.00      A    H  
ATOM   3449 2HB  LYS A 932      -2.783  19.154  15.444  1.00  0.00      A    H  
ATOM   3450 1HG  LYS A 932      -1.133  20.864  15.580  1.00  0.00      A    H  
ATOM   3451 2HG  LYS A 932      -2.226  22.050  16.212  1.00  0.00      A    H  
ATOM   3452 1HD  LYS A 932      -1.488  19.504  17.713  1.00  0.00      A    H  
ATOM   3453 2HD  LYS A 932      -0.611  21.002  17.871  1.00  0.00      A    H  
ATOM   3454 1HE  LYS A 932      -2.740  22.147  18.646  1.00  0.00      A    H  
ATOM   3455 2HE  LYS A 932      -3.588  20.615  18.551  1.00  0.00      A    H  
ATOM   3456 1HZ  LYS A 932      -2.070  19.737  20.175  1.00  0.00      A    H  
ATOM   3457 2HZ  LYS A 932      -1.281  21.182  20.268  1.00  0.00      A    H  
ATOM   3458 3HZ  LYS A 932      -2.854  21.070  20.746  1.00  0.00      A    H  
ATOM   3459  N   LYS A 933      -5.460  20.412  12.615  1.00  0.00      A    N  
ATOM   3460  CA  LYS A 933      -6.415  19.693  11.765  1.00  0.00      A    C  
ATOM   3461  C   LYS A 933      -6.755  20.535  10.514  1.00  0.00      A    C  
ATOM   3462  O   LYS A 933      -6.773  21.763  10.618  1.00  0.00      A    O  
ATOM   3463  CB  LYS A 933      -7.668  19.275  12.581  1.00  0.00      A    C  
ATOM   3464  CG  LYS A 933      -8.398  20.404  13.332  1.00  0.00      A    C  
ATOM   3465  CD  LYS A 933      -9.648  19.887  14.068  1.00  0.00      A    C  
ATOM   3466  CE  LYS A 933     -10.309  20.908  15.012  1.00  0.00      A    C  
ATOM   3467  NZ  LYS A 933     -10.829  22.091  14.301  1.00  0.00      A    N1+
ATOM   3468  H   LYS A 933      -5.361  21.399  12.419  1.00  0.00      A    H  
ATOM   3469  HA  LYS A 933      -5.896  18.789  11.442  1.00  0.00      A    H  
ATOM   3470 1HB  LYS A 933      -8.381  18.783  11.919  1.00  0.00      A    H  
ATOM   3471 2HB  LYS A 933      -7.379  18.512  13.304  1.00  0.00      A    H  
ATOM   3472 1HG  LYS A 933      -7.721  20.855  14.058  1.00  0.00      A    H  
ATOM   3473 2HG  LYS A 933      -8.675  21.194  12.634  1.00  0.00      A    H  
ATOM   3474 1HD  LYS A 933     -10.379  19.539  13.337  1.00  0.00      A    H  
ATOM   3475 2HD  LYS A 933      -9.377  19.007  14.652  1.00  0.00      A    H  
ATOM   3476 1HE  LYS A 933     -11.141  20.434  15.535  1.00  0.00      A    H  
ATOM   3477 2HE  LYS A 933      -9.601  21.229  15.776  1.00  0.00      A    H  
ATOM   3478 1HZ  LYS A 933     -11.278  22.711  14.960  1.00  0.00      A    H  
ATOM   3479 2HZ  LYS A 933     -10.058  22.577  13.864  1.00  0.00      A    H  
ATOM   3480 3HZ  LYS A 933     -11.493  21.804  13.597  1.00  0.00      A    H  
ATOM   3481  N   PRO A 934      -6.984  19.874   9.350  1.00  0.00      A    N  
ATOM   3482  CA  PRO A 934      -7.143  20.548   8.042  1.00  0.00      A    C  
ATOM   3483  C   PRO A 934      -8.354  21.495   7.962  1.00  0.00      A    C  
ATOM   3484  O   PRO A 934      -9.476  21.088   8.265  1.00  0.00      A    O  
ATOM   3485  CB  PRO A 934      -7.254  19.389   7.034  1.00  0.00      A    C  
ATOM   3486  CG  PRO A 934      -7.757  18.212   7.853  1.00  0.00      A    C  
ATOM   3487  CD  PRO A 934      -7.057  18.419   9.187  1.00  0.00      A    C  
ATOM   3488  HA  PRO A 934      -6.235  21.116   7.827  1.00  0.00      A    H  
ATOM   3489 1HB  PRO A 934      -7.899  19.602   6.180  1.00  0.00      A    H  
ATOM   3490 2HB  PRO A 934      -6.263  19.161   6.640  1.00  0.00      A    H  
ATOM   3491 1HG  PRO A 934      -8.835  18.297   7.991  1.00  0.00      A    H  
ATOM   3492 2HG  PRO A 934      -7.552  17.243   7.401  1.00  0.00      A    H  
ATOM   3493 1HD  PRO A 934      -7.598  17.912   9.985  1.00  0.00      A    H  
ATOM   3494 2HD  PRO A 934      -6.042  18.019   9.150  1.00  0.00      A    H  
ATOM   3495  N   ILE A 935      -8.077  22.746   7.558  1.00  0.00      A    N  
ATOM   3496  CA  ILE A 935      -9.046  23.836   7.429  1.00  0.00      A    C  
ATOM   3497  C   ILE A 935     -10.075  23.650   6.286  1.00  0.00      A    C  
ATOM   3498  O   ILE A 935     -11.200  24.130   6.428  1.00  0.00      A    O  
ATOM   3499  CB  ILE A 935      -8.309  25.203   7.280  1.00  0.00      A    C  
ATOM   3500  CG1 ILE A 935      -9.256  26.426   7.339  1.00  0.00      A    C  
ATOM   3501  CG2 ILE A 935      -7.388  25.288   6.043  1.00  0.00      A    C  
ATOM   3502  CD1 ILE A 935      -8.553  27.733   7.739  1.00  0.00      A    C  
ATOM   3503  H   ILE A 935      -7.121  22.987   7.341  1.00  0.00      A    H  
ATOM   3504  HA  ILE A 935      -9.610  23.864   8.364  1.00  0.00      A    H  
ATOM   3505  HB  ILE A 935      -7.658  25.278   8.153  1.00  0.00      A    H  
ATOM   3506 1HG1 ILE A 935      -9.754  26.565   6.379  1.00  0.00      A    H  
ATOM   3507 2HG1 ILE A 935     -10.050  26.237   8.062  1.00  0.00      A    H  
ATOM   3508 1HG2 ILE A 935      -6.807  26.209   6.052  1.00  0.00      A    H  
ATOM   3509 2HG2 ILE A 935      -6.674  24.465   6.011  1.00  0.00      A    H  
ATOM   3510 3HG2 ILE A 935      -7.955  25.271   5.113  1.00  0.00      A    H  
ATOM   3511 1HD1 ILE A 935      -7.921  27.593   8.615  1.00  0.00      A    H  
ATOM   3512 2HD1 ILE A 935      -7.932  28.118   6.929  1.00  0.00      A    H  
ATOM   3513 3HD1 ILE A 935      -9.282  28.504   7.987  1.00  0.00      A    H  
ATOM   3514  N   PHE A 936      -9.696  22.940   5.207  1.00  0.00      A    N  
ATOM   3515  CA  PHE A 936     -10.555  22.650   4.055  1.00  0.00      A    C  
ATOM   3516  C   PHE A 936     -10.423  21.154   3.715  1.00  0.00      A    C  
ATOM   3517  O   PHE A 936      -9.639  20.797   2.837  1.00  0.00      A    O  
ATOM   3518  CB  PHE A 936     -10.152  23.541   2.850  1.00  0.00      A    C  
ATOM   3519  CG  PHE A 936     -10.161  25.051   3.038  1.00  0.00      A    C  
ATOM   3520  CD1 PHE A 936     -11.267  25.716   3.611  1.00  0.00      A    C  
ATOM   3521  CD2 PHE A 936      -9.100  25.823   2.517  1.00  0.00      A    C  
ATOM   3522  CE1 PHE A 936     -11.262  27.100   3.725  1.00  0.00      A    C  
ATOM   3523  CE2 PHE A 936      -9.114  27.207   2.640  1.00  0.00      A    C  
ATOM   3524  CZ  PHE A 936     -10.189  27.842   3.248  1.00  0.00      A    C  
ATOM   3525  H   PHE A 936      -8.762  22.558   5.170  1.00  0.00      A    H  
ATOM   3526  HA  PHE A 936     -11.604  22.837   4.294  1.00  0.00      A    H  
ATOM   3527 1HB  PHE A 936      -9.148  23.263   2.524  1.00  0.00      A    H  
ATOM   3528 2HB  PHE A 936     -10.816  23.324   2.013  1.00  0.00      A    H  
ATOM   3529  HD1 PHE A 936     -12.115  25.156   3.975  1.00  0.00      A    H  
ATOM   3530  HD2 PHE A 936      -8.269  25.338   2.027  1.00  0.00      A    H  
ATOM   3531  HE1 PHE A 936     -12.104  27.603   4.178  1.00  0.00      A    H  
ATOM   3532  HE2 PHE A 936      -8.291  27.791   2.253  1.00  0.00      A    H  
ATOM   3533  HZ  PHE A 936     -10.197  28.918   3.337  1.00  0.00      A    H  
ATOM   3534  N   GLN A 937     -11.174  20.299   4.429  1.00  0.00      A    N  
ATOM   3535  CA  GLN A 937     -11.212  18.853   4.195  1.00  0.00      A    C  
ATOM   3536  C   GLN A 937     -12.375  18.496   3.252  1.00  0.00      A    C  
ATOM   3537  O   GLN A 937     -13.532  18.621   3.654  1.00  0.00      A    O  
ATOM   3538  CB  GLN A 937     -11.286  18.120   5.555  1.00  0.00      A    C  
ATOM   3539  CG  GLN A 937     -11.428  16.584   5.444  1.00  0.00      A    C  
ATOM   3540  CD  GLN A 937     -11.245  15.838   6.770  1.00  0.00      A    C  
ATOM   3541  OE1 GLN A 937     -10.953  16.430   7.807  1.00  0.00      A    O  
ATOM   3542  NE2 GLN A 937     -11.414  14.514   6.738  1.00  0.00      A    N  
ATOM   3543  H   GLN A 937     -11.790  20.651   5.148  1.00  0.00      A    H  
ATOM   3544  HA  GLN A 937     -10.281  18.535   3.724  1.00  0.00      A    H  
ATOM   3545 1HB  GLN A 937     -10.376  18.360   6.106  1.00  0.00      A    H  
ATOM   3546 2HB  GLN A 937     -12.112  18.516   6.148  1.00  0.00      A    H  
ATOM   3547 1HG  GLN A 937     -12.407  16.323   5.040  1.00  0.00      A    H  
ATOM   3548 2HG  GLN A 937     -10.690  16.203   4.741  1.00  0.00      A    H  
ATOM   3549 1HE2 GLN A 937     -11.306  13.971   7.582  1.00  0.00      A    H  
ATOM   3550 2HE2 GLN A 937     -11.655  14.045   5.877  1.00  0.00      A    H  
ATOM   3551  N   ALA A 938     -12.046  18.044   2.030  1.00  0.00      A    N  
ATOM   3552  CA  ALA A 938     -13.015  17.653   1.004  1.00  0.00      A    C  
ATOM   3553  C   ALA A 938     -12.429  16.595   0.060  1.00  0.00      A    C  
ATOM   3554  O   ALA A 938     -11.225  16.600  -0.193  1.00  0.00      A    O  
ATOM   3555  CB  ALA A 938     -13.448  18.892   0.210  1.00  0.00      A    C  
ATOM   3556  H   ALA A 938     -11.072  17.972   1.768  1.00  0.00      A    H  
ATOM   3557  HA  ALA A 938     -13.892  17.217   1.488  1.00  0.00      A    H  
ATOM   3558 1HB  ALA A 938     -13.969  19.609   0.839  1.00  0.00      A    H  
ATOM   3559 2HB  ALA A 938     -12.584  19.396  -0.221  1.00  0.00      A    H  
ATOM   3560 3HB  ALA A 938     -14.117  18.627  -0.608  1.00  0.00      A    H  
ATOM   3561  N   ASN A 939     -13.309  15.727  -0.464  1.00  0.00      A    N  
ATOM   3562  CA  ASN A 939     -12.955  14.633  -1.374  1.00  0.00      A    C  
ATOM   3563  C   ASN A 939     -13.127  15.004  -2.863  1.00  0.00      A    C  
ATOM   3564  O   ASN A 939     -12.556  14.317  -3.710  1.00  0.00      A    O  
ATOM   3565  CB  ASN A 939     -13.830  13.402  -1.027  1.00  0.00      A    C  
ATOM   3566  CG  ASN A 939     -13.236  12.061  -1.476  1.00  0.00      A    C  
ATOM   3567  OD1 ASN A 939     -12.046  11.811  -1.302  1.00  0.00      A    O  
ATOM   3568  ND2 ASN A 939     -14.068  11.187  -2.043  1.00  0.00      A    N  
ATOM   3569  H   ASN A 939     -14.284  15.793  -0.209  1.00  0.00      A    H  
ATOM   3570  HA  ASN A 939     -11.900  14.371  -1.275  1.00  0.00      A    H  
ATOM   3571 1HB  ASN A 939     -13.917  13.322   0.058  1.00  0.00      A    H  
ATOM   3572 2HB  ASN A 939     -14.848  13.526  -1.401  1.00  0.00      A    H  
ATOM   3573 1HD2 ASN A 939     -13.716  10.300  -2.377  1.00  0.00      A    H  
ATOM   3574 2HD2 ASN A 939     -15.044  11.409  -2.175  1.00  0.00      A    H  
ATOM   3575  N   LEU A 940     -13.908  16.057  -3.159  1.00  0.00      A    N  
ATOM   3576  CA  LEU A 940     -14.245  16.491  -4.517  1.00  0.00      A    C  
ATOM   3577  C   LEU A 940     -13.977  17.995  -4.678  1.00  0.00      A    C  
ATOM   3578  O   LEU A 940     -13.960  18.731  -3.691  1.00  0.00      A    O  
ATOM   3579  CB  LEU A 940     -15.731  16.170  -4.808  1.00  0.00      A    C  
ATOM   3580  CG  LEU A 940     -16.099  14.666  -4.806  1.00  0.00      A    C  
ATOM   3581  CD1 LEU A 940     -17.623  14.472  -4.960  1.00  0.00      A    C  
ATOM   3582  CD2 LEU A 940     -15.297  13.849  -5.843  1.00  0.00      A    C  
ATOM   3583  H   LEU A 940     -14.314  16.600  -2.412  1.00  0.00      A    H  
ATOM   3584  HA  LEU A 940     -13.610  15.983  -5.245  1.00  0.00      A    H  
ATOM   3585 1HB  LEU A 940     -16.350  16.690  -4.074  1.00  0.00      A    H  
ATOM   3586 2HB  LEU A 940     -16.009  16.588  -5.778  1.00  0.00      A    H  
ATOM   3587  HG  LEU A 940     -15.846  14.269  -3.822  1.00  0.00      A    H  
ATOM   3588 1HD1 LEU A 940     -17.894  13.998  -5.903  1.00  0.00      A    H  
ATOM   3589 2HD1 LEU A 940     -18.015  13.847  -4.157  1.00  0.00      A    H  
ATOM   3590 3HD1 LEU A 940     -18.162  15.419  -4.920  1.00  0.00      A    H  
ATOM   3591 1HD2 LEU A 940     -14.788  14.485  -6.568  1.00  0.00      A    H  
ATOM   3592 2HD2 LEU A 940     -14.536  13.245  -5.348  1.00  0.00      A    H  
ATOM   3593 3HD2 LEU A 940     -15.921  13.160  -6.412  1.00  0.00      A    H  
ATOM   3594  N   GLU A 941     -13.782  18.413  -5.939  1.00  0.00      A    N  
ATOM   3595  CA  GLU A 941     -13.446  19.779  -6.350  1.00  0.00      A    C  
ATOM   3596  C   GLU A 941     -14.503  20.843  -6.006  1.00  0.00      A    C  
ATOM   3597  O   GLU A 941     -14.125  21.937  -5.588  1.00  0.00      A    O  
ATOM   3598  CB  GLU A 941     -13.125  19.788  -7.859  1.00  0.00      A    C  
ATOM   3599  CG  GLU A 941     -11.828  19.017  -8.200  1.00  0.00      A    C  
ATOM   3600  CD  GLU A 941     -11.415  19.026  -9.681  1.00  0.00      A    C  
ATOM   3601  OE1 GLU A 941     -10.371  18.398  -9.968  1.00  0.00      A    O  
ATOM   3602  OE2 GLU A 941     -12.109  19.656 -10.510  1.00  0.00      A    O1-
ATOM   3603  H   GLU A 941     -13.815  17.736  -6.688  1.00  0.00      A    H  
ATOM   3604  HA  GLU A 941     -12.541  20.059  -5.810  1.00  0.00      A    H  
ATOM   3605 1HB  GLU A 941     -13.958  19.339  -8.402  1.00  0.00      A    H  
ATOM   3606 2HB  GLU A 941     -13.061  20.814  -8.224  1.00  0.00      A    H  
ATOM   3607 1HG  GLU A 941     -11.003  19.441  -7.628  1.00  0.00      A    H  
ATOM   3608 2HG  GLU A 941     -11.921  17.977  -7.882  1.00  0.00      A    H  
ATOM   3609  N   LEU A 942     -15.795  20.506  -6.165  1.00  0.00      A    N  
ATOM   3610  CA  LEU A 942     -16.920  21.391  -5.846  1.00  0.00      A    C  
ATOM   3611  C   LEU A 942     -17.170  21.506  -4.333  1.00  0.00      A    C  
ATOM   3612  O   LEU A 942     -17.569  22.580  -3.886  1.00  0.00      A    O  
ATOM   3613  CB  LEU A 942     -18.197  20.926  -6.590  1.00  0.00      A    C  
ATOM   3614  CG  LEU A 942     -18.366  21.521  -8.006  1.00  0.00      A    C  
ATOM   3615  CD1 LEU A 942     -18.579  23.049  -7.979  1.00  0.00      A    C  
ATOM   3616  CD2 LEU A 942     -17.254  21.092  -8.981  1.00  0.00      A    C  
ATOM   3617  H   LEU A 942     -16.030  19.591  -6.521  1.00  0.00      A    H  
ATOM   3618  HA  LEU A 942     -16.663  22.395  -6.189  1.00  0.00      A    H  
ATOM   3619 1HB  LEU A 942     -18.229  19.837  -6.633  1.00  0.00      A    H  
ATOM   3620 2HB  LEU A 942     -19.083  21.210  -6.018  1.00  0.00      A    H  
ATOM   3621  HG  LEU A 942     -19.292  21.088  -8.390  1.00  0.00      A    H  
ATOM   3622 1HD1 LEU A 942     -19.433  23.334  -8.594  1.00  0.00      A    H  
ATOM   3623 2HD1 LEU A 942     -18.771  23.419  -6.972  1.00  0.00      A    H  
ATOM   3624 3HD1 LEU A 942     -17.711  23.589  -8.355  1.00  0.00      A    H  
ATOM   3625 1HD2 LEU A 942     -16.800  20.145  -8.689  1.00  0.00      A    H  
ATOM   3626 2HD2 LEU A 942     -17.654  20.956  -9.986  1.00  0.00      A    H  
ATOM   3627 3HD2 LEU A 942     -16.454  21.830  -9.039  1.00  0.00      A    H  
ATOM   3628  N   ALA A 943     -16.905  20.426  -3.576  1.00  0.00      A    N  
ATOM   3629  CA  ALA A 943     -16.966  20.410  -2.113  1.00  0.00      A    C  
ATOM   3630  C   ALA A 943     -15.826  21.219  -1.469  1.00  0.00      A    C  
ATOM   3631  O   ALA A 943     -16.065  21.891  -0.467  1.00  0.00      A    O  
ATOM   3632  CB  ALA A 943     -16.964  18.955  -1.621  1.00  0.00      A    C  
ATOM   3633  H   ALA A 943     -16.572  19.582  -4.018  1.00  0.00      A    H  
ATOM   3634  HA  ALA A 943     -17.910  20.865  -1.806  1.00  0.00      A    H  
ATOM   3635 1HB  ALA A 943     -16.090  18.410  -1.977  1.00  0.00      A    H  
ATOM   3636 2HB  ALA A 943     -16.968  18.905  -0.532  1.00  0.00      A    H  
ATOM   3637 3HB  ALA A 943     -17.848  18.424  -1.976  1.00  0.00      A    H  
ATOM   3638  N   GLN A 944     -14.629  21.170  -2.081  1.00  0.00      A    N  
ATOM   3639  CA  GLN A 944     -13.458  21.963  -1.710  1.00  0.00      A    C  
ATOM   3640  C   GLN A 944     -13.681  23.464  -1.958  1.00  0.00      A    C  
ATOM   3641  O   GLN A 944     -13.397  24.263  -1.069  1.00  0.00      A    O  
ATOM   3642  CB  GLN A 944     -12.219  21.426  -2.471  1.00  0.00      A    C  
ATOM   3643  CG  GLN A 944     -10.889  22.179  -2.235  1.00  0.00      A    C  
ATOM   3644  CD  GLN A 944     -10.389  22.170  -0.788  1.00  0.00      A    C  
ATOM   3645  OE1 GLN A 944     -10.771  21.322   0.015  1.00  0.00      A    O  
ATOM   3646  NE2 GLN A 944      -9.492  23.102  -0.463  1.00  0.00      A    N  
ATOM   3647  H   GLN A 944     -14.514  20.568  -2.886  1.00  0.00      A    H  
ATOM   3648  HA  GLN A 944     -13.301  21.826  -0.639  1.00  0.00      A    H  
ATOM   3649 1HB  GLN A 944     -12.073  20.374  -2.230  1.00  0.00      A    H  
ATOM   3650 2HB  GLN A 944     -12.426  21.441  -3.541  1.00  0.00      A    H  
ATOM   3651 1HG  GLN A 944     -10.116  21.741  -2.864  1.00  0.00      A    H  
ATOM   3652 2HG  GLN A 944     -10.981  23.215  -2.558  1.00  0.00      A    H  
ATOM   3653 1HE2 GLN A 944      -9.101  23.125   0.468  1.00  0.00      A    H  
ATOM   3654 2HE2 GLN A 944      -9.169  23.766  -1.152  1.00  0.00      A    H  
ATOM   3655  N   LEU A 945     -14.212  23.805  -3.144  1.00  0.00      A    N  
ATOM   3656  CA  LEU A 945     -14.538  25.169  -3.564  1.00  0.00      A    C  
ATOM   3657  C   LEU A 945     -15.657  25.807  -2.715  1.00  0.00      A    C  
ATOM   3658  O   LEU A 945     -15.589  27.007  -2.454  1.00  0.00      A    O  
ATOM   3659  CB  LEU A 945     -14.861  25.144  -5.077  1.00  0.00      A    C  
ATOM   3660  CG  LEU A 945     -15.168  26.500  -5.758  1.00  0.00      A    C  
ATOM   3661  CD1 LEU A 945     -14.035  27.539  -5.602  1.00  0.00      A    C  
ATOM   3662  CD2 LEU A 945     -15.541  26.279  -7.238  1.00  0.00      A    C  
ATOM   3663  H   LEU A 945     -14.403  23.081  -3.824  1.00  0.00      A    H  
ATOM   3664  HA  LEU A 945     -13.638  25.766  -3.412  1.00  0.00      A    H  
ATOM   3665 1HB  LEU A 945     -14.025  24.684  -5.604  1.00  0.00      A    H  
ATOM   3666 2HB  LEU A 945     -15.710  24.476  -5.233  1.00  0.00      A    H  
ATOM   3667  HG  LEU A 945     -16.057  26.914  -5.280  1.00  0.00      A    H  
ATOM   3668 1HD1 LEU A 945     -14.336  28.335  -4.920  1.00  0.00      A    H  
ATOM   3669 2HD1 LEU A 945     -13.121  27.103  -5.204  1.00  0.00      A    H  
ATOM   3670 3HD1 LEU A 945     -13.771  28.015  -6.547  1.00  0.00      A    H  
ATOM   3671 1HD2 LEU A 945     -15.848  25.251  -7.435  1.00  0.00      A    H  
ATOM   3672 2HD2 LEU A 945     -16.370  26.924  -7.532  1.00  0.00      A    H  
ATOM   3673 3HD2 LEU A 945     -14.705  26.486  -7.904  1.00  0.00      A    H  
ATOM   3674  N   GLU A 946     -16.629  24.994  -2.264  1.00  0.00      A    N  
ATOM   3675  CA  GLU A 946     -17.696  25.389  -1.343  1.00  0.00      A    C  
ATOM   3676  C   GLU A 946     -17.189  25.680   0.083  1.00  0.00      A    C  
ATOM   3677  O   GLU A 946     -17.630  26.661   0.679  1.00  0.00      A    O  
ATOM   3678  CB  GLU A 946     -18.831  24.335  -1.392  1.00  0.00      A    C  
ATOM   3679  CG  GLU A 946     -19.966  24.449  -0.341  1.00  0.00      A    C  
ATOM   3680  CD  GLU A 946     -20.858  25.704  -0.397  1.00  0.00      A    C  
ATOM   3681  OE1 GLU A 946     -21.637  25.866   0.569  1.00  0.00      A    O  
ATOM   3682  OE2 GLU A 946     -20.780  26.475  -1.378  1.00  0.00      A    O1-
ATOM   3683  H   GLU A 946     -16.629  24.023  -2.546  1.00  0.00      A    H  
ATOM   3684  HA  GLU A 946     -18.103  26.327  -1.724  1.00  0.00      A    H  
ATOM   3685 1HB  GLU A 946     -19.276  24.350  -2.387  1.00  0.00      A    H  
ATOM   3686 2HB  GLU A 946     -18.389  23.342  -1.298  1.00  0.00      A    H  
ATOM   3687 1HG  GLU A 946     -20.624  23.587  -0.463  1.00  0.00      A    H  
ATOM   3688 2HG  GLU A 946     -19.550  24.352   0.662  1.00  0.00      A    H  
ATOM   3689  N   LEU A 947     -16.254  24.857   0.591  1.00  0.00      A    N  
ATOM   3690  CA  LEU A 947     -15.598  25.061   1.889  1.00  0.00      A    C  
ATOM   3691  C   LEU A 947     -14.677  26.292   1.908  1.00  0.00      A    C  
ATOM   3692  O   LEU A 947     -14.628  26.976   2.930  1.00  0.00      A    O  
ATOM   3693  CB  LEU A 947     -14.824  23.789   2.294  1.00  0.00      A    C  
ATOM   3694  CG  LEU A 947     -15.730  22.666   2.839  1.00  0.00      A    C  
ATOM   3695  CD1 LEU A 947     -14.958  21.338   2.946  1.00  0.00      A    C  
ATOM   3696  CD2 LEU A 947     -16.404  23.059   4.173  1.00  0.00      A    C  
ATOM   3697  H   LEU A 947     -15.946  24.058   0.054  1.00  0.00      A    H  
ATOM   3698  HA  LEU A 947     -16.379  25.255   2.625  1.00  0.00      A    H  
ATOM   3699 1HB  LEU A 947     -14.258  23.431   1.432  1.00  0.00      A    H  
ATOM   3700 2HB  LEU A 947     -14.078  24.023   3.056  1.00  0.00      A    H  
ATOM   3701  HG  LEU A 947     -16.526  22.504   2.111  1.00  0.00      A    H  
ATOM   3702 1HD1 LEU A 947     -14.820  21.014   3.977  1.00  0.00      A    H  
ATOM   3703 2HD1 LEU A 947     -15.490  20.542   2.426  1.00  0.00      A    H  
ATOM   3704 3HD1 LEU A 947     -13.963  21.403   2.506  1.00  0.00      A    H  
ATOM   3705 1HD2 LEU A 947     -17.462  23.265   4.014  1.00  0.00      A    H  
ATOM   3706 2HD2 LEU A 947     -16.342  22.276   4.928  1.00  0.00      A    H  
ATOM   3707 3HD2 LEU A 947     -15.961  23.956   4.607  1.00  0.00      A    H  
ATOM   3708  N   ILE A 948     -14.016  26.579   0.773  1.00  0.00      A    N  
ATOM   3709  CA  ILE A 948     -13.266  27.814   0.543  1.00  0.00      A    C  
ATOM   3710  C   ILE A 948     -14.180  29.056   0.552  1.00  0.00      A    C  
ATOM   3711  O   ILE A 948     -13.802  30.060   1.153  1.00  0.00      A    O  
ATOM   3712  CB  ILE A 948     -12.443  27.756  -0.784  1.00  0.00      A    C  
ATOM   3713  CG1 ILE A 948     -11.264  26.763  -0.642  1.00  0.00      A    C  
ATOM   3714  CG2 ILE A 948     -11.933  29.127  -1.291  1.00  0.00      A    C  
ATOM   3715  CD1 ILE A 948     -10.559  26.433  -1.969  1.00  0.00      A    C  
ATOM   3716  H   ILE A 948     -14.081  25.945  -0.013  1.00  0.00      A    H  
ATOM   3717  HA  ILE A 948     -12.562  27.929   1.368  1.00  0.00      A    H  
ATOM   3718  HB  ILE A 948     -13.097  27.357  -1.558  1.00  0.00      A    H  
ATOM   3719 1HG1 ILE A 948     -10.540  27.158   0.066  1.00  0.00      A    H  
ATOM   3720 2HG1 ILE A 948     -11.604  25.831  -0.192  1.00  0.00      A    H  
ATOM   3721 1HG2 ILE A 948     -11.249  29.025  -2.132  1.00  0.00      A    H  
ATOM   3722 2HG2 ILE A 948     -12.747  29.766  -1.638  1.00  0.00      A    H  
ATOM   3723 3HG2 ILE A 948     -11.407  29.659  -0.501  1.00  0.00      A    H  
ATOM   3724 1HD1 ILE A 948      -9.720  27.105  -2.151  1.00  0.00      A    H  
ATOM   3725 2HD1 ILE A 948     -10.165  25.418  -1.959  1.00  0.00      A    H  
ATOM   3726 3HD1 ILE A 948     -11.238  26.512  -2.818  1.00  0.00      A    H  
ATOM   3727  N   SER A 949     -15.366  28.953  -0.074  1.00  0.00      A    N  
ATOM   3728  CA  SER A 949     -16.342  30.039  -0.200  1.00  0.00      A    C  
ATOM   3729  C   SER A 949     -16.914  30.531   1.142  1.00  0.00      A    C  
ATOM   3730  O   SER A 949     -17.158  31.728   1.276  1.00  0.00      A    O  
ATOM   3731  CB  SER A 949     -17.482  29.621  -1.146  1.00  0.00      A    C  
ATOM   3732  OG  SER A 949     -17.012  29.507  -2.471  1.00  0.00      A    O  
ATOM   3733  H   SER A 949     -15.605  28.087  -0.538  1.00  0.00      A    H  
ATOM   3734  HA  SER A 949     -15.820  30.885  -0.647  1.00  0.00      A    H  
ATOM   3735 1HB  SER A 949     -17.945  28.684  -0.841  1.00  0.00      A    H  
ATOM   3736 2HB  SER A 949     -18.270  30.374  -1.148  1.00  0.00      A    H  
ATOM   3737  HG  SER A 949     -16.473  28.711  -2.538  1.00  0.00      A    H  
ATOM   3738  N   ARG A 950     -17.080  29.616   2.114  1.00  0.00      A    N  
ATOM   3739  CA  ARG A 950     -17.567  29.905   3.468  1.00  0.00      A    C  
ATOM   3740  C   ARG A 950     -16.643  30.829   4.285  1.00  0.00      A    C  
ATOM   3741  O   ARG A 950     -17.154  31.541   5.147  1.00  0.00      A    O  
ATOM   3742  CB  ARG A 950     -17.807  28.580   4.219  1.00  0.00      A    C  
ATOM   3743  CG  ARG A 950     -18.954  27.746   3.625  1.00  0.00      A    C  
ATOM   3744  CD  ARG A 950     -19.084  26.354   4.262  1.00  0.00      A    C  
ATOM   3745  NE  ARG A 950     -20.053  25.514   3.537  1.00  0.00      A    N  
ATOM   3746  CZ  ARG A 950     -20.539  24.314   3.907  1.00  0.00      A    C  
ATOM   3747  NH1 ARG A 950     -20.179  23.715   5.053  1.00  0.00      A    N  
ATOM   3748  NH2 ARG A 950     -21.413  23.700   3.099  1.00  0.00      A    N1+
ATOM   3749  H   ARG A 950     -16.850  28.650   1.922  1.00  0.00      A    H  
ATOM   3750  HA  ARG A 950     -18.523  30.423   3.372  1.00  0.00      A    H  
ATOM   3751 1HB  ARG A 950     -16.886  27.996   4.228  1.00  0.00      A    H  
ATOM   3752 2HB  ARG A 950     -18.044  28.783   5.265  1.00  0.00      A    H  
ATOM   3753 1HG  ARG A 950     -19.860  28.300   3.871  1.00  0.00      A    H  
ATOM   3754 2HG  ARG A 950     -18.938  27.699   2.537  1.00  0.00      A    H  
ATOM   3755 1HD  ARG A 950     -18.119  25.868   4.409  1.00  0.00      A    H  
ATOM   3756 2HD  ARG A 950     -19.523  26.488   5.251  1.00  0.00      A    H  
ATOM   3757  HE  ARG A 950     -20.373  25.892   2.654  1.00  0.00      A    H  
ATOM   3758 1HH1 ARG A 950     -19.520  24.169   5.669  1.00  0.00      A    H  
ATOM   3759 2HH1 ARG A 950     -20.556  22.814   5.306  1.00  0.00      A    H  
ATOM   3760 1HH2 ARG A 950     -21.689  24.144   2.231  1.00  0.00      A    H  
ATOM   3761 2HH2 ARG A 950     -21.796  22.798   3.339  1.00  0.00      A    H  
ATOM   3762  N   LEU A 951     -15.329  30.816   4.000  1.00  0.00      A    N  
ATOM   3763  CA  LEU A 951     -14.328  31.661   4.653  1.00  0.00      A    C  
ATOM   3764  C   LEU A 951     -13.969  32.863   3.769  1.00  0.00      A    C  
ATOM   3765  O   LEU A 951     -13.997  33.993   4.248  1.00  0.00      A    O  
ATOM   3766  CB  LEU A 951     -13.044  30.843   4.938  1.00  0.00      A    C  
ATOM   3767  CG  LEU A 951     -13.072  29.999   6.229  1.00  0.00      A    C  
ATOM   3768  CD1 LEU A 951     -14.101  28.852   6.172  1.00  0.00      A    C  
ATOM   3769  CD2 LEU A 951     -11.651  29.489   6.555  1.00  0.00      A    C  
ATOM   3770  H   LEU A 951     -14.988  30.203   3.272  1.00  0.00      A    H  
ATOM   3771  HA  LEU A 951     -14.708  32.051   5.600  1.00  0.00      A    H  
ATOM   3772 1HB  LEU A 951     -12.789  30.217   4.080  1.00  0.00      A    H  
ATOM   3773 2HB  LEU A 951     -12.211  31.540   5.045  1.00  0.00      A    H  
ATOM   3774  HG  LEU A 951     -13.364  30.652   7.053  1.00  0.00      A    H  
ATOM   3775 1HD1 LEU A 951     -15.050  29.168   6.605  1.00  0.00      A    H  
ATOM   3776 2HD1 LEU A 951     -14.299  28.536   5.149  1.00  0.00      A    H  
ATOM   3777 3HD1 LEU A 951     -13.779  27.969   6.725  1.00  0.00      A    H  
ATOM   3778 1HD2 LEU A 951     -11.620  28.418   6.756  1.00  0.00      A    H  
ATOM   3779 2HD2 LEU A 951     -10.949  29.674   5.741  1.00  0.00      A    H  
ATOM   3780 3HD2 LEU A 951     -11.253  29.997   7.432  1.00  0.00      A    H  
ATOM   3781  N   CYS A 952     -13.582  32.585   2.516  1.00  0.00      A    N  
ATOM   3782  CA  CYS A 952     -12.866  33.506   1.630  1.00  0.00      A    C  
ATOM   3783  C   CYS A 952     -13.803  34.334   0.728  1.00  0.00      A    C  
ATOM   3784  O   CYS A 952     -13.309  35.160  -0.041  1.00  0.00      A    O  
ATOM   3785  CB  CYS A 952     -11.854  32.723   0.766  1.00  0.00      A    C  
ATOM   3786  SG  CYS A 952     -10.734  31.766   1.835  1.00  0.00      A    S  
ATOM   3787  H   CYS A 952     -13.616  31.626   2.194  1.00  0.00      A    H  
ATOM   3788  HA  CYS A 952     -12.304  34.217   2.238  1.00  0.00      A    H  
ATOM   3789 1HB  CYS A 952     -12.363  32.041   0.085  1.00  0.00      A    H  
ATOM   3790 2HB  CYS A 952     -11.254  33.397   0.153  1.00  0.00      A    H  
ATOM   3791  HG  CYS A 952      -9.994  32.809   2.226  1.00  0.00      A    H  
ATOM   3792  N   GLY A 953     -15.123  34.104   0.829  1.00  0.00      A    N  
ATOM   3793  CA  GLY A 953     -16.147  34.708  -0.018  1.00  0.00      A    C  
ATOM   3794  C   GLY A 953     -16.362  33.843  -1.267  1.00  0.00      A    C  
ATOM   3795  O   GLY A 953     -15.445  33.178  -1.752  1.00  0.00      A    O  
ATOM   3796  H   GLY A 953     -15.443  33.404   1.484  1.00  0.00      A    H  
ATOM   3797 1HA  GLY A 953     -17.073  34.758   0.552  1.00  0.00      A    H  
ATOM   3798 2HA  GLY A 953     -15.886  35.728  -0.303  1.00  0.00      A    H  
ATOM   3799  N   SER A 954     -17.599  33.863  -1.785  1.00  0.00      A    N  
ATOM   3800  CA  SER A 954     -18.031  33.095  -2.955  1.00  0.00      A    C  
ATOM   3801  C   SER A 954     -17.449  33.643  -4.280  1.00  0.00      A    C  
ATOM   3802  O   SER A 954     -17.194  34.847  -4.356  1.00  0.00      A    O  
ATOM   3803  CB  SER A 954     -19.574  33.060  -2.956  1.00  0.00      A    C  
ATOM   3804  OG  SER A 954     -20.143  34.347  -3.104  1.00  0.00      A    O  
ATOM   3805  H   SER A 954     -18.305  34.454  -1.367  1.00  0.00      A    H  
ATOM   3806  HA  SER A 954     -17.671  32.081  -2.792  1.00  0.00      A    H  
ATOM   3807 1HB  SER A 954     -19.944  32.430  -3.765  1.00  0.00      A    H  
ATOM   3808 2HB  SER A 954     -19.941  32.617  -2.032  1.00  0.00      A    H  
ATOM   3809  HG  SER A 954     -20.015  34.640  -4.011  1.00  0.00      A    H  
ATOM   3810  N   PRO A 955     -17.270  32.766  -5.302  1.00  0.00      A    N  
ATOM   3811  CA  PRO A 955     -16.835  33.167  -6.656  1.00  0.00      A    C  
ATOM   3812  C   PRO A 955     -17.929  33.951  -7.411  1.00  0.00      A    C  
ATOM   3813  O   PRO A 955     -18.662  33.388  -8.226  1.00  0.00      A    O  
ATOM   3814  CB  PRO A 955     -16.441  31.833  -7.321  1.00  0.00      A    C  
ATOM   3815  CG  PRO A 955     -17.317  30.796  -6.645  1.00  0.00      A    C  
ATOM   3816  CD  PRO A 955     -17.411  31.309  -5.215  1.00  0.00      A    C  
ATOM   3817  HA  PRO A 955     -15.947  33.801  -6.594  1.00  0.00      A    H  
ATOM   3818 1HB  PRO A 955     -16.553  31.819  -8.406  1.00  0.00      A    H  
ATOM   3819 2HB  PRO A 955     -15.392  31.621  -7.106  1.00  0.00      A    H  
ATOM   3820 1HG  PRO A 955     -18.306  30.807  -7.100  1.00  0.00      A    H  
ATOM   3821 2HG  PRO A 955     -16.927  29.780  -6.717  1.00  0.00      A    H  
ATOM   3822 1HD  PRO A 955     -18.340  30.984  -4.745  1.00  0.00      A    H  
ATOM   3823 2HD  PRO A 955     -16.573  30.926  -4.634  1.00  0.00      A    H  
ATOM   3824  N   CYS A 956     -18.014  35.246  -7.080  1.00  0.00      A    N  
ATOM   3825  CA  CYS A 956     -18.983  36.222  -7.566  1.00  0.00      A    C  
ATOM   3826  C   CYS A 956     -18.192  37.494  -7.938  1.00  0.00      A    C  
ATOM   3827  O   CYS A 956     -17.254  37.826  -7.208  1.00  0.00      A    O  
ATOM   3828  CB  CYS A 956     -20.006  36.568  -6.464  1.00  0.00      A    C  
ATOM   3829  SG  CYS A 956     -21.152  35.187  -6.203  1.00  0.00      A    S  
ATOM   3830  H   CYS A 956     -17.366  35.605  -6.392  1.00  0.00      A    H  
ATOM   3831  HA  CYS A 956     -19.508  35.799  -8.419  1.00  0.00      A    H  
ATOM   3832 1HB  CYS A 956     -19.509  36.814  -5.524  1.00  0.00      A    H  
ATOM   3833 2HB  CYS A 956     -20.601  37.438  -6.749  1.00  0.00      A    H  
ATOM   3834  HG  CYS A 956     -21.750  35.268  -7.395  1.00  0.00      A    H  
ATOM   3835  N   PRO A 957     -18.573  38.197  -9.036  1.00  0.00      A    N  
ATOM   3836  CA  PRO A 957     -17.928  39.459  -9.472  1.00  0.00      A    C  
ATOM   3837  C   PRO A 957     -17.722  40.584  -8.433  1.00  0.00      A    C  
ATOM   3838  O   PRO A 957     -16.827  41.403  -8.630  1.00  0.00      A    O  
ATOM   3839  CB  PRO A 957     -18.801  39.939 -10.640  1.00  0.00      A    C  
ATOM   3840  CG  PRO A 957     -19.364  38.661 -11.229  1.00  0.00      A    C  
ATOM   3841  CD  PRO A 957     -19.595  37.787 -10.005  1.00  0.00      A    C  
ATOM   3842  HA  PRO A 957     -16.954  39.179  -9.869  1.00  0.00      A    H  
ATOM   3843 1HB  PRO A 957     -19.619  40.563 -10.278  1.00  0.00      A    H  
ATOM   3844 2HB  PRO A 957     -18.239  40.518 -11.374  1.00  0.00      A    H  
ATOM   3845 1HG  PRO A 957     -20.260  38.814 -11.831  1.00  0.00      A    H  
ATOM   3846 2HG  PRO A 957     -18.608  38.196 -11.864  1.00  0.00      A    H  
ATOM   3847 1HD  PRO A 957     -20.582  37.967  -9.577  1.00  0.00      A    H  
ATOM   3848 2HD  PRO A 957     -19.525  36.741 -10.302  1.00  0.00      A    H  
ATOM   3849  N   ALA A 958     -18.521  40.606  -7.351  1.00  0.00      A    N  
ATOM   3850  CA  ALA A 958     -18.390  41.561  -6.247  1.00  0.00      A    C  
ATOM   3851  C   ALA A 958     -17.161  41.319  -5.347  1.00  0.00      A    C  
ATOM   3852  O   ALA A 958     -16.624  42.286  -4.810  1.00  0.00      A    O  
ATOM   3853  CB  ALA A 958     -19.678  41.532  -5.412  1.00  0.00      A    C  
ATOM   3854  H   ALA A 958     -19.247  39.912  -7.255  1.00  0.00      A    H  
ATOM   3855  HA  ALA A 958     -18.291  42.561  -6.676  1.00  0.00      A    H  
ATOM   3856 1HB  ALA A 958     -20.545  41.790  -6.022  1.00  0.00      A    H  
ATOM   3857 2HB  ALA A 958     -19.855  40.545  -4.984  1.00  0.00      A    H  
ATOM   3858 3HB  ALA A 958     -19.633  42.248  -4.591  1.00  0.00      A    H  
ATOM   3859  N   VAL A 959     -16.742  40.050  -5.203  1.00  0.00      A    N  
ATOM   3860  CA  VAL A 959     -15.590  39.639  -4.390  1.00  0.00      A    C  
ATOM   3861  C   VAL A 959     -14.308  39.530  -5.251  1.00  0.00      A    C  
ATOM   3862  O   VAL A 959     -13.208  39.692  -4.723  1.00  0.00      A    O  
ATOM   3863  CB  VAL A 959     -15.843  38.254  -3.714  1.00  0.00      A    C  
ATOM   3864  CG1 VAL A 959     -14.719  37.826  -2.746  1.00  0.00      A    C  
ATOM   3865  CG2 VAL A 959     -17.187  38.209  -2.960  1.00  0.00      A    C  
ATOM   3866  H   VAL A 959     -17.222  39.309  -5.695  1.00  0.00      A    H  
ATOM   3867  HA  VAL A 959     -15.408  40.377  -3.607  1.00  0.00      A    H  
ATOM   3868  HB  VAL A 959     -15.901  37.493  -4.494  1.00  0.00      A    H  
ATOM   3869 1HG1 VAL A 959     -14.509  38.606  -2.014  1.00  0.00      A    H  
ATOM   3870 2HG1 VAL A 959     -14.995  36.930  -2.193  1.00  0.00      A    H  
ATOM   3871 3HG1 VAL A 959     -13.789  37.598  -3.268  1.00  0.00      A    H  
ATOM   3872 1HG2 VAL A 959     -17.335  37.245  -2.471  1.00  0.00      A    H  
ATOM   3873 2HG2 VAL A 959     -17.236  38.981  -2.192  1.00  0.00      A    H  
ATOM   3874 3HG2 VAL A 959     -18.034  38.350  -3.632  1.00  0.00      A    H  
ATOM   3875  N   TRP A 960     -14.479  39.268  -6.558  1.00  0.00      A    N  
ATOM   3876  CA  TRP A 960     -13.416  39.006  -7.522  1.00  0.00      A    C  
ATOM   3877  C   TRP A 960     -13.993  39.242  -8.933  1.00  0.00      A    C  
ATOM   3878  O   TRP A 960     -14.591  38.313  -9.472  1.00  0.00      A    O  
ATOM   3879  CB  TRP A 960     -12.905  37.558  -7.307  1.00  0.00      A    C  
ATOM   3880  CG  TRP A 960     -11.941  36.968  -8.297  1.00  0.00      A    C  
ATOM   3881  CD1 TRP A 960     -11.081  37.642  -9.096  1.00  0.00      A    C  
ATOM   3882  CD2 TRP A 960     -11.680  35.553  -8.540  1.00  0.00      A    C  
ATOM   3883  NE1 TRP A 960     -10.332  36.748  -9.831  1.00  0.00      A    N  
ATOM   3884  CE2 TRP A 960     -10.654  35.442  -9.526  1.00  0.00      A    C  
ATOM   3885  CE3 TRP A 960     -12.211  34.347  -8.026  1.00  0.00      A    C  
ATOM   3886  CZ2 TRP A 960     -10.177  34.198  -9.975  1.00  0.00      A    C  
ATOM   3887  CZ3 TRP A 960     -11.739  33.095  -8.465  1.00  0.00      A    C  
ATOM   3888  CH2 TRP A 960     -10.730  33.018  -9.443  1.00  0.00      A    C  
ATOM   3889  H   TRP A 960     -15.419  39.168  -6.915  1.00  0.00      A    H  
ATOM   3890  HA  TRP A 960     -12.571  39.674  -7.351  1.00  0.00      A    H  
ATOM   3891 1HB  TRP A 960     -12.434  37.483  -6.326  1.00  0.00      A    H  
ATOM   3892 2HB  TRP A 960     -13.761  36.882  -7.272  1.00  0.00      A    H  
ATOM   3893  HD1 TRP A 960     -10.999  38.718  -9.142  1.00  0.00      A    H  
ATOM   3894  HE1 TRP A 960      -9.627  37.043 -10.491  1.00  0.00      A    H  
ATOM   3895  HE3 TRP A 960     -12.997  34.386  -7.288  1.00  0.00      A    H  
ATOM   3896  HZ2 TRP A 960      -9.397  34.148 -10.721  1.00  0.00      A    H  
ATOM   3897  HZ3 TRP A 960     -12.159  32.190  -8.052  1.00  0.00      A    H  
ATOM   3898  HH2 TRP A 960     -10.386  32.055  -9.787  1.00  0.00      A    H  
ATOM   3899  N   PRO A 961     -13.836  40.461  -9.506  1.00  0.00      A    N  
ATOM   3900  CA  PRO A 961     -14.362  40.809 -10.848  1.00  0.00      A    C  
ATOM   3901  C   PRO A 961     -13.939  39.898 -12.017  1.00  0.00      A    C  
ATOM   3902  O   PRO A 961     -14.769  39.617 -12.881  1.00  0.00      A    O  
ATOM   3903  CB  PRO A 961     -13.894  42.257 -11.065  1.00  0.00      A    C  
ATOM   3904  CG  PRO A 961     -13.755  42.824  -9.663  1.00  0.00      A    C  
ATOM   3905  CD  PRO A 961     -13.246  41.634  -8.859  1.00  0.00      A    C  
ATOM   3906  HA  PRO A 961     -15.449  40.799 -10.783  1.00  0.00      A    H  
ATOM   3907 1HB  PRO A 961     -12.921  42.282 -11.560  1.00  0.00      A    H  
ATOM   3908 2HB  PRO A 961     -14.587  42.835 -11.677  1.00  0.00      A    H  
ATOM   3909 1HG  PRO A 961     -13.102  43.695  -9.608  1.00  0.00      A    H  
ATOM   3910 2HG  PRO A 961     -14.739  43.117  -9.294  1.00  0.00      A    H  
ATOM   3911 1HD  PRO A 961     -12.159  41.560  -8.923  1.00  0.00      A    H  
ATOM   3912 2HD  PRO A 961     -13.525  41.736  -7.809  1.00  0.00      A    H  
ATOM   3913  N   ASP A 962     -12.675  39.441 -12.005  1.00  0.00      A    N  
ATOM   3914  CA  ASP A 962     -12.065  38.583 -13.029  1.00  0.00      A    C  
ATOM   3915  C   ASP A 962     -12.432  37.088 -12.919  1.00  0.00      A    C  
ATOM   3916  O   ASP A 962     -11.910  36.298 -13.706  1.00  0.00      A    O  
ATOM   3917  CB  ASP A 962     -10.528  38.790 -13.119  1.00  0.00      A    C  
ATOM   3918  CG  ASP A 962     -10.043  40.163 -13.625  1.00  0.00      A    C  
ATOM   3919  OD1 ASP A 962      -8.808  40.357 -13.589  1.00  0.00      A    O  
ATOM   3920  OD2 ASP A 962     -10.866  40.962 -14.127  1.00  0.00      A    O1-
ATOM   3921  H   ASP A 962     -12.062  39.725 -11.255  1.00  0.00      A    H  
ATOM   3922  HA  ASP A 962     -12.488  38.879 -13.992  1.00  0.00      A    H  
ATOM   3923 1HB  ASP A 962     -10.106  38.654 -12.121  1.00  0.00      A    H  
ATOM   3924 2HB  ASP A 962     -10.062  38.025 -13.739  1.00  0.00      A    H  
ATOM   3925  N   VAL A 963     -13.358  36.717 -12.015  1.00  0.00      A    N  
ATOM   3926  CA  VAL A 963     -13.928  35.367 -11.908  1.00  0.00      A    C  
ATOM   3927  C   VAL A 963     -14.715  34.921 -13.167  1.00  0.00      A    C  
ATOM   3928  O   VAL A 963     -14.848  33.722 -13.403  1.00  0.00      A    O  
ATOM   3929  CB  VAL A 963     -14.855  35.260 -10.663  1.00  0.00      A    C  
ATOM   3930  CG1 VAL A 963     -16.210  35.989 -10.804  1.00  0.00      A    C  
ATOM   3931  CG2 VAL A 963     -15.086  33.807 -10.222  1.00  0.00      A    C  
ATOM   3932  H   VAL A 963     -13.746  37.412 -11.392  1.00  0.00      A    H  
ATOM   3933  HA  VAL A 963     -13.093  34.677 -11.775  1.00  0.00      A    H  
ATOM   3934  HB  VAL A 963     -14.325  35.738  -9.840  1.00  0.00      A    H  
ATOM   3935 1HG1 VAL A 963     -16.083  37.027 -11.111  1.00  0.00      A    H  
ATOM   3936 2HG1 VAL A 963     -16.860  35.516 -11.537  1.00  0.00      A    H  
ATOM   3937 3HG1 VAL A 963     -16.743  35.985  -9.856  1.00  0.00      A    H  
ATOM   3938 1HG2 VAL A 963     -15.701  33.253 -10.929  1.00  0.00      A    H  
ATOM   3939 2HG2 VAL A 963     -14.144  33.271 -10.110  1.00  0.00      A    H  
ATOM   3940 3HG2 VAL A 963     -15.590  33.782  -9.258  1.00  0.00      A    H  
ATOM   3941  N   ILE A 964     -15.189  35.896 -13.962  1.00  0.00      A    N  
ATOM   3942  CA  ILE A 964     -15.913  35.709 -15.221  1.00  0.00      A    C  
ATOM   3943  C   ILE A 964     -15.045  35.156 -16.376  1.00  0.00      A    C  
ATOM   3944  O   ILE A 964     -15.605  34.648 -17.347  1.00  0.00      A    O  
ATOM   3945  CB  ILE A 964     -16.556  37.053 -15.680  1.00  0.00      A    C  
ATOM   3946  CG1 ILE A 964     -15.530  38.147 -16.083  1.00  0.00      A    C  
ATOM   3947  CG2 ILE A 964     -17.544  37.565 -14.611  1.00  0.00      A    C  
ATOM   3948  CD1 ILE A 964     -16.160  39.475 -16.526  1.00  0.00      A    C  
ATOM   3949  H   ILE A 964     -15.033  36.856 -13.690  1.00  0.00      A    H  
ATOM   3950  HA  ILE A 964     -16.708  34.985 -15.040  1.00  0.00      A    H  
ATOM   3951  HB  ILE A 964     -17.153  36.835 -16.567  1.00  0.00      A    H  
ATOM   3952 1HG1 ILE A 964     -14.855  38.342 -15.250  1.00  0.00      A    H  
ATOM   3953 2HG1 ILE A 964     -14.900  37.799 -16.900  1.00  0.00      A    H  
ATOM   3954 1HG2 ILE A 964     -18.238  36.782 -14.308  1.00  0.00      A    H  
ATOM   3955 2HG2 ILE A 964     -17.023  37.910 -13.718  1.00  0.00      A    H  
ATOM   3956 3HG2 ILE A 964     -18.145  38.396 -14.982  1.00  0.00      A    H  
ATOM   3957 1HD1 ILE A 964     -16.435  40.085 -15.665  1.00  0.00      A    H  
ATOM   3958 2HD1 ILE A 964     -15.459  40.054 -17.127  1.00  0.00      A    H  
ATOM   3959 3HD1 ILE A 964     -17.055  39.312 -17.126  1.00  0.00      A    H  
ATOM   3960  N   LYS A 965     -13.710  35.266 -16.253  1.00  0.00      A    N  
ATOM   3961  CA  LYS A 965     -12.727  34.848 -17.258  1.00  0.00      A    C  
ATOM   3962  C   LYS A 965     -12.381  33.345 -17.184  1.00  0.00      A    C  
ATOM   3963  O   LYS A 965     -11.758  32.832 -18.114  1.00  0.00      A    O  
ATOM   3964  CB  LYS A 965     -11.455  35.711 -17.097  1.00  0.00      A    C  
ATOM   3965  CG  LYS A 965     -11.705  37.220 -17.309  1.00  0.00      A    C  
ATOM   3966  CD  LYS A 965     -10.498  38.111 -16.977  1.00  0.00      A    C  
ATOM   3967  CE  LYS A 965      -9.297  37.940 -17.919  1.00  0.00      A    C  
ATOM   3968  NZ  LYS A 965      -8.198  38.851 -17.550  1.00  0.00      A    N1+
ATOM   3969  H   LYS A 965     -13.328  35.683 -15.415  1.00  0.00      A    H  
ATOM   3970  HA  LYS A 965     -13.140  35.034 -18.251  1.00  0.00      A    H  
ATOM   3971 1HB  LYS A 965     -11.031  35.547 -16.106  1.00  0.00      A    H  
ATOM   3972 2HB  LYS A 965     -10.698  35.376 -17.807  1.00  0.00      A    H  
ATOM   3973 1HG  LYS A 965     -12.025  37.398 -18.336  1.00  0.00      A    H  
ATOM   3974 2HG  LYS A 965     -12.529  37.549 -16.677  1.00  0.00      A    H  
ATOM   3975 1HD  LYS A 965     -10.826  39.152 -16.976  1.00  0.00      A    H  
ATOM   3976 2HD  LYS A 965     -10.185  37.897 -15.956  1.00  0.00      A    H  
ATOM   3977 1HE  LYS A 965      -8.922  36.917 -17.884  1.00  0.00      A    H  
ATOM   3978 2HE  LYS A 965      -9.592  38.142 -18.949  1.00  0.00      A    H  
ATOM   3979 1HZ  LYS A 965      -7.419  38.718 -18.178  1.00  0.00      A    H  
ATOM   3980 2HZ  LYS A 965      -8.519  39.807 -17.607  1.00  0.00      A    H  
ATOM   3981 3HZ  LYS A 965      -7.905  38.657 -16.602  1.00  0.00      A    H  
ATOM   3982  N   LEU A 966     -12.785  32.673 -16.092  1.00  0.00      A    N  
ATOM   3983  CA  LEU A 966     -12.572  31.248 -15.833  1.00  0.00      A    C  
ATOM   3984  C   LEU A 966     -13.549  30.411 -16.689  1.00  0.00      A    C  
ATOM   3985  O   LEU A 966     -14.728  30.769 -16.754  1.00  0.00      A    O  
ATOM   3986  CB  LEU A 966     -12.833  30.986 -14.330  1.00  0.00      A    C  
ATOM   3987  CG  LEU A 966     -11.676  31.365 -13.374  1.00  0.00      A    C  
ATOM   3988  CD1 LEU A 966     -10.447  30.454 -13.547  1.00  0.00      A    C  
ATOM   3989  CD2 LEU A 966     -11.306  32.860 -13.385  1.00  0.00      A    C  
ATOM   3990  H   LEU A 966     -13.305  33.169 -15.383  1.00  0.00      A    H  
ATOM   3991  HA  LEU A 966     -11.533  31.024 -16.071  1.00  0.00      A    H  
ATOM   3992 1HB  LEU A 966     -13.749  31.485 -14.017  1.00  0.00      A    H  
ATOM   3993 2HB  LEU A 966     -13.039  29.924 -14.190  1.00  0.00      A    H  
ATOM   3994  HG  LEU A 966     -12.062  31.168 -12.374  1.00  0.00      A    H  
ATOM   3995 1HD1 LEU A 966     -10.100  30.092 -12.579  1.00  0.00      A    H  
ATOM   3996 2HD1 LEU A 966     -10.664  29.577 -14.155  1.00  0.00      A    H  
ATOM   3997 3HD1 LEU A 966      -9.614  30.974 -14.020  1.00  0.00      A    H  
ATOM   3998 1HD2 LEU A 966     -11.039  33.196 -12.386  1.00  0.00      A    H  
ATOM   3999 2HD2 LEU A 966     -10.461  33.073 -14.040  1.00  0.00      A    H  
ATOM   4000 3HD2 LEU A 966     -12.135  33.484 -13.710  1.00  0.00      A    H  
ATOM   4001  N   PRO A 967     -13.063  29.323 -17.335  1.00  0.00      A    N  
ATOM   4002  CA  PRO A 967     -13.892  28.513 -18.248  1.00  0.00      A    C  
ATOM   4003  C   PRO A 967     -15.040  27.736 -17.574  1.00  0.00      A    C  
ATOM   4004  O   PRO A 967     -16.054  27.503 -18.230  1.00  0.00      A    O  
ATOM   4005  CB  PRO A 967     -12.879  27.571 -18.920  1.00  0.00      A    C  
ATOM   4006  CG  PRO A 967     -11.773  27.409 -17.890  1.00  0.00      A    C  
ATOM   4007  CD  PRO A 967     -11.703  28.787 -17.242  1.00  0.00      A    C  
ATOM   4008  HA  PRO A 967     -14.334  29.160 -19.008  1.00  0.00      A    H  
ATOM   4009 1HB  PRO A 967     -13.302  26.612 -19.225  1.00  0.00      A    H  
ATOM   4010 2HB  PRO A 967     -12.478  28.049 -19.814  1.00  0.00      A    H  
ATOM   4011 1HG  PRO A 967     -12.076  26.671 -17.145  1.00  0.00      A    H  
ATOM   4012 2HG  PRO A 967     -10.824  27.081 -18.316  1.00  0.00      A    H  
ATOM   4013 1HD  PRO A 967     -11.343  28.712 -16.216  1.00  0.00      A    H  
ATOM   4014 2HD  PRO A 967     -11.027  29.437 -17.801  1.00  0.00      A    H  
ATOM   4015  N   TYR A 968     -14.874  27.369 -16.290  1.00  0.00      A    N  
ATOM   4016  CA  TYR A 968     -15.870  26.631 -15.508  1.00  0.00      A    C  
ATOM   4017  C   TYR A 968     -16.646  27.553 -14.546  1.00  0.00      A    C  
ATOM   4018  O   TYR A 968     -17.127  27.073 -13.522  1.00  0.00      A    O  
ATOM   4019  CB  TYR A 968     -15.199  25.449 -14.763  1.00  0.00      A    C  
ATOM   4020  CG  TYR A 968     -14.320  24.510 -15.582  1.00  0.00      A    C  
ATOM   4021  CD1 TYR A 968     -13.207  23.898 -14.969  1.00  0.00      A    C  
ATOM   4022  CD2 TYR A 968     -14.602  24.227 -16.938  1.00  0.00      A    C  
ATOM   4023  CE1 TYR A 968     -12.363  23.046 -15.708  1.00  0.00      A    C  
ATOM   4024  CE2 TYR A 968     -13.755  23.382 -17.680  1.00  0.00      A    C  
ATOM   4025  CZ  TYR A 968     -12.631  22.795 -17.067  1.00  0.00      A    C  
ATOM   4026  OH  TYR A 968     -11.803  21.983 -17.785  1.00  0.00      A    O  
ATOM   4027  H   TYR A 968     -14.008  27.586 -15.814  1.00  0.00      A    H  
ATOM   4028  HA  TYR A 968     -16.626  26.207 -16.171  1.00  0.00      A    H  
ATOM   4029 1HB  TYR A 968     -14.595  25.843 -13.946  1.00  0.00      A    H  
ATOM   4030 2HB  TYR A 968     -15.963  24.833 -14.290  1.00  0.00      A    H  
ATOM   4031  HD1 TYR A 968     -12.987  24.088 -13.928  1.00  0.00      A    H  
ATOM   4032  HD2 TYR A 968     -15.460  24.665 -17.425  1.00  0.00      A    H  
ATOM   4033  HE1 TYR A 968     -11.506  22.594 -15.231  1.00  0.00      A    H  
ATOM   4034  HE2 TYR A 968     -13.972  23.187 -18.720  1.00  0.00      A    H  
ATOM   4035  HH  TYR A 968     -12.058  21.903 -18.707  1.00  0.00      A    H  
ATOM   4036  N   PHE A 969     -16.778  28.850 -14.885  1.00  0.00      A    N  
ATOM   4037  CA  PHE A 969     -17.513  29.846 -14.098  1.00  0.00      A    C  
ATOM   4038  C   PHE A 969     -19.019  29.544 -13.951  1.00  0.00      A    C  
ATOM   4039  O   PHE A 969     -19.505  29.471 -12.823  1.00  0.00      A    O  
ATOM   4040  CB  PHE A 969     -17.213  31.266 -14.630  1.00  0.00      A    C  
ATOM   4041  CG  PHE A 969     -18.041  32.394 -14.033  1.00  0.00      A    C  
ATOM   4042  CD1 PHE A 969     -18.007  32.643 -12.645  1.00  0.00      A    C  
ATOM   4043  CD2 PHE A 969     -18.868  33.189 -14.854  1.00  0.00      A    C  
ATOM   4044  CE1 PHE A 969     -18.780  33.660 -12.103  1.00  0.00      A    C  
ATOM   4045  CE2 PHE A 969     -19.628  34.206 -14.293  1.00  0.00      A    C  
ATOM   4046  CZ  PHE A 969     -19.582  34.442 -12.924  1.00  0.00      A    C  
ATOM   4047  H   PHE A 969     -16.346  29.186 -15.734  1.00  0.00      A    H  
ATOM   4048  HA  PHE A 969     -17.100  29.801 -13.088  1.00  0.00      A    H  
ATOM   4049 1HB  PHE A 969     -16.167  31.502 -14.432  1.00  0.00      A    H  
ATOM   4050 2HB  PHE A 969     -17.319  31.284 -15.716  1.00  0.00      A    H  
ATOM   4051  HD1 PHE A 969     -17.388  32.037 -12.000  1.00  0.00      A    H  
ATOM   4052  HD2 PHE A 969     -18.914  33.013 -15.919  1.00  0.00      A    H  
ATOM   4053  HE1 PHE A 969     -18.753  33.846 -11.039  1.00  0.00      A    H  
ATOM   4054  HE2 PHE A 969     -20.257  34.817 -14.923  1.00  0.00      A    H  
ATOM   4055  HZ  PHE A 969     -20.175  35.236 -12.495  1.00  0.00      A    H  
ATOM   4056  N   ASN A 970     -19.713  29.336 -15.085  1.00  0.00      A    N  
ATOM   4057  CA  ASN A 970     -21.136  28.961 -15.126  1.00  0.00      A    C  
ATOM   4058  C   ASN A 970     -21.370  27.498 -14.702  1.00  0.00      A    C  
ATOM   4059  O   ASN A 970     -22.458  27.192 -14.218  1.00  0.00      A    O  
ATOM   4060  CB  ASN A 970     -21.709  29.199 -16.545  1.00  0.00      A    C  
ATOM   4061  CG  ASN A 970     -21.895  30.672 -16.936  1.00  0.00      A    C  
ATOM   4062  OD1 ASN A 970     -21.300  31.574 -16.352  1.00  0.00      A    O  
ATOM   4063  ND2 ASN A 970     -22.731  30.921 -17.945  1.00  0.00      A    N  
ATOM   4064  H   ASN A 970     -19.248  29.431 -15.976  1.00  0.00      A    H  
ATOM   4065  HA  ASN A 970     -21.650  29.624 -14.427  1.00  0.00      A    H  
ATOM   4066 1HB  ASN A 970     -21.091  28.704 -17.296  1.00  0.00      A    H  
ATOM   4067 2HB  ASN A 970     -22.696  28.736 -16.612  1.00  0.00      A    H  
ATOM   4068 1HD2 ASN A 970     -22.886  31.872 -18.247  1.00  0.00      A    H  
ATOM   4069 2HD2 ASN A 970     -23.209  30.167 -18.417  1.00  0.00      A    H  
ATOM   4070  N   THR A 971     -20.356  26.633 -14.876  1.00  0.00      A    N  
ATOM   4071  CA  THR A 971     -20.377  25.222 -14.475  1.00  0.00      A    C  
ATOM   4072  C   THR A 971     -20.336  25.040 -12.942  1.00  0.00      A    C  
ATOM   4073  O   THR A 971     -20.914  24.078 -12.437  1.00  0.00      A    O  
ATOM   4074  CB  THR A 971     -19.162  24.470 -15.089  1.00  0.00      A    C  
ATOM   4075  OG1 THR A 971     -19.237  24.542 -16.500  1.00  0.00      A    O  
ATOM   4076  CG2 THR A 971     -19.007  22.986 -14.709  1.00  0.00      A    C  
ATOM   4077  H   THR A 971     -19.487  26.972 -15.261  1.00  0.00      A    H  
ATOM   4078  HA  THR A 971     -21.299  24.771 -14.846  1.00  0.00      A    H  
ATOM   4079  HB  THR A 971     -18.248  24.982 -14.798  1.00  0.00      A    H  
ATOM   4080  HG1 THR A 971     -19.222  25.463 -16.767  1.00  0.00      A    H  
ATOM   4081 1HG2 THR A 971     -18.760  22.856 -13.655  1.00  0.00      A    H  
ATOM   4082 2HG2 THR A 971     -19.922  22.428 -14.911  1.00  0.00      A    H  
ATOM   4083 3HG2 THR A 971     -18.202  22.520 -15.278  1.00  0.00      A    H  
ATOM   4084  N   MET A 972     -19.666  25.971 -12.243  1.00  0.00      A    N  
ATOM   4085  CA  MET A 972     -19.424  25.946 -10.800  1.00  0.00      A    C  
ATOM   4086  C   MET A 972     -19.976  27.215 -10.125  1.00  0.00      A    C  
ATOM   4087  O   MET A 972     -19.381  27.700  -9.161  1.00  0.00      A    O  
ATOM   4088  CB  MET A 972     -17.913  25.751 -10.544  1.00  0.00      A    C  
ATOM   4089  CG  MET A 972     -17.313  24.507 -11.218  1.00  0.00      A    C  
ATOM   4090  SD  MET A 972     -15.563  24.254 -10.847  1.00  0.00      A    S  
ATOM   4091  CE  MET A 972     -15.252  22.773 -11.845  1.00  0.00      A    C  
ATOM   4092  H   MET A 972     -19.226  26.735 -12.739  1.00  0.00      A    H  
ATOM   4093  HA  MET A 972     -19.953  25.108 -10.344  1.00  0.00      A    H  
ATOM   4094 1HB  MET A 972     -17.377  26.632 -10.896  1.00  0.00      A    H  
ATOM   4095 2HB  MET A 972     -17.722  25.695  -9.472  1.00  0.00      A    H  
ATOM   4096 1HG  MET A 972     -17.864  23.616 -10.916  1.00  0.00      A    H  
ATOM   4097 2HG  MET A 972     -17.405  24.579 -12.301  1.00  0.00      A    H  
ATOM   4098 1HE  MET A 972     -14.219  22.447 -11.727  1.00  0.00      A    H  
ATOM   4099 2HE  MET A 972     -15.906  21.959 -11.536  1.00  0.00      A    H  
ATOM   4100 3HE  MET A 972     -15.430  22.976 -12.900  1.00  0.00      A    H  
ATOM   4101  N   LYS A 973     -21.109  27.729 -10.637  1.00  0.00      A    N  
ATOM   4102  CA  LYS A 973     -21.812  28.901 -10.110  1.00  0.00      A    C  
ATOM   4103  C   LYS A 973     -22.400  28.603  -8.705  1.00  0.00      A    C  
ATOM   4104  O   LYS A 973     -23.065  27.577  -8.549  1.00  0.00      A    O  
ATOM   4105  CB  LYS A 973     -22.884  29.337 -11.138  1.00  0.00      A    C  
ATOM   4106  CG  LYS A 973     -24.027  28.337 -11.419  1.00  0.00      A    C  
ATOM   4107  CD  LYS A 973     -24.955  28.765 -12.569  1.00  0.00      A    C  
ATOM   4108  CE  LYS A 973     -25.798  30.013 -12.256  1.00  0.00      A    C  
ATOM   4109  NZ  LYS A 973     -26.716  30.341 -13.361  1.00  0.00      A    N1+
ATOM   4110  H   LYS A 973     -21.536  27.277 -11.433  1.00  0.00      A    H  
ATOM   4111  HA  LYS A 973     -21.065  29.692 -10.077  1.00  0.00      A    H  
ATOM   4112 1HB  LYS A 973     -23.315  30.277 -10.795  1.00  0.00      A    H  
ATOM   4113 2HB  LYS A 973     -22.381  29.571 -12.077  1.00  0.00      A    H  
ATOM   4114 1HG  LYS A 973     -23.608  27.359 -11.656  1.00  0.00      A    H  
ATOM   4115 2HG  LYS A 973     -24.632  28.194 -10.523  1.00  0.00      A    H  
ATOM   4116 1HD  LYS A 973     -24.354  28.947 -13.462  1.00  0.00      A    H  
ATOM   4117 2HD  LYS A 973     -25.608  27.926 -12.815  1.00  0.00      A    H  
ATOM   4118 1HE  LYS A 973     -26.386  29.853 -11.351  1.00  0.00      A    H  
ATOM   4119 2HE  LYS A 973     -25.158  30.877 -12.076  1.00  0.00      A    H  
ATOM   4120 1HZ  LYS A 973     -27.343  29.565 -13.522  1.00  0.00      A    H  
ATOM   4121 2HZ  LYS A 973     -27.254  31.162 -13.121  1.00  0.00      A    H  
ATOM   4122 3HZ  LYS A 973     -26.184  30.523 -14.200  1.00  0.00      A    H  
ATOM   4123  N   PRO A 974     -22.100  29.456  -7.694  1.00  0.00      A    N  
ATOM   4124  CA  PRO A 974     -22.473  29.186  -6.293  1.00  0.00      A    C  
ATOM   4125  C   PRO A 974     -23.988  29.315  -6.043  1.00  0.00      A    C  
ATOM   4126  O   PRO A 974     -24.563  30.367  -6.326  1.00  0.00      A    O  
ATOM   4127  CB  PRO A 974     -21.653  30.221  -5.500  1.00  0.00      A    C  
ATOM   4128  CG  PRO A 974     -21.464  31.389  -6.454  1.00  0.00      A    C  
ATOM   4129  CD  PRO A 974     -21.353  30.711  -7.815  1.00  0.00      A    C  
ATOM   4130  HA  PRO A 974     -22.149  28.184  -6.007  1.00  0.00      A    H  
ATOM   4131 1HB  PRO A 974     -22.118  30.526  -4.562  1.00  0.00      A    H  
ATOM   4132 2HB  PRO A 974     -20.680  29.794  -5.253  1.00  0.00      A    H  
ATOM   4133 1HG  PRO A 974     -22.351  32.023  -6.432  1.00  0.00      A    H  
ATOM   4134 2HG  PRO A 974     -20.603  32.013  -6.213  1.00  0.00      A    H  
ATOM   4135 1HD  PRO A 974     -21.739  31.357  -8.605  1.00  0.00      A    H  
ATOM   4136 2HD  PRO A 974     -20.314  30.476  -8.040  1.00  0.00      A    H  
ATOM   4137  N   LYS A 975     -24.600  28.237  -5.517  1.00  0.00      A    N  
ATOM   4138  CA  LYS A 975     -26.022  28.181  -5.152  1.00  0.00      A    C  
ATOM   4139  C   LYS A 975     -26.387  29.124  -3.987  1.00  0.00      A    C  
ATOM   4140  O   LYS A 975     -27.488  29.674  -3.993  1.00  0.00      A    O  
ATOM   4141  CB  LYS A 975     -26.427  26.714  -4.875  1.00  0.00      A    C  
ATOM   4142  CG  LYS A 975     -27.915  26.519  -4.516  1.00  0.00      A    C  
ATOM   4143  CD  LYS A 975     -28.333  25.045  -4.427  1.00  0.00      A    C  
ATOM   4144  CE  LYS A 975     -29.820  24.889  -4.063  1.00  0.00      A    C  
ATOM   4145  NZ  LYS A 975     -30.227  23.474  -3.999  1.00  0.00      A    N1+
ATOM   4146  H   LYS A 975     -24.060  27.404  -5.331  1.00  0.00      A    H  
ATOM   4147  HA  LYS A 975     -26.587  28.517  -6.024  1.00  0.00      A    H  
ATOM   4148 1HB  LYS A 975     -26.203  26.122  -5.764  1.00  0.00      A    H  
ATOM   4149 2HB  LYS A 975     -25.809  26.304  -4.075  1.00  0.00      A    H  
ATOM   4150 1HG  LYS A 975     -28.131  26.996  -3.559  1.00  0.00      A    H  
ATOM   4151 2HG  LYS A 975     -28.534  27.026  -5.258  1.00  0.00      A    H  
ATOM   4152 1HD  LYS A 975     -28.131  24.557  -5.383  1.00  0.00      A    H  
ATOM   4153 2HD  LYS A 975     -27.712  24.540  -3.686  1.00  0.00      A    H  
ATOM   4154 1HE  LYS A 975     -30.022  25.354  -3.097  1.00  0.00      A    H  
ATOM   4155 2HE  LYS A 975     -30.444  25.397  -4.799  1.00  0.00      A    H  
ATOM   4156 1HZ  LYS A 975     -30.077  23.038  -4.898  1.00  0.00      A    H  
ATOM   4157 2HZ  LYS A 975     -29.680  22.996  -3.298  1.00  0.00      A    H  
ATOM   4158 3HZ  LYS A 975     -31.206  23.416  -3.758  1.00  0.00      A    H  
ATOM   4159  N   LYS A 976     -25.449  29.317  -3.045  1.00  0.00      A    N  
ATOM   4160  CA  LYS A 976     -25.541  30.301  -1.971  1.00  0.00      A    C  
ATOM   4161  C   LYS A 976     -24.244  31.117  -1.944  1.00  0.00      A    C  
ATOM   4162  O   LYS A 976     -23.154  30.545  -1.994  1.00  0.00      A    O  
ATOM   4163  CB  LYS A 976     -25.836  29.597  -0.629  1.00  0.00      A    C  
ATOM   4164  CG  LYS A 976     -26.028  30.575   0.549  1.00  0.00      A    C  
ATOM   4165  CD  LYS A 976     -26.624  29.927   1.810  1.00  0.00      A    C  
ATOM   4166  CE  LYS A 976     -25.670  28.942   2.504  1.00  0.00      A    C  
ATOM   4167  NZ  LYS A 976     -26.285  28.332   3.696  1.00  0.00      A    N1+
ATOM   4168  H   LYS A 976     -24.563  28.837  -3.120  1.00  0.00      A    H  
ATOM   4169  HA  LYS A 976     -26.363  30.990  -2.177  1.00  0.00      A    H  
ATOM   4170 1HB  LYS A 976     -26.747  29.009  -0.746  1.00  0.00      A    H  
ATOM   4171 2HB  LYS A 976     -25.041  28.886  -0.399  1.00  0.00      A    H  
ATOM   4172 1HG  LYS A 976     -25.076  31.042   0.805  1.00  0.00      A    H  
ATOM   4173 2HG  LYS A 976     -26.685  31.387   0.236  1.00  0.00      A    H  
ATOM   4174 1HD  LYS A 976     -26.904  30.720   2.506  1.00  0.00      A    H  
ATOM   4175 2HD  LYS A 976     -27.554  29.422   1.543  1.00  0.00      A    H  
ATOM   4176 1HE  LYS A 976     -25.374  28.144   1.823  1.00  0.00      A    H  
ATOM   4177 2HE  LYS A 976     -24.764  29.462   2.811  1.00  0.00      A    H  
ATOM   4178 1HZ  LYS A 976     -25.625  27.698   4.125  1.00  0.00      A    H  
ATOM   4179 2HZ  LYS A 976     -26.534  29.055   4.355  1.00  0.00      A    H  
ATOM   4180 3HZ  LYS A 976     -27.114  27.822   3.425  1.00  0.00      A    H  
ATOM   4181  N   GLN A 977     -24.408  32.445  -1.862  1.00  0.00      A    N  
ATOM   4182  CA  GLN A 977     -23.327  33.427  -1.838  1.00  0.00      A    C  
ATOM   4183  C   GLN A 977     -22.827  33.659  -0.403  1.00  0.00      A    C  
ATOM   4184  O   GLN A 977     -23.561  33.398   0.553  1.00  0.00      A    O  
ATOM   4185  CB  GLN A 977     -23.841  34.733  -2.474  1.00  0.00      A    C  
ATOM   4186  CG  GLN A 977     -24.274  34.555  -3.946  1.00  0.00      A    C  
ATOM   4187  CD  GLN A 977     -24.815  35.835  -4.587  1.00  0.00      A    C  
ATOM   4188  OE1 GLN A 977     -24.588  36.940  -4.100  1.00  0.00      A    O  
ATOM   4189  NE2 GLN A 977     -25.529  35.688  -5.705  1.00  0.00      A    N  
ATOM   4190  H   GLN A 977     -25.342  32.824  -1.807  1.00  0.00      A    H  
ATOM   4191  HA  GLN A 977     -22.495  33.052  -2.437  1.00  0.00      A    H  
ATOM   4192 1HB  GLN A 977     -24.678  35.121  -1.891  1.00  0.00      A    H  
ATOM   4193 2HB  GLN A 977     -23.056  35.490  -2.422  1.00  0.00      A    H  
ATOM   4194 1HG  GLN A 977     -23.430  34.199  -4.538  1.00  0.00      A    H  
ATOM   4195 2HG  GLN A 977     -25.048  33.791  -4.023  1.00  0.00      A    H  
ATOM   4196 1HE2 GLN A 977     -25.906  36.500  -6.171  1.00  0.00      A    H  
ATOM   4197 2HE2 GLN A 977     -25.699  34.770  -6.089  1.00  0.00      A    H  
ATOM   4198  N   TYR A 978     -21.579  34.139  -0.284  1.00  0.00      A    N  
ATOM   4199  CA  TYR A 978     -20.888  34.312   0.994  1.00  0.00      A    C  
ATOM   4200  C   TYR A 978     -20.052  35.596   1.016  1.00  0.00      A    C  
ATOM   4201  O   TYR A 978     -19.470  35.982   0.001  1.00  0.00      A    O  
ATOM   4202  CB  TYR A 978     -19.965  33.103   1.252  1.00  0.00      A    C  
ATOM   4203  CG  TYR A 978     -20.663  31.785   1.527  1.00  0.00      A    C  
ATOM   4204  CD1 TYR A 978     -20.763  30.808   0.516  1.00  0.00      A    C  
ATOM   4205  CD2 TYR A 978     -21.197  31.524   2.806  1.00  0.00      A    C  
ATOM   4206  CE1 TYR A 978     -21.375  29.570   0.784  1.00  0.00      A    C  
ATOM   4207  CE2 TYR A 978     -21.815  30.287   3.073  1.00  0.00      A    C  
ATOM   4208  CZ  TYR A 978     -21.895  29.306   2.065  1.00  0.00      A    C  
ATOM   4209  OH  TYR A 978     -22.464  28.096   2.336  1.00  0.00      A    O  
ATOM   4210  H   TYR A 978     -21.043  34.358  -1.114  1.00  0.00      A    H  
ATOM   4211  HA  TYR A 978     -21.617  34.380   1.804  1.00  0.00      A    H  
ATOM   4212 1HB  TYR A 978     -19.284  32.978   0.410  1.00  0.00      A    H  
ATOM   4213 2HB  TYR A 978     -19.329  33.302   2.116  1.00  0.00      A    H  
ATOM   4214  HD1 TYR A 978     -20.370  31.000  -0.470  1.00  0.00      A    H  
ATOM   4215  HD2 TYR A 978     -21.125  32.267   3.587  1.00  0.00      A    H  
ATOM   4216  HE1 TYR A 978     -21.441  28.827   0.003  1.00  0.00      A    H  
ATOM   4217  HE2 TYR A 978     -22.214  30.087   4.056  1.00  0.00      A    H  
ATOM   4218  HH  TYR A 978     -22.343  27.459   1.620  1.00  0.00      A    H  
ATOM   4219  N   ARG A 979     -19.951  36.166   2.227  1.00  0.00      A    N  
ATOM   4220  CA  ARG A 979     -18.987  37.196   2.612  1.00  0.00      A    C  
ATOM   4221  C   ARG A 979     -17.633  36.564   2.992  1.00  0.00      A    C  
ATOM   4222  O   ARG A 979     -17.525  35.342   3.117  1.00  0.00      A    O  
ATOM   4223  CB  ARG A 979     -19.542  37.967   3.831  1.00  0.00      A    C  
ATOM   4224  CG  ARG A 979     -20.825  38.780   3.563  1.00  0.00      A    C  
ATOM   4225  CD  ARG A 979     -21.424  39.461   4.813  1.00  0.00      A    C  
ATOM   4226  NE  ARG A 979     -20.466  40.336   5.520  1.00  0.00      A    N  
ATOM   4227  CZ  ARG A 979     -19.713  40.025   6.595  1.00  0.00      A    C  
ATOM   4228  NH1 ARG A 979     -19.794  38.837   7.214  1.00  0.00      A    N  
ATOM   4229  NH2 ARG A 979     -18.849  40.931   7.067  1.00  0.00      A    N1+
ATOM   4230  H   ARG A 979     -20.471  35.761   2.991  1.00  0.00      A    H  
ATOM   4231  HA  ARG A 979     -18.828  37.887   1.782  1.00  0.00      A    H  
ATOM   4232 1HB  ARG A 979     -19.721  37.270   4.652  1.00  0.00      A    H  
ATOM   4233 2HB  ARG A 979     -18.777  38.657   4.187  1.00  0.00      A    H  
ATOM   4234 1HG  ARG A 979     -20.715  39.486   2.738  1.00  0.00      A    H  
ATOM   4235 2HG  ARG A 979     -21.570  38.058   3.228  1.00  0.00      A    H  
ATOM   4236 1HD  ARG A 979     -22.184  40.159   4.461  1.00  0.00      A    H  
ATOM   4237 2HD  ARG A 979     -21.954  38.760   5.458  1.00  0.00      A    H  
ATOM   4238  HE  ARG A 979     -20.343  41.251   5.112  1.00  0.00      A    H  
ATOM   4239 1HH1 ARG A 979     -19.219  38.640   8.027  1.00  0.00      A    H  
ATOM   4240 2HH1 ARG A 979     -20.449  38.141   6.893  1.00  0.00      A    H  
ATOM   4241 1HH2 ARG A 979     -18.758  41.839   6.637  1.00  0.00      A    H  
ATOM   4242 2HH2 ARG A 979     -18.273  40.703   7.871  1.00  0.00      A    H  
ATOM   4243  N   ARG A 980     -16.634  37.431   3.221  1.00  0.00      A    N  
ATOM   4244  CA  ARG A 980     -15.343  37.077   3.811  1.00  0.00      A    C  
ATOM   4245  C   ARG A 980     -15.478  36.940   5.342  1.00  0.00      A    C  
ATOM   4246  O   ARG A 980     -15.206  37.892   6.073  1.00  0.00      A    O  
ATOM   4247  CB  ARG A 980     -14.289  38.128   3.407  1.00  0.00      A    C  
ATOM   4248  CG  ARG A 980     -14.031  38.175   1.888  1.00  0.00      A    C  
ATOM   4249  CD  ARG A 980     -12.948  39.181   1.462  1.00  0.00      A    C  
ATOM   4250  NE  ARG A 980     -11.600  38.780   1.906  1.00  0.00      A    N  
ATOM   4251  CZ  ARG A 980     -10.418  39.234   1.451  1.00  0.00      A    C  
ATOM   4252  NH1 ARG A 980     -10.324  40.149   0.475  1.00  0.00      A    N  
ATOM   4253  NH2 ARG A 980      -9.298  38.751   1.996  1.00  0.00      A    N1+
ATOM   4254  H   ARG A 980     -16.799  38.419   3.095  1.00  0.00      A    H  
ATOM   4255  HA  ARG A 980     -15.024  36.118   3.403  1.00  0.00      A    H  
ATOM   4256 1HB  ARG A 980     -14.594  39.117   3.753  1.00  0.00      A    H  
ATOM   4257 2HB  ARG A 980     -13.355  37.900   3.922  1.00  0.00      A    H  
ATOM   4258 1HG  ARG A 980     -13.691  37.177   1.613  1.00  0.00      A    H  
ATOM   4259 2HG  ARG A 980     -14.941  38.337   1.308  1.00  0.00      A    H  
ATOM   4260 1HD  ARG A 980     -13.010  39.396   0.394  1.00  0.00      A    H  
ATOM   4261 2HD  ARG A 980     -13.133  40.124   1.976  1.00  0.00      A    H  
ATOM   4262  HE  ARG A 980     -11.575  38.111   2.663  1.00  0.00      A    H  
ATOM   4263 1HH1 ARG A 980      -9.421  40.475   0.163  1.00  0.00      A    H  
ATOM   4264 2HH1 ARG A 980     -11.161  40.525   0.054  1.00  0.00      A    H  
ATOM   4265 1HH2 ARG A 980      -9.343  38.124   2.791  1.00  0.00      A    H  
ATOM   4266 2HH2 ARG A 980      -8.388  39.016   1.642  1.00  0.00      A    H  
ATOM   4267  N   ARG A 981     -15.920  35.752   5.786  1.00  0.00      A    N  
ATOM   4268  CA  ARG A 981     -16.155  35.400   7.190  1.00  0.00      A    C  
ATOM   4269  C   ARG A 981     -14.905  34.848   7.912  1.00  0.00      A    C  
ATOM   4270  O   ARG A 981     -15.038  34.450   9.068  1.00  0.00      A    O  
ATOM   4271  CB  ARG A 981     -17.284  34.349   7.272  1.00  0.00      A    C  
ATOM   4272  CG  ARG A 981     -18.625  34.737   6.614  1.00  0.00      A    C  
ATOM   4273  CD  ARG A 981     -19.683  33.613   6.609  1.00  0.00      A    C  
ATOM   4274  NE  ARG A 981     -19.985  33.090   7.956  1.00  0.00      A    N  
ATOM   4275  CZ  ARG A 981     -19.438  32.016   8.562  1.00  0.00      A    C  
ATOM   4276  NH1 ARG A 981     -18.547  31.216   7.956  1.00  0.00      A    N  
ATOM   4277  NH2 ARG A 981     -19.786  31.734   9.823  1.00  0.00      A    N1+
ATOM   4278  H   ARG A 981     -16.117  35.025   5.112  1.00  0.00      A    H  
ATOM   4279  HA  ARG A 981     -16.479  36.291   7.731  1.00  0.00      A    H  
ATOM   4280 1HB  ARG A 981     -16.927  33.420   6.830  1.00  0.00      A    H  
ATOM   4281 2HB  ARG A 981     -17.473  34.129   8.323  1.00  0.00      A    H  
ATOM   4282 1HG  ARG A 981     -19.031  35.671   7.003  1.00  0.00      A    H  
ATOM   4283 2HG  ARG A 981     -18.402  34.932   5.566  1.00  0.00      A    H  
ATOM   4284 1HD  ARG A 981     -20.626  34.064   6.299  1.00  0.00      A    H  
ATOM   4285 2HD  ARG A 981     -19.476  32.843   5.864  1.00  0.00      A    H  
ATOM   4286  HE  ARG A 981     -20.629  33.649   8.496  1.00  0.00      A    H  
ATOM   4287 1HH1 ARG A 981     -18.239  31.409   7.012  1.00  0.00      A    H  
ATOM   4288 2HH1 ARG A 981     -18.132  30.442   8.464  1.00  0.00      A    H  
ATOM   4289 1HH2 ARG A 981     -20.448  32.309  10.322  1.00  0.00      A    H  
ATOM   4290 2HH2 ARG A 981     -19.358  30.945  10.294  1.00  0.00      A    H  
ATOM   4291  N   LEU A 982     -13.743  34.788   7.232  1.00  0.00      A    N  
ATOM   4292  CA  LEU A 982     -12.511  34.125   7.681  1.00  0.00      A    C  
ATOM   4293  C   LEU A 982     -12.047  34.541   9.088  1.00  0.00      A    C  
ATOM   4294  O   LEU A 982     -11.924  33.676   9.952  1.00  0.00      A    O  
ATOM   4295  CB  LEU A 982     -11.409  34.303   6.605  1.00  0.00      A    C  
ATOM   4296  CG  LEU A 982     -10.140  33.431   6.786  1.00  0.00      A    C  
ATOM   4297  CD1 LEU A 982      -9.460  33.154   5.426  1.00  0.00      A    C  
ATOM   4298  CD2 LEU A 982      -9.139  34.013   7.813  1.00  0.00      A    C  
ATOM   4299  H   LEU A 982     -13.729  35.125   6.279  1.00  0.00      A    H  
ATOM   4300  HA  LEU A 982     -12.751  33.061   7.727  1.00  0.00      A    H  
ATOM   4301 1HB  LEU A 982     -11.862  34.024   5.655  1.00  0.00      A    H  
ATOM   4302 2HB  LEU A 982     -11.137  35.353   6.492  1.00  0.00      A    H  
ATOM   4303  HG  LEU A 982     -10.461  32.459   7.163  1.00  0.00      A    H  
ATOM   4304 1HD1 LEU A 982      -9.539  32.099   5.161  1.00  0.00      A    H  
ATOM   4305 2HD1 LEU A 982      -9.904  33.724   4.609  1.00  0.00      A    H  
ATOM   4306 3HD1 LEU A 982      -8.400  33.401   5.432  1.00  0.00      A    H  
ATOM   4307 1HD2 LEU A 982      -8.106  34.007   7.467  1.00  0.00      A    H  
ATOM   4308 2HD2 LEU A 982      -9.370  35.046   8.069  1.00  0.00      A    H  
ATOM   4309 3HD2 LEU A 982      -9.161  33.433   8.737  1.00  0.00      A    H  
ATOM   4310  N   ARG A 983     -11.833  35.850   9.297  1.00  0.00      A    N  
ATOM   4311  CA  ARG A 983     -11.367  36.416  10.568  1.00  0.00      A    C  
ATOM   4312  C   ARG A 983     -12.416  36.375  11.694  1.00  0.00      A    C  
ATOM   4313  O   ARG A 983     -12.035  36.369  12.864  1.00  0.00      A    O  
ATOM   4314  CB  ARG A 983     -10.867  37.856  10.345  1.00  0.00      A    C  
ATOM   4315  CG  ARG A 983      -9.749  37.969   9.290  1.00  0.00      A    C  
ATOM   4316  CD  ARG A 983      -9.135  39.376   9.189  1.00  0.00      A    C  
ATOM   4317  NE  ARG A 983     -10.040  40.347   8.548  1.00  0.00      A    N  
ATOM   4318  CZ  ARG A 983      -9.847  41.674   8.421  1.00  0.00      A    C  
ATOM   4319  NH1 ARG A 983      -8.778  42.296   8.942  1.00  0.00      A    N  
ATOM   4320  NH2 ARG A 983     -10.753  42.395   7.749  1.00  0.00      A    N1+
ATOM   4321  H   ARG A 983     -11.971  36.502   8.539  1.00  0.00      A    H  
ATOM   4322  HA  ARG A 983     -10.519  35.817  10.902  1.00  0.00      A    H  
ATOM   4323 1HB  ARG A 983     -11.705  38.497  10.065  1.00  0.00      A    H  
ATOM   4324 2HB  ARG A 983     -10.491  38.247  11.292  1.00  0.00      A    H  
ATOM   4325 1HG  ARG A 983      -8.966  37.226   9.433  1.00  0.00      A    H  
ATOM   4326 2HG  ARG A 983     -10.196  37.725   8.325  1.00  0.00      A    H  
ATOM   4327 1HD  ARG A 983      -8.994  39.749  10.203  1.00  0.00      A    H  
ATOM   4328 2HD  ARG A 983      -8.149  39.353   8.727  1.00  0.00      A    H  
ATOM   4329  HE  ARG A 983     -10.848  39.945   8.097  1.00  0.00      A    H  
ATOM   4330 1HH1 ARG A 983      -8.091  41.766   9.469  1.00  0.00      A    H  
ATOM   4331 2HH1 ARG A 983      -8.645  43.290   8.828  1.00  0.00      A    H  
ATOM   4332 1HH2 ARG A 983     -11.555  41.945   7.334  1.00  0.00      A    H  
ATOM   4333 2HH2 ARG A 983     -10.630  43.391   7.635  1.00  0.00      A    H  
ATOM   4334  N   GLU A 984     -13.705  36.338  11.322  1.00  0.00      A    N  
ATOM   4335  CA  GLU A 984     -14.846  36.278  12.236  1.00  0.00      A    C  
ATOM   4336  C   GLU A 984     -15.020  34.877  12.850  1.00  0.00      A    C  
ATOM   4337  O   GLU A 984     -15.328  34.780  14.038  1.00  0.00      A    O  
ATOM   4338  CB  GLU A 984     -16.123  36.720  11.489  1.00  0.00      A    C  
ATOM   4339  CG  GLU A 984     -16.011  38.122  10.838  1.00  0.00      A    C  
ATOM   4340  CD  GLU A 984     -17.232  38.581  10.024  1.00  0.00      A    C  
ATOM   4341  OE1 GLU A 984     -18.189  37.793   9.849  1.00  0.00      A    O  
ATOM   4342  OE2 GLU A 984     -17.181  39.740   9.557  1.00  0.00      A    O1-
ATOM   4343  H   GLU A 984     -13.932  36.328  10.338  1.00  0.00      A    H  
ATOM   4344  HA  GLU A 984     -14.668  36.983  13.051  1.00  0.00      A    H  
ATOM   4345 1HB  GLU A 984     -16.371  35.981  10.726  1.00  0.00      A    H  
ATOM   4346 2HB  GLU A 984     -16.961  36.719  12.188  1.00  0.00      A    H  
ATOM   4347 1HG  GLU A 984     -15.815  38.861  11.617  1.00  0.00      A    H  
ATOM   4348 2HG  GLU A 984     -15.155  38.155  10.163  1.00  0.00      A    H  
ATOM   4349  N   GLU A 985     -14.804  33.829  12.035  1.00  0.00      A    N  
ATOM   4350  CA  GLU A 985     -14.911  32.425  12.431  1.00  0.00      A    C  
ATOM   4351  C   GLU A 985     -13.639  31.898  13.124  1.00  0.00      A    C  
ATOM   4352  O   GLU A 985     -13.756  31.129  14.078  1.00  0.00      A    O  
ATOM   4353  CB  GLU A 985     -15.326  31.593  11.196  1.00  0.00      A    C  
ATOM   4354  CG  GLU A 985     -15.453  30.076  11.451  1.00  0.00      A    C  
ATOM   4355  CD  GLU A 985     -16.201  29.365  10.318  1.00  0.00      A    C  
ATOM   4356  OE1 GLU A 985     -17.450  29.324  10.393  1.00  0.00      A    O  
ATOM   4357  OE2 GLU A 985     -15.521  28.879   9.389  1.00  0.00      A    O1-
ATOM   4358  H   GLU A 985     -14.570  34.000  11.066  1.00  0.00      A    H  
ATOM   4359  HA  GLU A 985     -15.723  32.339  13.156  1.00  0.00      A    H  
ATOM   4360 1HB  GLU A 985     -16.281  31.978  10.833  1.00  0.00      A    H  
ATOM   4361 2HB  GLU A 985     -14.616  31.763  10.385  1.00  0.00      A    H  
ATOM   4362 1HG  GLU A 985     -14.467  29.626  11.575  1.00  0.00      A    H  
ATOM   4363 2HG  GLU A 985     -15.985  29.901  12.387  1.00  0.00      A    H  
ATOM   4364  N   PHE A 986     -12.460  32.338  12.652  1.00  0.00      A    N  
ATOM   4365  CA  PHE A 986     -11.145  31.957  13.181  1.00  0.00      A    C  
ATOM   4366  C   PHE A 986     -10.575  32.998  14.163  1.00  0.00      A    C  
ATOM   4367  O   PHE A 986      -9.359  33.166  14.242  1.00  0.00      A    O  
ATOM   4368  CB  PHE A 986     -10.190  31.601  12.015  1.00  0.00      A    C  
ATOM   4369  CG  PHE A 986     -10.500  30.272  11.348  1.00  0.00      A    C  
ATOM   4370  CD1 PHE A 986     -11.565  30.156  10.429  1.00  0.00      A    C  
ATOM   4371  CD2 PHE A 986      -9.836  29.103  11.774  1.00  0.00      A    C  
ATOM   4372  CE1 PHE A 986     -11.917  28.910   9.931  1.00  0.00      A    C  
ATOM   4373  CE2 PHE A 986     -10.192  27.867  11.250  1.00  0.00      A    C  
ATOM   4374  CZ  PHE A 986     -11.230  27.772  10.333  1.00  0.00      A    C  
ATOM   4375  H   PHE A 986     -12.448  32.970  11.863  1.00  0.00      A    H  
ATOM   4376  HA  PHE A 986     -11.247  31.051  13.777  1.00  0.00      A    H  
ATOM   4377 1HB  PHE A 986     -10.210  32.384  11.259  1.00  0.00      A    H  
ATOM   4378 2HB  PHE A 986      -9.156  31.557  12.356  1.00  0.00      A    H  
ATOM   4379  HD1 PHE A 986     -12.121  31.029  10.121  1.00  0.00      A    H  
ATOM   4380  HD2 PHE A 986      -9.052  29.162  12.512  1.00  0.00      A    H  
ATOM   4381  HE1 PHE A 986     -12.734  28.824   9.230  1.00  0.00      A    H  
ATOM   4382  HE2 PHE A 986      -9.670  26.977  11.569  1.00  0.00      A    H  
ATOM   4383  HZ  PHE A 986     -11.514  26.808   9.939  1.00  0.00      A    H  
ATOM   4384  N   SER A 987     -11.467  33.658  14.924  1.00  0.00      A    N  
ATOM   4385  CA  SER A 987     -11.169  34.696  15.918  1.00  0.00      A    C  
ATOM   4386  C   SER A 987     -10.301  34.253  17.120  1.00  0.00      A    C  
ATOM   4387  O   SER A 987      -9.811  35.122  17.841  1.00  0.00      A    O  
ATOM   4388  CB  SER A 987     -12.502  35.341  16.352  1.00  0.00      A    C  
ATOM   4389  OG  SER A 987     -13.300  34.454  17.113  1.00  0.00      A    O  
ATOM   4390  H   SER A 987     -12.448  33.444  14.814  1.00  0.00      A    H  
ATOM   4391  HA  SER A 987     -10.598  35.467  15.401  1.00  0.00      A    H  
ATOM   4392 1HB  SER A 987     -12.310  36.230  16.954  1.00  0.00      A    H  
ATOM   4393 2HB  SER A 987     -13.068  35.675  15.481  1.00  0.00      A    H  
ATOM   4394  HG  SER A 987     -14.145  34.876  17.287  1.00  0.00      A    H  
ATOM   4395  N   PHE A 988     -10.098  32.936  17.298  1.00  0.00      A    N  
ATOM   4396  CA  PHE A 988      -9.194  32.342  18.287  1.00  0.00      A    C  
ATOM   4397  C   PHE A 988      -7.696  32.430  17.916  1.00  0.00      A    C  
ATOM   4398  O   PHE A 988      -6.861  32.280  18.807  1.00  0.00      A    O  
ATOM   4399  CB  PHE A 988      -9.639  30.892  18.582  1.00  0.00      A    C  
ATOM   4400  CG  PHE A 988      -9.684  29.930  17.401  1.00  0.00      A    C  
ATOM   4401  CD1 PHE A 988     -10.861  29.805  16.632  1.00  0.00      A    C  
ATOM   4402  CD2 PHE A 988      -8.518  29.252  16.980  1.00  0.00      A    C  
ATOM   4403  CE1 PHE A 988     -10.886  28.961  15.530  1.00  0.00      A    C  
ATOM   4404  CE2 PHE A 988      -8.561  28.418  15.870  1.00  0.00      A    C  
ATOM   4405  CZ  PHE A 988      -9.743  28.264  15.158  1.00  0.00      A    C  
ATOM   4406  H   PHE A 988     -10.541  32.286  16.664  1.00  0.00      A    H  
ATOM   4407  HA  PHE A 988      -9.308  32.904  19.216  1.00  0.00      A    H  
ATOM   4408 1HB  PHE A 988      -8.972  30.460  19.329  1.00  0.00      A    H  
ATOM   4409 2HB  PHE A 988     -10.623  30.908  19.053  1.00  0.00      A    H  
ATOM   4410  HD1 PHE A 988     -11.752  30.353  16.905  1.00  0.00      A    H  
ATOM   4411  HD2 PHE A 988      -7.592  29.371  17.524  1.00  0.00      A    H  
ATOM   4412  HE1 PHE A 988     -11.794  28.853  14.955  1.00  0.00      A    H  
ATOM   4413  HE2 PHE A 988      -7.672  27.889  15.561  1.00  0.00      A    H  
ATOM   4414  HZ  PHE A 988      -9.771  27.607  14.301  1.00  0.00      A    H  
ATOM   4415  N   ILE A 989      -7.379  32.670  16.631  1.00  0.00      A    N  
ATOM   4416  CA  ILE A 989      -6.014  32.845  16.120  1.00  0.00      A    C  
ATOM   4417  C   ILE A 989      -5.526  34.287  16.431  1.00  0.00      A    C  
ATOM   4418  O   ILE A 989      -6.319  35.211  16.236  1.00  0.00      A    O  
ATOM   4419  CB  ILE A 989      -5.989  32.613  14.573  1.00  0.00      A    C  
ATOM   4420  CG1 ILE A 989      -6.431  31.162  14.253  1.00  0.00      A    C  
ATOM   4421  CG2 ILE A 989      -4.621  32.915  13.910  1.00  0.00      A    C  
ATOM   4422  CD1 ILE A 989      -6.363  30.766  12.772  1.00  0.00      A    C  
ATOM   4423  H   ILE A 989      -8.120  32.797  15.954  1.00  0.00      A    H  
ATOM   4424  HA  ILE A 989      -5.392  32.084  16.587  1.00  0.00      A    H  
ATOM   4425  HB  ILE A 989      -6.714  33.288  14.117  1.00  0.00      A    H  
ATOM   4426 1HG1 ILE A 989      -5.811  30.471  14.822  1.00  0.00      A    H  
ATOM   4427 2HG1 ILE A 989      -7.451  30.996  14.600  1.00  0.00      A    H  
ATOM   4428 1HG2 ILE A 989      -4.672  32.824  12.825  1.00  0.00      A    H  
ATOM   4429 2HG2 ILE A 989      -4.273  33.929  14.094  1.00  0.00      A    H  
ATOM   4430 3HG2 ILE A 989      -3.851  32.228  14.259  1.00  0.00      A    H  
ATOM   4431 1HD1 ILE A 989      -6.908  29.841  12.592  1.00  0.00      A    H  
ATOM   4432 2HD1 ILE A 989      -6.796  31.539  12.138  1.00  0.00      A    H  
ATOM   4433 3HD1 ILE A 989      -5.335  30.596  12.450  1.00  0.00      A    H  
ATOM   4434  N   PRO A 990      -4.258  34.465  16.897  1.00  0.00      A    N  
ATOM   4435  CA  PRO A 990      -3.618  35.789  17.111  1.00  0.00      A    C  
ATOM   4436  C   PRO A 990      -3.819  36.810  15.976  1.00  0.00      A    C  
ATOM   4437  O   PRO A 990      -3.682  36.437  14.815  1.00  0.00      A    O  
ATOM   4438  CB  PRO A 990      -2.128  35.448  17.284  1.00  0.00      A    C  
ATOM   4439  CG  PRO A 990      -2.133  34.066  17.905  1.00  0.00      A    C  
ATOM   4440  CD  PRO A 990      -3.316  33.388  17.227  1.00  0.00      A    C  
ATOM   4441  HA  PRO A 990      -4.014  36.188  18.047  1.00  0.00      A    H  
ATOM   4442 1HB  PRO A 990      -1.619  35.405  16.319  1.00  0.00      A    H  
ATOM   4443 2HB  PRO A 990      -1.599  36.174  17.902  1.00  0.00      A    H  
ATOM   4444 1HG  PRO A 990      -1.193  33.529  17.779  1.00  0.00      A    H  
ATOM   4445 2HG  PRO A 990      -2.328  34.155  18.975  1.00  0.00      A    H  
ATOM   4446 1HD  PRO A 990      -2.992  32.904  16.307  1.00  0.00      A    H  
ATOM   4447 2HD  PRO A 990      -3.743  32.633  17.888  1.00  0.00      A    H  
ATOM   4448  N   SER A 991      -4.182  38.051  16.337  1.00  0.00      A    N  
ATOM   4449  CA  SER A 991      -4.666  39.107  15.437  1.00  0.00      A    C  
ATOM   4450  C   SER A 991      -3.805  39.403  14.189  1.00  0.00      A    C  
ATOM   4451  O   SER A 991      -4.363  39.453  13.095  1.00  0.00      A    O  
ATOM   4452  CB  SER A 991      -4.983  40.373  16.259  1.00  0.00      A    C  
ATOM   4453  OG  SER A 991      -3.817  40.983  16.780  1.00  0.00      A    O  
ATOM   4454  H   SER A 991      -4.238  38.273  17.321  1.00  0.00      A    H  
ATOM   4455  HA  SER A 991      -5.622  38.737  15.060  1.00  0.00      A    H  
ATOM   4456 1HB  SER A 991      -5.498  41.104  15.633  1.00  0.00      A    H  
ATOM   4457 2HB  SER A 991      -5.660  40.137  17.081  1.00  0.00      A    H  
ATOM   4458  HG  SER A 991      -4.071  41.785  17.245  1.00  0.00      A    H  
ATOM   4459  N   ALA A 992      -2.478  39.552  14.355  1.00  0.00      A    N  
ATOM   4460  CA  ALA A 992      -1.539  39.796  13.252  1.00  0.00      A    C  
ATOM   4461  C   ALA A 992      -1.345  38.575  12.334  1.00  0.00      A    C  
ATOM   4462  O   ALA A 992      -1.196  38.753  11.125  1.00  0.00      A    O  
ATOM   4463  CB  ALA A 992      -0.192  40.267  13.820  1.00  0.00      A    C  
ATOM   4464  H   ALA A 992      -2.085  39.508  15.284  1.00  0.00      A    H  
ATOM   4465  HA  ALA A 992      -1.944  40.605  12.640  1.00  0.00      A    H  
ATOM   4466 1HB  ALA A 992       0.252  39.516  14.475  1.00  0.00      A    H  
ATOM   4467 2HB  ALA A 992       0.522  40.477  13.023  1.00  0.00      A    H  
ATOM   4468 3HB  ALA A 992      -0.311  41.184  14.399  1.00  0.00      A    H  
ATOM   4469  N   ALA A 993      -1.386  37.365  12.921  1.00  0.00      A    N  
ATOM   4470  CA  ALA A 993      -1.350  36.090  12.202  1.00  0.00      A    C  
ATOM   4471  C   ALA A 993      -2.644  35.828  11.415  1.00  0.00      A    C  
ATOM   4472  O   ALA A 993      -2.567  35.278  10.321  1.00  0.00      A    O  
ATOM   4473  CB  ALA A 993      -1.093  34.945  13.196  1.00  0.00      A    C  
ATOM   4474  H   ALA A 993      -1.530  37.306  13.919  1.00  0.00      A    H  
ATOM   4475  HA  ALA A 993      -0.517  36.126  11.498  1.00  0.00      A    H  
ATOM   4476 1HB  ALA A 993      -1.968  34.724  13.807  1.00  0.00      A    H  
ATOM   4477 2HB  ALA A 993      -0.822  34.027  12.673  1.00  0.00      A    H  
ATOM   4478 3HB  ALA A 993      -0.281  35.184  13.881  1.00  0.00      A    H  
ATOM   4479  N   LEU A 994      -3.792  36.239  11.981  1.00  0.00      A    N  
ATOM   4480  CA  LEU A 994      -5.133  36.108  11.413  1.00  0.00      A    C  
ATOM   4481  C   LEU A 994      -5.378  37.070  10.235  1.00  0.00      A    C  
ATOM   4482  O   LEU A 994      -6.059  36.681   9.286  1.00  0.00      A    O  
ATOM   4483  CB  LEU A 994      -6.166  36.278  12.552  1.00  0.00      A    C  
ATOM   4484  CG  LEU A 994      -7.650  36.145  12.145  1.00  0.00      A    C  
ATOM   4485  CD1 LEU A 994      -7.951  34.778  11.491  1.00  0.00      A    C  
ATOM   4486  CD2 LEU A 994      -8.575  36.446  13.341  1.00  0.00      A    C  
ATOM   4487  H   LEU A 994      -3.752  36.657  12.902  1.00  0.00      A    H  
ATOM   4488  HA  LEU A 994      -5.214  35.091  11.029  1.00  0.00      A    H  
ATOM   4489 1HB  LEU A 994      -5.953  35.550  13.335  1.00  0.00      A    H  
ATOM   4490 2HB  LEU A 994      -6.022  37.256  13.013  1.00  0.00      A    H  
ATOM   4491  HG  LEU A 994      -7.869  36.914  11.407  1.00  0.00      A    H  
ATOM   4492 1HD1 LEU A 994      -8.008  34.879  10.407  1.00  0.00      A    H  
ATOM   4493 2HD1 LEU A 994      -7.180  34.040  11.709  1.00  0.00      A    H  
ATOM   4494 3HD1 LEU A 994      -8.897  34.350  11.817  1.00  0.00      A    H  
ATOM   4495 1HD2 LEU A 994      -8.028  36.486  14.284  1.00  0.00      A    H  
ATOM   4496 2HD2 LEU A 994      -9.070  37.409  13.214  1.00  0.00      A    H  
ATOM   4497 3HD2 LEU A 994      -9.361  35.704  13.460  1.00  0.00      A    H  
ATOM   4498  N   ASP A 995      -4.796  38.281  10.293  1.00  0.00      A    N  
ATOM   4499  CA  ASP A 995      -4.801  39.246   9.189  1.00  0.00      A    C  
ATOM   4500  C   ASP A 995      -3.908  38.791   8.026  1.00  0.00      A    C  
ATOM   4501  O   ASP A 995      -4.337  38.914   6.880  1.00  0.00      A    O  
ATOM   4502  CB  ASP A 995      -4.450  40.695   9.613  1.00  0.00      A    C  
ATOM   4503  CG  ASP A 995      -5.398  41.367  10.626  1.00  0.00      A    C  
ATOM   4504  OD1 ASP A 995      -5.019  42.462  11.095  1.00  0.00      A    O  
ATOM   4505  OD2 ASP A 995      -6.522  40.861  10.845  1.00  0.00      A    O1-
ATOM   4506  H   ASP A 995      -4.293  38.555  11.126  1.00  0.00      A    H  
ATOM   4507  HA  ASP A 995      -5.816  39.269   8.787  1.00  0.00      A    H  
ATOM   4508 1HB  ASP A 995      -3.450  40.700  10.053  1.00  0.00      A    H  
ATOM   4509 2HB  ASP A 995      -4.407  41.334   8.730  1.00  0.00      A    H  
ATOM   4510  N   LEU A 996      -2.723  38.224   8.322  1.00  0.00      A    N  
ATOM   4511  CA  LEU A 996      -1.852  37.616   7.311  1.00  0.00      A    C  
ATOM   4512  C   LEU A 996      -2.465  36.344   6.693  1.00  0.00      A    C  
ATOM   4513  O   LEU A 996      -2.326  36.156   5.489  1.00  0.00      A    O  
ATOM   4514  CB  LEU A 996      -0.434  37.378   7.882  1.00  0.00      A    C  
ATOM   4515  CG  LEU A 996       0.590  36.771   6.885  1.00  0.00      A    C  
ATOM   4516  CD1 LEU A 996       0.790  37.615   5.609  1.00  0.00      A    C  
ATOM   4517  CD2 LEU A 996       1.927  36.456   7.573  1.00  0.00      A    C  
ATOM   4518  H   LEU A 996      -2.418  38.161   9.284  1.00  0.00      A    H  
ATOM   4519  HA  LEU A 996      -1.767  38.346   6.506  1.00  0.00      A    H  
ATOM   4520 1HB  LEU A 996      -0.039  38.323   8.260  1.00  0.00      A    H  
ATOM   4521 2HB  LEU A 996      -0.516  36.723   8.751  1.00  0.00      A    H  
ATOM   4522  HG  LEU A 996       0.201  35.803   6.574  1.00  0.00      A    H  
ATOM   4523 1HD1 LEU A 996       0.382  37.105   4.738  1.00  0.00      A    H  
ATOM   4524 2HD1 LEU A 996       0.301  38.585   5.668  1.00  0.00      A    H  
ATOM   4525 3HD1 LEU A 996       1.843  37.798   5.398  1.00  0.00      A    H  
ATOM   4526 1HD2 LEU A 996       1.775  36.264   8.633  1.00  0.00      A    H  
ATOM   4527 2HD2 LEU A 996       2.384  35.562   7.148  1.00  0.00      A    H  
ATOM   4528 3HD2 LEU A 996       2.645  37.272   7.481  1.00  0.00      A    H  
ATOM   4529  N   LEU A 997      -3.170  35.532   7.501  1.00  0.00      A    N  
ATOM   4530  CA  LEU A 997      -3.935  34.362   7.058  1.00  0.00      A    C  
ATOM   4531  C   LEU A 997      -5.061  34.739   6.079  1.00  0.00      A    C  
ATOM   4532  O   LEU A 997      -5.250  34.033   5.091  1.00  0.00      A    O  
ATOM   4533  CB  LEU A 997      -4.476  33.613   8.298  1.00  0.00      A    C  
ATOM   4534  CG  LEU A 997      -5.244  32.303   8.021  1.00  0.00      A    C  
ATOM   4535  CD1 LEU A 997      -4.348  31.259   7.334  1.00  0.00      A    C  
ATOM   4536  CD2 LEU A 997      -5.878  31.757   9.317  1.00  0.00      A    C  
ATOM   4537  H   LEU A 997      -3.213  35.737   8.491  1.00  0.00      A    H  
ATOM   4538  HA  LEU A 997      -3.238  33.707   6.531  1.00  0.00      A    H  
ATOM   4539 1HB  LEU A 997      -3.650  33.385   8.971  1.00  0.00      A    H  
ATOM   4540 2HB  LEU A 997      -5.133  34.286   8.846  1.00  0.00      A    H  
ATOM   4541  HG  LEU A 997      -6.074  32.517   7.347  1.00  0.00      A    H  
ATOM   4542 1HD1 LEU A 997      -4.614  30.242   7.620  1.00  0.00      A    H  
ATOM   4543 2HD1 LEU A 997      -4.439  31.325   6.251  1.00  0.00      A    H  
ATOM   4544 3HD1 LEU A 997      -3.296  31.403   7.578  1.00  0.00      A    H  
ATOM   4545 1HD2 LEU A 997      -5.440  30.810   9.630  1.00  0.00      A    H  
ATOM   4546 2HD2 LEU A 997      -5.756  32.449  10.151  1.00  0.00      A    H  
ATOM   4547 3HD2 LEU A 997      -6.949  31.596   9.189  1.00  0.00      A    H  
ATOM   4548  N   ASP A 998      -5.746  35.865   6.349  1.00  0.00      A    N  
ATOM   4549  CA  ASP A 998      -6.766  36.461   5.486  1.00  0.00      A    C  
ATOM   4550  C   ASP A 998      -6.172  36.971   4.152  1.00  0.00      A    C  
ATOM   4551  O   ASP A 998      -6.805  36.783   3.115  1.00  0.00      A    O  
ATOM   4552  CB  ASP A 998      -7.543  37.569   6.241  1.00  0.00      A    C  
ATOM   4553  CG  ASP A 998      -8.744  38.177   5.498  1.00  0.00      A    C  
ATOM   4554  OD1 ASP A 998      -9.585  37.396   4.998  1.00  0.00      A    O  
ATOM   4555  OD2 ASP A 998      -8.843  39.423   5.495  1.00  0.00      A    O1-
ATOM   4556  H   ASP A 998      -5.537  36.374   7.197  1.00  0.00      A    H  
ATOM   4557  HA  ASP A 998      -7.469  35.663   5.242  1.00  0.00      A    H  
ATOM   4558 1HB  ASP A 998      -7.910  37.159   7.181  1.00  0.00      A    H  
ATOM   4559 2HB  ASP A 998      -6.853  38.359   6.539  1.00  0.00      A    H  
ATOM   4560  N   HIS A 999      -4.962  37.563   4.192  1.00  0.00      A    N  
ATOM   4561  CA  HIS A 999      -4.222  38.034   3.014  1.00  0.00      A    C  
ATOM   4562  C   HIS A 999      -3.677  36.899   2.122  1.00  0.00      A    C  
ATOM   4563  O   HIS A 999      -3.706  37.042   0.899  1.00  0.00      A    O  
ATOM   4564  CB  HIS A 999      -3.088  38.997   3.424  1.00  0.00      A    C  
ATOM   4565  CG  HIS A 999      -3.515  40.311   4.034  1.00  0.00      A    C  
ATOM   4566  ND1 HIS A 999      -4.592  41.049   3.568  1.00  0.00      A    N  
ATOM   4567  CD2 HIS A 999      -3.002  41.037   5.087  1.00  0.00      A    C  
ATOM   4568  CE1 HIS A 999      -4.684  42.140   4.333  1.00  0.00      A    C  
ATOM   4569  NE2 HIS A 999      -3.751  42.200   5.275  1.00  0.00      A    N  
ATOM   4570  H   HIS A 999      -4.513  37.706   5.088  1.00  0.00      A    H  
ATOM   4571  HA  HIS A 999      -4.918  38.603   2.399  1.00  0.00      A    H  
ATOM   4572 1HB  HIS A 999      -2.406  38.502   4.115  1.00  0.00      A    H  
ATOM   4573 2HB  HIS A 999      -2.497  39.250   2.545  1.00  0.00      A    H  
ATOM   4574  HD1 HIS A 999      -5.199  40.807   2.800  1.00  0.00      A    H  
ATOM   4575  HD2 HIS A 999      -2.160  40.811   5.725  1.00  0.00      A    H  
ATOM   4576  HE1 HIS A 999      -5.443  42.897   4.200  1.00  0.00      A    H  
ATOM   4577  N   MET A1000      -3.216  35.794   2.733  1.00  0.00      A    N  
ATOM   4578  CA  MET A1000      -2.749  34.585   2.041  1.00  0.00      A    C  
ATOM   4579  C   MET A1000      -3.904  33.758   1.446  1.00  0.00      A    C  
ATOM   4580  O   MET A1000      -3.701  33.108   0.421  1.00  0.00      A    O  
ATOM   4581  CB  MET A1000      -1.908  33.720   3.004  1.00  0.00      A    C  
ATOM   4582  CG  MET A1000      -0.568  34.361   3.405  1.00  0.00      A    C  
ATOM   4583  SD  MET A1000       0.294  33.522   4.764  1.00  0.00      A    S  
ATOM   4584  CE  MET A1000       1.046  32.134   3.880  1.00  0.00      A    C  
ATOM   4585  H   MET A1000      -3.194  35.762   3.745  1.00  0.00      A    H  
ATOM   4586  HA  MET A1000      -2.110  34.890   1.210  1.00  0.00      A    H  
ATOM   4587 1HB  MET A1000      -2.488  33.493   3.901  1.00  0.00      A    H  
ATOM   4588 2HB  MET A1000      -1.698  32.756   2.537  1.00  0.00      A    H  
ATOM   4589 1HG  MET A1000       0.100  34.412   2.548  1.00  0.00      A    H  
ATOM   4590 2HG  MET A1000      -0.725  35.393   3.707  1.00  0.00      A    H  
ATOM   4591 1HE  MET A1000       0.285  31.563   3.353  1.00  0.00      A    H  
ATOM   4592 2HE  MET A1000       1.778  32.490   3.157  1.00  0.00      A    H  
ATOM   4593 3HE  MET A1000       1.550  31.471   4.584  1.00  0.00      A    H  
ATOM   4594  N   LEU A1001      -5.088  33.823   2.080  1.00  0.00      A    N  
ATOM   4595  CA  LEU A1001      -6.318  33.163   1.643  1.00  0.00      A    C  
ATOM   4596  C   LEU A1001      -7.325  34.192   1.084  1.00  0.00      A    C  
ATOM   4597  O   LEU A1001      -8.528  34.056   1.305  1.00  0.00      A    O  
ATOM   4598  CB  LEU A1001      -6.905  32.319   2.803  1.00  0.00      A    C  
ATOM   4599  CG  LEU A1001      -5.988  31.199   3.351  1.00  0.00      A    C  
ATOM   4600  CD1 LEU A1001      -6.654  30.495   4.546  1.00  0.00      A    C  
ATOM   4601  CD2 LEU A1001      -5.581  30.176   2.276  1.00  0.00      A    C  
ATOM   4602  H   LEU A1001      -5.162  34.364   2.931  1.00  0.00      A    H  
ATOM   4603  HA  LEU A1001      -6.100  32.488   0.818  1.00  0.00      A    H  
ATOM   4604 1HB  LEU A1001      -7.175  32.993   3.614  1.00  0.00      A    H  
ATOM   4605 2HB  LEU A1001      -7.835  31.855   2.478  1.00  0.00      A    H  
ATOM   4606  HG  LEU A1001      -5.075  31.659   3.730  1.00  0.00      A    H  
ATOM   4607 1HD1 LEU A1001      -7.485  29.867   4.224  1.00  0.00      A    H  
ATOM   4608 2HD1 LEU A1001      -5.944  29.856   5.071  1.00  0.00      A    H  
ATOM   4609 3HD1 LEU A1001      -7.041  31.214   5.268  1.00  0.00      A    H  
ATOM   4610 1HD2 LEU A1001      -5.619  29.151   2.646  1.00  0.00      A    H  
ATOM   4611 2HD2 LEU A1001      -6.235  30.227   1.409  1.00  0.00      A    H  
ATOM   4612 3HD2 LEU A1001      -4.563  30.359   1.932  1.00  0.00      A    H  
ATOM   4613  N   THR A1002      -6.823  35.194   0.339  1.00  0.00      A    N  
ATOM   4614  CA  THR A1002      -7.643  36.139  -0.423  1.00  0.00      A    C  
ATOM   4615  C   THR A1002      -8.047  35.491  -1.759  1.00  0.00      A    C  
ATOM   4616  O   THR A1002      -7.167  35.028  -2.488  1.00  0.00      A    O  
ATOM   4617  CB  THR A1002      -6.858  37.441  -0.735  1.00  0.00      A    C  
ATOM   4618  OG1 THR A1002      -6.606  38.126   0.471  1.00  0.00      A    O  
ATOM   4619  CG2 THR A1002      -7.574  38.442  -1.657  1.00  0.00      A    C  
ATOM   4620  H   THR A1002      -5.824  35.256   0.202  1.00  0.00      A    H  
ATOM   4621  HA  THR A1002      -8.538  36.392   0.148  1.00  0.00      A    H  
ATOM   4622  HB  THR A1002      -5.890  37.193  -1.172  1.00  0.00      A    H  
ATOM   4623  HG1 THR A1002      -6.127  37.535   1.060  1.00  0.00      A    H  
ATOM   4624 1HG2 THR A1002      -8.590  38.638  -1.316  1.00  0.00      A    H  
ATOM   4625 2HG2 THR A1002      -7.041  39.391  -1.677  1.00  0.00      A    H  
ATOM   4626 3HG2 THR A1002      -7.635  38.081  -2.682  1.00  0.00      A    H  
ATOM   4627  N   LEU A1003      -9.363  35.463  -2.041  1.00  0.00      A    N  
ATOM   4628  CA  LEU A1003      -9.969  34.840  -3.226  1.00  0.00      A    C  
ATOM   4629  C   LEU A1003      -9.407  35.369  -4.560  1.00  0.00      A    C  
ATOM   4630  O   LEU A1003      -9.001  34.558  -5.390  1.00  0.00      A    O  
ATOM   4631  CB  LEU A1003     -11.513  34.961  -3.134  1.00  0.00      A    C  
ATOM   4632  CG  LEU A1003     -12.318  34.456  -4.359  1.00  0.00      A    C  
ATOM   4633  CD1 LEU A1003     -12.049  32.968  -4.658  1.00  0.00      A    C  
ATOM   4634  CD2 LEU A1003     -13.824  34.734  -4.192  1.00  0.00      A    C  
ATOM   4635  H   LEU A1003     -10.014  35.861  -1.380  1.00  0.00      A    H  
ATOM   4636  HA  LEU A1003      -9.718  33.779  -3.175  1.00  0.00      A    H  
ATOM   4637 1HB  LEU A1003     -11.852  34.429  -2.244  1.00  0.00      A    H  
ATOM   4638 2HB  LEU A1003     -11.770  36.009  -2.967  1.00  0.00      A    H  
ATOM   4639  HG  LEU A1003     -12.009  35.028  -5.233  1.00  0.00      A    H  
ATOM   4640 1HD1 LEU A1003     -11.731  32.434  -3.763  1.00  0.00      A    H  
ATOM   4641 2HD1 LEU A1003     -12.923  32.447  -5.048  1.00  0.00      A    H  
ATOM   4642 3HD1 LEU A1003     -11.264  32.864  -5.408  1.00  0.00      A    H  
ATOM   4643 1HD2 LEU A1003     -14.056  35.093  -3.191  1.00  0.00      A    H  
ATOM   4644 2HD2 LEU A1003     -14.164  35.491  -4.900  1.00  0.00      A    H  
ATOM   4645 3HD2 LEU A1003     -14.439  33.849  -4.350  1.00  0.00      A    H  
ATOM   4646  N   ASP A1004      -9.379  36.704  -4.713  1.00  0.00      A    N  
ATOM   4647  CA  ASP A1004      -8.855  37.428  -5.874  1.00  0.00      A    C  
ATOM   4648  C   ASP A1004      -7.309  37.280  -5.915  1.00  0.00      A    C  
ATOM   4649  O   ASP A1004      -6.654  37.832  -5.029  1.00  0.00      A    O  
ATOM   4650  CB  ASP A1004      -9.314  38.912  -5.789  1.00  0.00      A    C  
ATOM   4651  CG  ASP A1004      -9.055  39.821  -7.008  1.00  0.00      A    C  
ATOM   4652  OD1 ASP A1004      -8.369  39.399  -7.966  1.00  0.00      A    O  
ATOM   4653  OD2 ASP A1004      -9.532  40.976  -6.947  1.00  0.00      A    O1-
ATOM   4654  H   ASP A1004      -9.729  37.284  -3.965  1.00  0.00      A    H  
ATOM   4655  HA  ASP A1004      -9.334  37.012  -6.757  1.00  0.00      A    H  
ATOM   4656 1HB  ASP A1004     -10.388  38.928  -5.594  1.00  0.00      A    H  
ATOM   4657 2HB  ASP A1004      -8.871  39.381  -4.908  1.00  0.00      A    H  
ATOM   4658  N   PRO A1005      -6.743  36.545  -6.909  1.00  0.00      A    N  
ATOM   4659  CA  PRO A1005      -5.282  36.328  -7.011  1.00  0.00      A    C  
ATOM   4660  C   PRO A1005      -4.411  37.592  -7.150  1.00  0.00      A    C  
ATOM   4661  O   PRO A1005      -3.258  37.558  -6.723  1.00  0.00      A    O  
ATOM   4662  CB  PRO A1005      -5.111  35.405  -8.233  1.00  0.00      A    C  
ATOM   4663  CG  PRO A1005      -6.464  34.748  -8.421  1.00  0.00      A    C  
ATOM   4664  CD  PRO A1005      -7.436  35.833  -7.985  1.00  0.00      A    C  
ATOM   4665  HA  PRO A1005      -4.977  35.786  -6.113  1.00  0.00      A    H  
ATOM   4666 1HB  PRO A1005      -4.870  35.983  -9.127  1.00  0.00      A    H  
ATOM   4667 2HB  PRO A1005      -4.316  34.671  -8.095  1.00  0.00      A    H  
ATOM   4668 1HG  PRO A1005      -6.640  34.386  -9.434  1.00  0.00      A    H  
ATOM   4669 2HG  PRO A1005      -6.551  33.898  -7.744  1.00  0.00      A    H  
ATOM   4670 1HD  PRO A1005      -7.625  36.534  -8.799  1.00  0.00      A    H  
ATOM   4671 2HD  PRO A1005      -8.380  35.375  -7.701  1.00  0.00      A    H  
ATOM   4672  N   SER A1006      -4.971  38.677  -7.720  1.00  0.00      A    N  
ATOM   4673  CA  SER A1006      -4.291  39.967  -7.889  1.00  0.00      A    C  
ATOM   4674  C   SER A1006      -4.100  40.755  -6.576  1.00  0.00      A    C  
ATOM   4675  O   SER A1006      -3.233  41.627  -6.533  1.00  0.00      A    O  
ATOM   4676  CB  SER A1006      -5.020  40.793  -8.973  1.00  0.00      A    C  
ATOM   4677  OG  SER A1006      -6.215  41.395  -8.510  1.00  0.00      A    O  
ATOM   4678  H   SER A1006      -5.928  38.633  -8.041  1.00  0.00      A    H  
ATOM   4679  HA  SER A1006      -3.293  39.749  -8.274  1.00  0.00      A    H  
ATOM   4680 1HB  SER A1006      -4.366  41.592  -9.323  1.00  0.00      A    H  
ATOM   4681 2HB  SER A1006      -5.245  40.176  -9.844  1.00  0.00      A    H  
ATOM   4682  HG  SER A1006      -6.893  40.713  -8.421  1.00  0.00      A    H  
ATOM   4683  N   LYS A1007      -4.899  40.436  -5.543  1.00  0.00      A    N  
ATOM   4684  CA  LYS A1007      -4.856  41.061  -4.219  1.00  0.00      A    C  
ATOM   4685  C   LYS A1007      -4.184  40.154  -3.171  1.00  0.00      A    C  
ATOM   4686  O   LYS A1007      -3.873  40.638  -2.083  1.00  0.00      A    O  
ATOM   4687  CB  LYS A1007      -6.294  41.405  -3.777  1.00  0.00      A    C  
ATOM   4688  CG  LYS A1007      -7.100  42.265  -4.764  1.00  0.00      A    C  
ATOM   4689  CD  LYS A1007      -6.447  43.603  -5.157  1.00  0.00      A    C  
ATOM   4690  CE  LYS A1007      -7.363  44.519  -5.991  1.00  0.00      A    C  
ATOM   4691  NZ  LYS A1007      -7.779  43.907  -7.269  1.00  0.00      A    N1+
ATOM   4692  H   LYS A1007      -5.588  39.706  -5.663  1.00  0.00      A    H  
ATOM   4693  HA  LYS A1007      -4.274  41.983  -4.251  1.00  0.00      A    H  
ATOM   4694 1HB  LYS A1007      -6.852  40.481  -3.629  1.00  0.00      A    H  
ATOM   4695 2HB  LYS A1007      -6.269  41.906  -2.808  1.00  0.00      A    H  
ATOM   4696 1HG  LYS A1007      -7.271  41.676  -5.662  1.00  0.00      A    H  
ATOM   4697 2HG  LYS A1007      -8.086  42.453  -4.338  1.00  0.00      A    H  
ATOM   4698 1HD  LYS A1007      -6.140  44.132  -4.254  1.00  0.00      A    H  
ATOM   4699 2HD  LYS A1007      -5.529  43.415  -5.716  1.00  0.00      A    H  
ATOM   4700 1HE  LYS A1007      -8.256  44.778  -5.421  1.00  0.00      A    H  
ATOM   4701 2HE  LYS A1007      -6.845  45.453  -6.210  1.00  0.00      A    H  
ATOM   4702 1HZ  LYS A1007      -8.318  43.069  -7.084  1.00  0.00      A    H  
ATOM   4703 2HZ  LYS A1007      -8.346  44.556  -7.794  1.00  0.00      A    H  
ATOM   4704 3HZ  LYS A1007      -6.965  43.652  -7.810  1.00  0.00      A    H  
ATOM   4705  N   ARG A1008      -3.965  38.871  -3.508  1.00  0.00      A    N  
ATOM   4706  CA  ARG A1008      -3.265  37.892  -2.678  1.00  0.00      A    C  
ATOM   4707  C   ARG A1008      -1.753  38.171  -2.645  1.00  0.00      A    C  
ATOM   4708  O   ARG A1008      -1.193  38.634  -3.640  1.00  0.00      A    O  
ATOM   4709  CB  ARG A1008      -3.569  36.488  -3.235  1.00  0.00      A    C  
ATOM   4710  CG  ARG A1008      -3.127  35.311  -2.332  1.00  0.00      A    C  
ATOM   4711  CD  ARG A1008      -3.229  33.933  -3.005  1.00  0.00      A    C  
ATOM   4712  NE  ARG A1008      -4.572  33.682  -3.546  1.00  0.00      A    N  
ATOM   4713  CZ  ARG A1008      -4.917  32.866  -4.555  1.00  0.00      A    C  
ATOM   4714  NH1 ARG A1008      -4.027  32.093  -5.195  1.00  0.00      A    N  
ATOM   4715  NH2 ARG A1008      -6.198  32.840  -4.934  1.00  0.00      A    N1+
ATOM   4716  H   ARG A1008      -4.240  38.551  -4.426  1.00  0.00      A    H  
ATOM   4717  HA  ARG A1008      -3.664  37.965  -1.666  1.00  0.00      A    H  
ATOM   4718 1HB  ARG A1008      -4.647  36.416  -3.392  1.00  0.00      A    H  
ATOM   4719 2HB  ARG A1008      -3.116  36.379  -4.221  1.00  0.00      A    H  
ATOM   4720 1HG  ARG A1008      -2.068  35.446  -2.122  1.00  0.00      A    H  
ATOM   4721 2HG  ARG A1008      -3.620  35.321  -1.360  1.00  0.00      A    H  
ATOM   4722 1HD  ARG A1008      -2.431  33.788  -3.731  1.00  0.00      A    H  
ATOM   4723 2HD  ARG A1008      -3.093  33.168  -2.241  1.00  0.00      A    H  
ATOM   4724  HE  ARG A1008      -5.315  34.212  -3.107  1.00  0.00      A    H  
ATOM   4725 1HH1 ARG A1008      -3.057  32.094  -4.911  1.00  0.00      A    H  
ATOM   4726 2HH1 ARG A1008      -4.310  31.549  -6.003  1.00  0.00      A    H  
ATOM   4727 1HH2 ARG A1008      -6.886  33.433  -4.489  1.00  0.00      A    H  
ATOM   4728 2HH2 ARG A1008      -6.479  32.255  -5.715  1.00  0.00      A    H  
ATOM   4729  N   CYS A1009      -1.124  37.856  -1.503  1.00  0.00      A    N  
ATOM   4730  CA  CYS A1009       0.315  37.995  -1.289  1.00  0.00      A    C  
ATOM   4731  C   CYS A1009       1.141  37.051  -2.183  1.00  0.00      A    C  
ATOM   4732  O   CYS A1009       0.782  35.885  -2.350  1.00  0.00      A    O  
ATOM   4733  CB  CYS A1009       0.693  37.752   0.185  1.00  0.00      A    C  
ATOM   4734  SG  CYS A1009       0.051  39.074   1.242  1.00  0.00      A    S  
ATOM   4735  H   CYS A1009      -1.655  37.488  -0.727  1.00  0.00      A    H  
ATOM   4736  HA  CYS A1009       0.585  39.018  -1.547  1.00  0.00      A    H  
ATOM   4737 1HB  CYS A1009       0.318  36.791   0.540  1.00  0.00      A    H  
ATOM   4738 2HB  CYS A1009       1.775  37.743   0.304  1.00  0.00      A    H  
ATOM   4739  HG  CYS A1009       0.570  38.607   2.382  1.00  0.00      A    H  
ATOM   4740  N   THR A1010       2.271  37.579  -2.676  1.00  0.00      A    N  
ATOM   4741  CA  THR A1010       3.418  36.822  -3.181  1.00  0.00      A    C  
ATOM   4742  C   THR A1010       4.346  36.442  -2.000  1.00  0.00      A    C  
ATOM   4743  O   THR A1010       4.061  36.807  -0.858  1.00  0.00      A    O  
ATOM   4744  CB  THR A1010       4.220  37.676  -4.206  1.00  0.00      A    C  
ATOM   4745  OG1 THR A1010       4.960  38.727  -3.604  1.00  0.00      A    O  
ATOM   4746  CG2 THR A1010       3.359  38.240  -5.348  1.00  0.00      A    C  
ATOM   4747  H   THR A1010       2.453  38.560  -2.525  1.00  0.00      A    H  
ATOM   4748  HA  THR A1010       3.076  35.905  -3.664  1.00  0.00      A    H  
ATOM   4749  HB  THR A1010       4.958  37.022  -4.672  1.00  0.00      A    H  
ATOM   4750  HG1 THR A1010       5.283  39.308  -4.297  1.00  0.00      A    H  
ATOM   4751 1HG2 THR A1010       2.813  37.443  -5.853  1.00  0.00      A    H  
ATOM   4752 2HG2 THR A1010       2.629  38.965  -4.985  1.00  0.00      A    H  
ATOM   4753 3HG2 THR A1010       3.975  38.741  -6.095  1.00  0.00      A    H  
ATOM   4754  N   ALA A1011       5.438  35.707  -2.280  1.00  0.00      A    N  
ATOM   4755  CA  ALA A1011       6.401  35.264  -1.267  1.00  0.00      A    C  
ATOM   4756  C   ALA A1011       7.084  36.410  -0.492  1.00  0.00      A    C  
ATOM   4757  O   ALA A1011       7.158  36.325   0.733  1.00  0.00      A    O  
ATOM   4758  CB  ALA A1011       7.429  34.321  -1.904  1.00  0.00      A    C  
ATOM   4759  H   ALA A1011       5.624  35.418  -3.230  1.00  0.00      A    H  
ATOM   4760  HA  ALA A1011       5.831  34.681  -0.542  1.00  0.00      A    H  
ATOM   4761 1HB  ALA A1011       6.941  33.459  -2.360  1.00  0.00      A    H  
ATOM   4762 2HB  ALA A1011       8.011  34.823  -2.678  1.00  0.00      A    H  
ATOM   4763 3HB  ALA A1011       8.120  33.936  -1.154  1.00  0.00      A    H  
ATOM   4764  N   GLU A1012       7.507  37.478  -1.195  1.00  0.00      A    N  
ATOM   4765  CA  GLU A1012       8.046  38.699  -0.584  1.00  0.00      A    C  
ATOM   4766  C   GLU A1012       6.970  39.547   0.123  1.00  0.00      A    C  
ATOM   4767  O   GLU A1012       7.265  40.134   1.160  1.00  0.00      A    O  
ATOM   4768  CB  GLU A1012       8.838  39.518  -1.630  1.00  0.00      A    C  
ATOM   4769  CG  GLU A1012       9.385  40.876  -1.108  1.00  0.00      A    C  
ATOM   4770  CD  GLU A1012      10.198  41.713  -2.108  1.00  0.00      A    C  
ATOM   4771  OE1 GLU A1012      10.687  42.776  -1.668  1.00  0.00      A    O  
ATOM   4772  OE2 GLU A1012      10.325  41.304  -3.284  1.00  0.00      A    O1-
ATOM   4773  H   GLU A1012       7.402  37.487  -2.199  1.00  0.00      A    H  
ATOM   4774  HA  GLU A1012       8.758  38.393   0.185  1.00  0.00      A    H  
ATOM   4775 1HB  GLU A1012       9.676  38.911  -1.978  1.00  0.00      A    H  
ATOM   4776 2HB  GLU A1012       8.206  39.688  -2.504  1.00  0.00      A    H  
ATOM   4777 1HG  GLU A1012       8.564  41.515  -0.782  1.00  0.00      A    H  
ATOM   4778 2HG  GLU A1012      10.004  40.696  -0.228  1.00  0.00      A    H  
ATOM   4779  N   GLN A1013       5.750  39.599  -0.436  1.00  0.00      A    N  
ATOM   4780  CA  GLN A1013       4.632  40.374   0.114  1.00  0.00      A    C  
ATOM   4781  C   GLN A1013       4.089  39.782   1.435  1.00  0.00      A    C  
ATOM   4782  O   GLN A1013       3.570  40.535   2.258  1.00  0.00      A    O  
ATOM   4783  CB  GLN A1013       3.556  40.507  -0.980  1.00  0.00      A    C  
ATOM   4784  CG  GLN A1013       2.425  41.510  -0.674  1.00  0.00      A    C  
ATOM   4785  CD  GLN A1013       1.457  41.672  -1.851  1.00  0.00      A    C  
ATOM   4786  OE1 GLN A1013       1.861  41.653  -3.012  1.00  0.00      A    O  
ATOM   4787  NE2 GLN A1013       0.167  41.848  -1.556  1.00  0.00      A    N  
ATOM   4788  H   GLN A1013       5.568  39.095  -1.293  1.00  0.00      A    H  
ATOM   4789  HA  GLN A1013       5.005  41.376   0.334  1.00  0.00      A    H  
ATOM   4790 1HB  GLN A1013       4.051  40.812  -1.903  1.00  0.00      A    H  
ATOM   4791 2HB  GLN A1013       3.127  39.527  -1.174  1.00  0.00      A    H  
ATOM   4792 1HG  GLN A1013       1.871  41.198   0.211  1.00  0.00      A    H  
ATOM   4793 2HG  GLN A1013       2.850  42.489  -0.448  1.00  0.00      A    H  
ATOM   4794 1HE2 GLN A1013      -0.510  41.956  -2.297  1.00  0.00      A    H  
ATOM   4795 2HE2 GLN A1013      -0.143  41.860  -0.595  1.00  0.00      A    H  
ATOM   4796  N   THR A1014       4.277  38.465   1.638  1.00  0.00      A    N  
ATOM   4797  CA  THR A1014       4.012  37.764   2.896  1.00  0.00      A    C  
ATOM   4798  C   THR A1014       5.059  38.105   3.984  1.00  0.00      A    C  
ATOM   4799  O   THR A1014       4.687  38.224   5.152  1.00  0.00      A    O  
ATOM   4800  CB  THR A1014       3.986  36.220   2.701  1.00  0.00      A    C  
ATOM   4801  OG1 THR A1014       3.067  35.872   1.685  1.00  0.00      A    O  
ATOM   4802  CG2 THR A1014       3.573  35.416   3.944  1.00  0.00      A    C  
ATOM   4803  H   THR A1014       4.703  37.913   0.905  1.00  0.00      A    H  
ATOM   4804  HA  THR A1014       3.032  38.081   3.259  1.00  0.00      A    H  
ATOM   4805  HB  THR A1014       4.968  35.876   2.373  1.00  0.00      A    H  
ATOM   4806  HG1 THR A1014       3.402  36.197   0.843  1.00  0.00      A    H  
ATOM   4807 1HG2 THR A1014       3.479  34.356   3.713  1.00  0.00      A    H  
ATOM   4808 2HG2 THR A1014       4.303  35.507   4.742  1.00  0.00      A    H  
ATOM   4809 3HG2 THR A1014       2.611  35.749   4.330  1.00  0.00      A    H  
ATOM   4810  N   LEU A1015       6.329  38.303   3.577  1.00  0.00      A    N  
ATOM   4811  CA  LEU A1015       7.437  38.741   4.436  1.00  0.00      A    C  
ATOM   4812  C   LEU A1015       7.328  40.220   4.854  1.00  0.00      A    C  
ATOM   4813  O   LEU A1015       7.792  40.563   5.941  1.00  0.00      A    O  
ATOM   4814  CB  LEU A1015       8.793  38.489   3.730  1.00  0.00      A    C  
ATOM   4815  CG  LEU A1015       9.120  37.001   3.481  1.00  0.00      A    C  
ATOM   4816  CD1 LEU A1015      10.286  36.827   2.482  1.00  0.00      A    C  
ATOM   4817  CD2 LEU A1015       9.352  36.239   4.799  1.00  0.00      A    C  
ATOM   4818  H   LEU A1015       6.553  38.196   2.597  1.00  0.00      A    H  
ATOM   4819  HA  LEU A1015       7.409  38.148   5.349  1.00  0.00      A    H  
ATOM   4820 1HB  LEU A1015       8.803  39.021   2.780  1.00  0.00      A    H  
ATOM   4821 2HB  LEU A1015       9.604  38.930   4.312  1.00  0.00      A    H  
ATOM   4822  HG  LEU A1015       8.247  36.555   3.011  1.00  0.00      A    H  
ATOM   4823 1HD1 LEU A1015       9.968  36.231   1.626  1.00  0.00      A    H  
ATOM   4824 2HD1 LEU A1015      10.640  37.781   2.090  1.00  0.00      A    H  
ATOM   4825 3HD1 LEU A1015      11.150  36.324   2.916  1.00  0.00      A    H  
ATOM   4826 1HD2 LEU A1015      10.246  35.617   4.781  1.00  0.00      A    H  
ATOM   4827 2HD2 LEU A1015       9.444  36.924   5.641  1.00  0.00      A    H  
ATOM   4828 3HD2 LEU A1015       8.512  35.581   5.017  1.00  0.00      A    H  
ATOM   4829  N   GLN A1016       6.724  41.059   3.994  1.00  0.00      A    N  
ATOM   4830  CA  GLN A1016       6.512  42.490   4.224  1.00  0.00      A    C  
ATOM   4831  C   GLN A1016       5.311  42.811   5.134  1.00  0.00      A    C  
ATOM   4832  O   GLN A1016       5.261  43.920   5.666  1.00  0.00      A    O  
ATOM   4833  CB  GLN A1016       6.401  43.222   2.867  1.00  0.00      A    C  
ATOM   4834  CG  GLN A1016       7.721  43.312   2.067  1.00  0.00      A    C  
ATOM   4835  CD  GLN A1016       8.678  44.417   2.534  1.00  0.00      A    C  
ATOM   4836  OE1 GLN A1016       8.787  44.717   3.721  1.00  0.00      A    O  
ATOM   4837  NE2 GLN A1016       9.409  45.013   1.590  1.00  0.00      A    N  
ATOM   4838  H   GLN A1016       6.398  40.700   3.107  1.00  0.00      A    H  
ATOM   4839  HA  GLN A1016       7.388  42.868   4.746  1.00  0.00      A    H  
ATOM   4840 1HB  GLN A1016       5.660  42.705   2.257  1.00  0.00      A    H  
ATOM   4841 2HB  GLN A1016       6.004  44.229   3.006  1.00  0.00      A    H  
ATOM   4842 1HG  GLN A1016       8.255  42.362   2.089  1.00  0.00      A    H  
ATOM   4843 2HG  GLN A1016       7.475  43.495   1.020  1.00  0.00      A    H  
ATOM   4844 1HE2 GLN A1016      10.059  45.745   1.838  1.00  0.00      A    H  
ATOM   4845 2HE2 GLN A1016       9.326  44.732   0.623  1.00  0.00      A    H  
ATOM   4846  N   SER A1017       4.391  41.847   5.324  1.00  0.00      A    N  
ATOM   4847  CA  SER A1017       3.279  41.940   6.272  1.00  0.00      A    C  
ATOM   4848  C   SER A1017       3.783  41.806   7.722  1.00  0.00      A    C  
ATOM   4849  O   SER A1017       4.696  41.017   7.966  1.00  0.00      A    O  
ATOM   4850  CB  SER A1017       2.243  40.854   5.925  1.00  0.00      A    C  
ATOM   4851  OG  SER A1017       1.097  40.945   6.750  1.00  0.00      A    O  
ATOM   4852  H   SER A1017       4.504  40.960   4.855  1.00  0.00      A    H  
ATOM   4853  HA  SER A1017       2.807  42.917   6.150  1.00  0.00      A    H  
ATOM   4854 1HB  SER A1017       1.930  40.942   4.884  1.00  0.00      A    H  
ATOM   4855 2HB  SER A1017       2.683  39.864   6.045  1.00  0.00      A    H  
ATOM   4856  HG  SER A1017       0.465  40.279   6.473  1.00  0.00      A    H  
ATOM   4857  N   ASP A1018       3.165  42.578   8.634  1.00  0.00      A    N  
ATOM   4858  CA  ASP A1018       3.559  42.832  10.033  1.00  0.00      A    C  
ATOM   4859  C   ASP A1018       3.979  41.610  10.874  1.00  0.00      A    C  
ATOM   4860  O   ASP A1018       4.880  41.751  11.700  1.00  0.00      A    O  
ATOM   4861  CB  ASP A1018       2.505  43.660  10.815  1.00  0.00      A    C  
ATOM   4862  CG  ASP A1018       2.070  45.002  10.190  1.00  0.00      A    C  
ATOM   4863  OD1 ASP A1018       1.053  45.535  10.683  1.00  0.00      A    O  
ATOM   4864  OD2 ASP A1018       2.805  45.542   9.332  1.00  0.00      A    O1-
ATOM   4865  H   ASP A1018       2.411  43.168   8.311  1.00  0.00      A    H  
ATOM   4866  HA  ASP A1018       4.445  43.460   9.972  1.00  0.00      A    H  
ATOM   4867 1HB  ASP A1018       1.608  43.053  10.952  1.00  0.00      A    H  
ATOM   4868 2HB  ASP A1018       2.888  43.886  11.811  1.00  0.00      A    H  
ATOM   4869  N   PHE A1019       3.346  40.445  10.649  1.00  0.00      A    N  
ATOM   4870  CA  PHE A1019       3.632  39.193  11.355  1.00  0.00      A    C  
ATOM   4871  C   PHE A1019       5.048  38.634  11.095  1.00  0.00      A    C  
ATOM   4872  O   PHE A1019       5.705  38.228  12.051  1.00  0.00      A    O  
ATOM   4873  CB  PHE A1019       2.506  38.182  11.051  1.00  0.00      A    C  
ATOM   4874  CG  PHE A1019       2.611  36.813  11.705  1.00  0.00      A    C  
ATOM   4875  CD1 PHE A1019       2.265  36.650  13.062  1.00  0.00      A    C  
ATOM   4876  CD2 PHE A1019       3.164  35.718  11.007  1.00  0.00      A    C  
ATOM   4877  CE1 PHE A1019       2.405  35.408  13.667  1.00  0.00      A    C  
ATOM   4878  CE2 PHE A1019       3.275  34.480  11.624  1.00  0.00      A    C  
ATOM   4879  CZ  PHE A1019       2.887  34.323  12.948  1.00  0.00      A    C  
ATOM   4880  H   PHE A1019       2.622  40.409   9.946  1.00  0.00      A    H  
ATOM   4881  HA  PHE A1019       3.579  39.415  12.423  1.00  0.00      A    H  
ATOM   4882 1HB  PHE A1019       1.562  38.616  11.381  1.00  0.00      A    H  
ATOM   4883 2HB  PHE A1019       2.406  38.059   9.973  1.00  0.00      A    H  
ATOM   4884  HD1 PHE A1019       1.882  37.484  13.632  1.00  0.00      A    H  
ATOM   4885  HD2 PHE A1019       3.489  35.830   9.986  1.00  0.00      A    H  
ATOM   4886  HE1 PHE A1019       2.130  35.286  14.702  1.00  0.00      A    H  
ATOM   4887  HE2 PHE A1019       3.672  33.639  11.074  1.00  0.00      A    H  
ATOM   4888  HZ  PHE A1019       2.983  33.359  13.427  1.00  0.00      A    H  
ATOM   4889  N   LEU A1020       5.501  38.659   9.828  1.00  0.00      A    N  
ATOM   4890  CA  LEU A1020       6.847  38.229   9.426  1.00  0.00      A    C  
ATOM   4891  C   LEU A1020       7.832  39.400   9.263  1.00  0.00      A    C  
ATOM   4892  O   LEU A1020       9.033  39.145   9.233  1.00  0.00      A    O  
ATOM   4893  CB  LEU A1020       6.776  37.413   8.116  1.00  0.00      A    C  
ATOM   4894  CG  LEU A1020       6.100  36.029   8.231  1.00  0.00      A    C  
ATOM   4895  CD1 LEU A1020       6.111  35.305   6.873  1.00  0.00      A    C  
ATOM   4896  CD2 LEU A1020       6.691  35.136   9.343  1.00  0.00      A    C  
ATOM   4897  H   LEU A1020       4.918  39.040   9.095  1.00  0.00      A    H  
ATOM   4898  HA  LEU A1020       7.275  37.600  10.206  1.00  0.00      A    H  
ATOM   4899 1HB  LEU A1020       6.259  38.008   7.363  1.00  0.00      A    H  
ATOM   4900 2HB  LEU A1020       7.784  37.258   7.729  1.00  0.00      A    H  
ATOM   4901  HG  LEU A1020       5.054  36.212   8.474  1.00  0.00      A    H  
ATOM   4902 1HD1 LEU A1020       6.899  34.554   6.812  1.00  0.00      A    H  
ATOM   4903 2HD1 LEU A1020       5.161  34.800   6.705  1.00  0.00      A    H  
ATOM   4904 3HD1 LEU A1020       6.269  35.995   6.044  1.00  0.00      A    H  
ATOM   4905 1HD2 LEU A1020       6.791  34.097   9.030  1.00  0.00      A    H  
ATOM   4906 2HD2 LEU A1020       7.680  35.467   9.656  1.00  0.00      A    H  
ATOM   4907 3HD2 LEU A1020       6.051  35.139  10.225  1.00  0.00      A    H  
ATOM   4908  N   LYS A1021       7.334  40.645   9.178  1.00  0.00      A    N  
ATOM   4909  CA  LYS A1021       8.143  41.868   9.120  1.00  0.00      A    C  
ATOM   4910  C   LYS A1021       8.737  42.240  10.495  1.00  0.00      A    C  
ATOM   4911  O   LYS A1021       9.752  42.936  10.538  1.00  0.00      A    O  
ATOM   4912  CB  LYS A1021       7.265  42.994   8.534  1.00  0.00      A    C  
ATOM   4913  CG  LYS A1021       7.897  44.384   8.311  1.00  0.00      A    C  
ATOM   4914  CD  LYS A1021       8.918  44.464   7.161  1.00  0.00      A    C  
ATOM   4915  CE  LYS A1021      10.375  44.189   7.568  1.00  0.00      A    C  
ATOM   4916  NZ  LYS A1021      11.286  44.321   6.418  1.00  0.00      A    N1+
ATOM   4917  H   LYS A1021       6.331  40.777   9.159  1.00  0.00      A    H  
ATOM   4918  HA  LYS A1021       8.966  41.677   8.433  1.00  0.00      A    H  
ATOM   4919 1HB  LYS A1021       6.848  42.656   7.586  1.00  0.00      A    H  
ATOM   4920 2HB  LYS A1021       6.415  43.126   9.197  1.00  0.00      A    H  
ATOM   4921 1HG  LYS A1021       7.081  45.069   8.074  1.00  0.00      A    H  
ATOM   4922 2HG  LYS A1021       8.328  44.774   9.233  1.00  0.00      A    H  
ATOM   4923 1HD  LYS A1021       8.630  43.753   6.387  1.00  0.00      A    H  
ATOM   4924 2HD  LYS A1021       8.843  45.449   6.697  1.00  0.00      A    H  
ATOM   4925 1HE  LYS A1021      10.689  44.886   8.346  1.00  0.00      A    H  
ATOM   4926 2HE  LYS A1021      10.493  43.186   7.970  1.00  0.00      A    H  
ATOM   4927 1HZ  LYS A1021      11.017  43.661   5.701  1.00  0.00      A    H  
ATOM   4928 2HZ  LYS A1021      11.229  45.258   6.047  1.00  0.00      A    H  
ATOM   4929 3HZ  LYS A1021      12.233  44.130   6.713  1.00  0.00      A    H  
ATOM   4930  N   ASP A1022       8.113  41.742  11.580  1.00  0.00      A    N  
ATOM   4931  CA  ASP A1022       8.569  41.819  12.970  1.00  0.00      A    C  
ATOM   4932  C   ASP A1022       9.961  41.176  13.141  1.00  0.00      A    C  
ATOM   4933  O   ASP A1022      10.898  41.854  13.562  1.00  0.00      A    O  
ATOM   4934  CB  ASP A1022       7.505  41.184  13.907  1.00  0.00      A    C
[truncated: 609,135 more chars]
