# Supplementary material for: Discovery of a Highly Potent and Selective Dual PROTAC Degrader of CDK12 and CDK13
Source: J Med Chem. 2022 Aug 8;65(16):11066–83. doi: 10.1021/acs.jmedchem.2c00384 (PMC9876424; doi:10.1021/acs.jmedchem.2c00384)
Supplement: Supplementary file 4 — jm2c00384_si_004.pdb [file jm2c00384_si_004.pdb]

CRYST1   79.998  133.935   77.109  90.00  90.00  90.00 P 1           1
ATOM      1  N2  UNK X 900      -6.209  -0.013  -2.498  0.00  0.00      C2   N
ATOM      2  C1  UNK X 900      -6.859   1.174  -3.120  0.00  0.00      C2   C
ATOM      3  C3  UNK X 900      -6.958   1.064  -4.623  0.00  0.00      C2   C
ATOM      4  C4  UNK X 900      -7.765   2.168  -5.312  0.00  0.00      C2   C
ATOM      5  C5  UNK X 900      -9.153   2.302  -4.572  0.00  0.00      C2   C
ATOM      6  N1  UNK X 900      -9.225   1.937  -3.274  0.00  0.00      C2   N
ATOM      7  C6  UNK X 900      -8.271   1.413  -2.453  0.00  0.00      C2   C
ATOM      8  O3  UNK X 900      -8.542   1.154  -1.326  0.00  0.00      C2   O
ATOM      9  O4  UNK X 900     -10.098   2.904  -4.985  0.00  0.00      C2   O
ATOM     10  C2  UNK X 900      -6.635  -1.281  -2.400  0.00  0.00      C2   C
ATOM     11  O1  UNK X 900      -7.710  -1.680  -2.799  0.00  0.00      C2   O
ATOM     12  C8  UNK X 900      -5.617  -2.057  -1.732  0.00  0.00      C2   C
ATOM     13  C7  UNK X 900      -4.614  -1.209  -1.535  0.00  0.00      C2   C
ATOM     14  C9  UNK X 900      -4.972   0.164  -2.016  0.00  0.00      C2   C
ATOM     15  O2  UNK X 900      -4.348   1.246  -1.832  0.00  0.00      C2   O
ATOM     16  C13 UNK X 900      -3.439  -1.671  -1.000  0.00  0.00      C2   C
ATOM     17  C10 UNK X 900      -3.208  -2.989  -0.602  0.00  0.00      C2   C
ATOM     18  C11 UNK X 900      -4.357  -3.863  -0.783  0.00  0.00      C2   C
ATOM     19  C12 UNK X 900      -5.538  -3.356  -1.328  0.00  0.00      C2   C
ATOM     20  C5  UNK X 900       2.435 -11.306  -7.219  0.00  0.00      C2   C
ATOM     21  C4  UNK X 900       3.276 -10.062  -7.465  0.00  0.00      C2   C
ATOM     22  C3  UNK X 900       4.723 -10.107  -6.846  0.00  0.00      C2   C
ATOM     23  C2  UNK X 900       4.826 -10.539  -5.421  0.00  0.00      C2   C
ATOM     24  C1  UNK X 900       4.041 -11.817  -5.149  0.00  0.00      C2   C
ATOM     25  C6  UNK X 900       2.662 -11.835  -5.777  0.00  0.00      C2   C
ATOM     26  N2  UNK X 900       6.227 -10.757  -5.054  0.00  0.00      C2   N
ATOM     27  C21 UNK X 900       6.706 -10.950  -3.757  0.00  0.00      C2   C
ATOM     28  N5  UNK X 900       7.941 -11.390  -3.640  0.00  0.00      C2   N
ATOM     29  C22 UNK X 900       8.378 -11.716  -2.409  0.00  0.00      C2   C
ATOM     30  C23 UNK X 900       7.687 -11.390  -1.246  0.00  0.00      C2   C
ATOM     31  C24 UNK X 900       6.390 -10.884  -1.366  0.00  0.00      C2   C
ATOM     32  C25 UNK X 900       5.904 -10.649  -2.617  0.00  0.00      C2   C
ATOM     33  C30 UNK X 900       8.179 -11.546   0.105  0.00  0.00      C2   C
ATOM     34  N7  UNK X 900       8.566 -11.671   1.205  0.00  0.00      C2   N
ATOM     35  N1  UNK X 900       1.098 -11.395  -7.862  0.00  0.00      C2   N
ATOM     36  C13 UNK X 900       0.862 -11.741  -9.159  0.00  0.00      C2   C
ATOM     37  O1  UNK X 900       1.795 -12.167  -9.794  0.00  0.00      C2   O
ATOM     38  N3  UNK X 900      -0.399 -11.615  -9.705  0.00  0.00      C2   N
ATOM     39  C14 UNK X 900      -0.845 -11.998 -11.069  0.00  0.00      C2   C
ATOM     40  C15 UNK X 900      -0.790 -10.870 -12.092  0.00  0.00      C2   C
ATOM     41  C16 UNK X 900      -1.863 -10.819 -12.919  0.00  0.00      C2   C
ATOM     42  C17 UNK X 900      -1.739 -10.023 -14.093  0.00  0.00      C2   C
ATOM     43  C18 UNK X 900      -0.558  -9.267 -14.383  0.00  0.00      C2   C
ATOM     44  C19 UNK X 900       0.474  -9.286 -13.447  0.00  0.00      C2   C
ATOM     45  C20 UNK X 900       0.299 -10.062 -12.257  0.00  0.00      C2   C
ATOM     46  HC1 UNK X 900      -6.313   2.084  -2.868  0.00  0.00      C2   H
ATOM     47 H3_1 UNK X 900      -7.457   0.152  -4.951  0.00  0.00      C2   H
ATOM     48 H3_2 UNK X 900      -5.985   0.881  -5.078  0.00  0.00      C2   H
ATOM     49 H4_1 UNK X 900      -7.999   1.868  -6.334  0.00  0.00      C2   H
ATOM     50 H4_2 UNK X 900      -7.272   3.140  -5.328  0.00  0.00      C2   H
ATOM     51  HN1 UNK X 900     -10.089   2.240  -2.849  0.00  0.00      C2   H
ATOM     52 HC13 UNK X 900      -2.607  -1.001  -0.842  0.00  0.00      C2   H
ATOM     53 HC10 UNK X 900      -2.242  -3.310  -0.243  0.00  0.00      C2   H
ATOM     54 HC12 UNK X 900      -6.369  -4.005  -1.562  0.00  0.00      C2   H
ATOM     55  HC5 UNK X 900       2.992 -12.122  -7.681  0.00  0.00      C2   H
ATOM     56 H4_1 UNK X 900       2.736  -9.192  -7.090  0.00  0.00      C2   H
ATOM     57 H4_2 UNK X 900       3.368  -9.994  -8.549  0.00  0.00      C2   H
ATOM     58 H3_1 UNK X 900       5.296  -9.188  -6.972  0.00  0.00      C2   H
ATOM     59 H3_2 UNK X 900       5.228 -10.855  -7.457  0.00  0.00      C2   H
ATOM     60  HC2 UNK X 900       4.452  -9.661  -4.895  0.00  0.00      C2   H
ATOM     61 H1_1 UNK X 900       3.880 -11.851  -4.072  0.00  0.00      C2   H
ATOM     62 H1_2 UNK X 900       4.617 -12.713  -5.379  0.00  0.00      C2   H
ATOM     63 H6_1 UNK X 900       2.141 -12.784  -5.651  0.00  0.00      C2   H
ATOM     64 H6_2 UNK X 900       2.097 -11.212  -5.083  0.00  0.00      C2   H
ATOM     65  HN2 UNK X 900       6.801 -10.878  -5.876  0.00  0.00      C2   H
ATOM     66 HC22 UNK X 900       9.332 -12.216  -2.332  0.00  0.00      C2   H
ATOM     67 HC24 UNK X 900       5.811 -10.600  -0.500  0.00  0.00      C2   H
ATOM     68 HC25 UNK X 900       4.904 -10.252  -2.707  0.00  0.00      C2   H
ATOM     69  HN3 UNK X 900      -1.123 -11.461  -9.018  0.00  0.00      C2   H
ATOM     70 H141 UNK X 900      -1.868 -12.372 -11.051  0.00  0.00      C2   H
ATOM     71 H142 UNK X 900      -0.220 -12.850 -11.335  0.00  0.00      C2   H
ATOM     72 HC16 UNK X 900      -2.713 -11.462 -12.744  0.00  0.00      C2   H
ATOM     73 HC17 UNK X 900      -2.543  -9.917 -14.805  0.00  0.00      C2   H
ATOM     74 HC18 UNK X 900      -0.532  -8.688 -15.295  0.00  0.00      C2   H
ATOM     75 HC19 UNK X 900       1.402  -8.790 -13.692  0.00  0.00      C2   H
ATOM     76 HC20 UNK X 900       1.093 -10.045 -11.526  0.00  0.00      C2   H
ATOM     77  C   UNK X 900       0.092 -10.857  -7.061  0.00  0.00      C2   C
ATOM     78  C   UNK X 900       0.093  -9.485  -6.811  0.00  0.00      C2   C
ATOM     79  C   UNK X 900      -0.749  -8.966  -5.828  0.00  0.00      C2   C
ATOM     80  C   UNK X 900      -1.580  -9.757  -5.075  0.00  0.00      C2   C
ATOM     81  C   UNK X 900      -1.623 -11.115  -5.429  0.00  0.00      C2   C
ATOM     82  C   UNK X 900      -0.765 -11.699  -6.419  0.00  0.00      C2   C
ATOM     83  N   UNK X 900      -2.333  -9.234  -4.010  0.00  0.00      C2   N
ATOM     84  C   UNK X 900      -2.572  -7.835  -3.857  0.00  0.00      C2   C
ATOM     85  C   UNK X 900      -3.645  -7.317  -2.816  0.00  0.00      C2   C
ATOM     86  N   UNK X 900      -3.357  -8.081  -1.581  0.00  0.00      C2   N
ATOM     87  C   UNK X 900      -3.432  -9.522  -1.678  0.00  0.00      C2   C
ATOM     88  C   UNK X 900      -2.286  -9.917  -2.729  0.00  0.00      C2   C
ATOM     89  C   UNK X 900      -3.150  -7.454  -0.371  0.00  0.00      C2   C
ATOM     90  C   UNK X 900      -3.025  -5.882  -0.253  0.00  0.00      C2   C
ATOM     91  N   UNK X 900      -4.222  -5.215  -0.707  0.00  0.00      C2   N
ATOM     92  H   UNK X 900       0.686  -8.788  -7.384  0.00  0.00      C2   H
ATOM     93  H   UNK X 900      -0.746  -7.908  -5.610  0.00  0.00      C2   H
ATOM     94  H   UNK X 900      -2.237 -11.826  -4.898  0.00  0.00      C2   H
ATOM     95  H   UNK X 900      -0.790 -12.753  -6.654  0.00  0.00      C2   H
ATOM     96  H   UNK X 900      -1.710  -7.313  -3.442  0.00  0.00      C2   H
ATOM     97  H   UNK X 900      -2.983  -7.489  -4.806  0.00  0.00      C2   H
ATOM     98  H   UNK X 900      -3.616  -6.246  -2.618  0.00  0.00      C2   H
ATOM     99  H   UNK X 900      -4.680  -7.509  -3.099  0.00  0.00      C2   H
ATOM    100  H   UNK X 900      -3.249 -10.027  -0.729  0.00  0.00      C2   H
ATOM    101  H   UNK X 900      -4.357  -9.889  -2.122  0.00  0.00      C2   H
ATOM    102  H   UNK X 900      -2.320 -11.005  -2.785  0.00  0.00      C2   H
ATOM    103  H   UNK X 900      -1.334  -9.682  -2.254  0.00  0.00      C2   H
ATOM    104  O   UNK X 900      -3.214  -8.077   0.734  0.00  0.00      C2   O
ATOM    105  H   UNK X 900      -5.092  -5.723  -0.783  0.00  0.00      C2   H
ATOM    106  H   UNK X 900      -2.127  -5.650  -0.826  0.00  0.00      C2   H
ATOM    107  H   UNK X 900      -2.726  -5.575   0.749  0.00  0.00      C2   H
ATOM    108  N   ASN C  48     -19.437  15.329 -16.906  0.00  0.00      C2   N
ATOM    109  CA  ASN C  48     -18.475  14.417 -16.218  0.00  0.00      C2   C
ATOM    110  C   ASN C  48     -19.094  13.823 -14.936  0.00  0.00      C2   C
ATOM    111  O   ASN C  48     -20.209  14.216 -14.595  0.00  0.00      C2   O
ATOM    112  CB  ASN C  48     -17.006  14.911 -16.096  0.00  0.00      C2   C
ATOM    113  CG  ASN C  48     -16.797  16.111 -15.175  0.00  0.00      C2   C
ATOM    114  OD1 ASN C  48     -17.778  16.697 -14.670  0.00  0.00      C2   O
ATOM    115  ND2 ASN C  48     -15.516  16.520 -14.965  0.00  0.00      C2   N
ATOM    116  1H  ASN C  48     -20.060  14.770 -17.470  0.00  0.00      C2   H
ATOM    117  2H  ASN C  48     -19.969  15.894 -16.259  0.00  0.00      C2   H
ATOM    118  3H  ASN C  48     -18.963  15.995 -17.499  0.00  0.00      C2   H
ATOM    119  HA  ASN C  48     -18.450  13.535 -16.859  0.00  0.00      C2   H
ATOM    120  1HB ASN C  48     -16.327  14.135 -15.741  0.00  0.00      C2   H
ATOM    121  2HB ASN C  48     -16.580  15.106 -17.080  0.00  0.00      C2   H
ATOM    122 1HD2 ASN C  48     -15.209  17.274 -14.368  0.00  0.00      C2   H
ATOM    123 2HD2 ASN C  48     -14.853  16.016 -15.536  0.00  0.00      C2   H
ATOM    124  N   PHE C  49     -18.396  12.877 -14.276  0.00  0.00      C2   N
ATOM    125  CA  PHE C  49     -18.729  12.353 -13.053  0.00  0.00      C2   C
ATOM    126  C   PHE C  49     -18.925  13.300 -11.870  0.00  0.00      C2   C
ATOM    127  O   PHE C  49     -18.462  14.421 -11.929  0.00  0.00      C2   O
ATOM    128  CB  PHE C  49     -17.624  11.287 -12.730  0.00  0.00      C2   C
ATOM    129  CG  PHE C  49     -17.841  10.525 -11.439  0.00  0.00      C2   C
ATOM    130  CD1 PHE C  49     -17.102  10.805 -10.244  0.00  0.00      C2   C
ATOM    131  CD2 PHE C  49     -18.957   9.654 -11.373  0.00  0.00      C2   C
ATOM    132  CE1 PHE C  49     -17.361  10.076  -9.160  0.00  0.00      C2   C
ATOM    133  CE2 PHE C  49     -19.317   9.051 -10.156  0.00  0.00      C2   C
ATOM    134  CZ  PHE C  49     -18.440   9.186  -9.054  0.00  0.00      C2   C
ATOM    135  H   PHE C  49     -17.614  12.519 -14.806  0.00  0.00      C2   H
ATOM    136  HA  PHE C  49     -19.646  11.795 -13.244  0.00  0.00      C2   H
ATOM    137  1HB PHE C  49     -17.699  10.534 -13.515  0.00  0.00      C2   H
ATOM    138  2HB PHE C  49     -16.598  11.649 -12.796  0.00  0.00      C2   H
ATOM    139  HD1 PHE C  49     -16.371  11.600 -10.266  0.00  0.00      C2   H
ATOM    140  HD2 PHE C  49     -19.527   9.463 -12.270  0.00  0.00      C2   H
ATOM    141  HE1 PHE C  49     -16.813  10.231  -8.242  0.00  0.00      C2   H
ATOM    142  HE2 PHE C  49     -20.236   8.501 -10.017  0.00  0.00      C2   H
ATOM    143  HZ  PHE C  49     -18.701   8.664  -8.145  0.00  0.00      C2   H
ATOM    144  N   ASP C  50     -19.672  12.833 -10.869  0.00  0.00      C2   N
ATOM    145  CA  ASP C  50     -20.047  13.538  -9.640  0.00  0.00      C2   C
ATOM    146  C   ASP C  50     -18.858  13.587  -8.761  0.00  0.00      C2   C
ATOM    147  O   ASP C  50     -18.570  12.710  -7.883  0.00  0.00      C2   O
ATOM    148  CB  ASP C  50     -21.311  13.077  -8.871  0.00  0.00      C2   C
ATOM    149  CG  ASP C  50     -22.605  13.085  -9.613  0.00  0.00      C2   C
ATOM    150  OD1 ASP C  50     -23.565  12.498  -9.120  0.00  0.00      C2   O
ATOM    151  OD2 ASP C  50     -22.681  13.782 -10.652  0.00  0.00      C2   O
ATOM    152  H   ASP C  50     -20.191  11.972 -10.966  0.00  0.00      C2   H
ATOM    153  HA  ASP C  50     -20.291  14.559  -9.935  0.00  0.00      C2   H
ATOM    154  1HB ASP C  50     -21.231  12.020  -8.620  0.00  0.00      C2   H
ATOM    155  2HB ASP C  50     -21.613  13.610  -7.969  0.00  0.00      C2   H
ATOM    156  N   THR C  51     -18.056  14.657  -8.936  0.00  0.00      C2   N
ATOM    157  CA  THR C  51     -16.698  14.861  -8.271  0.00  0.00      C2   C
ATOM    158  C   THR C  51     -16.639  15.084  -6.771  0.00  0.00      C2   C
ATOM    159  O   THR C  51     -15.601  15.175  -6.049  0.00  0.00      C2   O
ATOM    160  CB  THR C  51     -15.952  16.018  -9.001  0.00  0.00      C2   C
ATOM    161  OG1 THR C  51     -16.821  17.125  -9.160  0.00  0.00      C2   O
ATOM    162  CG2 THR C  51     -15.622  15.716 -10.502  0.00  0.00      C2   C
ATOM    163  H   THR C  51     -18.462  15.411  -9.472  0.00  0.00      C2   H
ATOM    164  HA  THR C  51     -15.981  14.062  -8.456  0.00  0.00      C2   H
ATOM    165  HB  THR C  51     -15.015  16.365  -8.565  0.00  0.00      C2   H
ATOM    166  HG1 THR C  51     -16.460  17.702  -9.837  0.00  0.00      C2   H
ATOM    167 1HG2 THR C  51     -14.791  16.366 -10.778  0.00  0.00      C2   H
ATOM    168 2HG2 THR C  51     -15.315  14.683 -10.338  0.00  0.00      C2   H
ATOM    169 3HG2 THR C  51     -16.410  15.633 -11.251  0.00  0.00      C2   H
ATOM    170  N   SER C  52     -17.830  15.167  -6.187  0.00  0.00      C2   N
ATOM    171  CA  SER C  52     -17.928  15.395  -4.694  0.00  0.00      C2   C
ATOM    172  C   SER C  52     -18.127  14.054  -3.946  0.00  0.00      C2   C
ATOM    173  O   SER C  52     -17.770  14.045  -2.736  0.00  0.00      C2   O
ATOM    174  CB  SER C  52     -19.057  16.399  -4.469  0.00  0.00      C2   C
ATOM    175  OG  SER C  52     -20.244  15.966  -5.176  0.00  0.00      C2   O
ATOM    176  H   SER C  52     -18.648  14.984  -6.751  0.00  0.00      C2   H
ATOM    177  HA  SER C  52     -17.022  15.842  -4.284  0.00  0.00      C2   H
ATOM    178  1HB SER C  52     -19.250  16.425  -3.396  0.00  0.00      C2   H
ATOM    179  2HB SER C  52     -18.785  17.383  -4.850  0.00  0.00      C2   H
ATOM    180  HG  SER C  52     -21.076  16.267  -4.804  0.00  0.00      C2   H
ATOM    181  N   LEU C  53     -18.729  13.031  -4.595  0.00  0.00      C2   N
ATOM    182  CA  LEU C  53     -18.810  11.660  -4.055  0.00  0.00      C2   C
ATOM    183  C   LEU C  53     -17.528  10.996  -3.596  0.00  0.00      C2   C
ATOM    184  O   LEU C  53     -17.627  10.242  -2.687  0.00  0.00      C2   O
ATOM    185  CB  LEU C  53     -19.634  10.683  -4.915  0.00  0.00      C2   C
ATOM    186  CG  LEU C  53     -20.995  11.185  -5.446  0.00  0.00      C2   C
ATOM    187  CD1 LEU C  53     -21.704  10.079  -6.265  0.00  0.00      C2   C
ATOM    188  CD2 LEU C  53     -21.890  11.806  -4.342  0.00  0.00      C2   C
ATOM    189  H   LEU C  53     -19.006  13.207  -5.550  0.00  0.00      C2   H
ATOM    190  HA  LEU C  53     -19.370  11.780  -3.127  0.00  0.00      C2   H
ATOM    191  1HB LEU C  53     -19.083  10.298  -5.773  0.00  0.00      C2   H
ATOM    192  2HB LEU C  53     -19.674   9.725  -4.395  0.00  0.00      C2   H
ATOM    193  HG  LEU C  53     -20.821  11.997  -6.153  0.00  0.00      C2   H
ATOM    194 1HD1 LEU C  53     -20.987   9.383  -6.700  0.00  0.00      C2   H
ATOM    195 2HD1 LEU C  53     -22.375   9.537  -5.598  0.00  0.00      C2   H
ATOM    196 3HD1 LEU C  53     -22.221  10.526  -7.114  0.00  0.00      C2   H
ATOM    197 1HD2 LEU C  53     -21.641  11.509  -3.324  0.00  0.00      C2   H
ATOM    198 2HD2 LEU C  53     -21.945  12.894  -4.374  0.00  0.00      C2   H
ATOM    199 3HD2 LEU C  53     -22.943  11.561  -4.481  0.00  0.00      C2   H
ATOM    200  N   PRO C  54     -16.354  11.097  -4.201  0.00  0.00      C2   N
ATOM    201  CA  PRO C  54     -15.200  10.316  -3.835  0.00  0.00      C2   C
ATOM    202  C   PRO C  54     -14.638  10.853  -2.507  0.00  0.00      C2   C
ATOM    203  O   PRO C  54     -14.469  10.078  -1.565  0.00  0.00      C2   O
ATOM    204  CB  PRO C  54     -14.221  10.542  -5.067  0.00  0.00      C2   C
ATOM    205  CG  PRO C  54     -14.677  11.807  -5.764  0.00  0.00      C2   C
ATOM    206  CD  PRO C  54     -16.178  11.736  -5.551  0.00  0.00      C2   C
ATOM    207  HA  PRO C  54     -15.352   9.243  -3.726  0.00  0.00      C2   H
ATOM    208  1HB PRO C  54     -13.157  10.590  -4.832  0.00  0.00      C2   H
ATOM    209  2HB PRO C  54     -14.416   9.647  -5.658  0.00  0.00      C2   H
ATOM    210  1HG PRO C  54     -14.369  12.721  -5.257  0.00  0.00      C2   H
ATOM    211  2HG PRO C  54     -14.512  11.891  -6.838  0.00  0.00      C2   H
ATOM    212  1HD PRO C  54     -16.629  12.719  -5.685  0.00  0.00      C2   H
ATOM    213  2HD PRO C  54     -16.583  11.011  -6.258  0.00  0.00      C2   H
ATOM    214  N   THR C  55     -14.174  12.138  -2.477  0.00  0.00      C2   N
ATOM    215  CA  THR C  55     -13.587  12.742  -1.293  0.00  0.00      C2   C
ATOM    216  C   THR C  55     -14.579  13.139  -0.176  0.00  0.00      C2   C
ATOM    217  O   THR C  55     -14.254  13.632   0.895  0.00  0.00      C2   O
ATOM    218  CB  THR C  55     -12.790  13.972  -1.734  0.00  0.00      C2   C
ATOM    219  OG1 THR C  55     -12.681  13.944  -3.165  0.00  0.00      C2   O
ATOM    220  CG2 THR C  55     -11.413  13.880  -1.112  0.00  0.00      C2   C
ATOM    221  H   THR C  55     -14.147  12.810  -3.231  0.00  0.00      C2   H
ATOM    222  HA  THR C  55     -13.038  11.903  -0.868  0.00  0.00      C2   H
ATOM    223  HB  THR C  55     -13.361  14.858  -1.459  0.00  0.00      C2   H
ATOM    224  HG1 THR C  55     -12.057  13.240  -3.353  0.00  0.00      C2   H
ATOM    225 1HG2 THR C  55     -10.902  12.917  -1.106  0.00  0.00      C2   H
ATOM    226 2HG2 THR C  55     -10.737  14.605  -1.565  0.00  0.00      C2   H
ATOM    227 3HG2 THR C  55     -11.438  14.158  -0.058  0.00  0.00      C2   H
ATOM    228  N   SER C  56     -15.884  12.835  -0.422  0.00  0.00      C2   N
ATOM    229  CA  SER C  56     -16.839  12.658   0.705  0.00  0.00      C2   C
ATOM    230  C   SER C  56     -16.456  11.474   1.686  0.00  0.00      C2   C
ATOM    231  O   SER C  56     -16.748  11.617   2.843  0.00  0.00      C2   O
ATOM    232  CB  SER C  56     -18.180  12.389   0.131  0.00  0.00      C2   C
ATOM    233  OG  SER C  56     -18.799  13.556  -0.326  0.00  0.00      C2   O
ATOM    234  H   SER C  56     -16.149  12.382  -1.285  0.00  0.00      C2   H
ATOM    235  HA  SER C  56     -16.763  13.560   1.313  0.00  0.00      C2   H
ATOM    236  1HB SER C  56     -18.025  11.732  -0.725  0.00  0.00      C2   H
ATOM    237  2HB SER C  56     -18.904  11.969   0.828  0.00  0.00      C2   H
ATOM    238  HG  SER C  56     -18.193  13.873  -1.001  0.00  0.00      C2   H
ATOM    239  N   HIS C  57     -15.811  10.375   1.214  0.00  0.00      C2   N
ATOM    240  CA  HIS C  57     -15.293   9.256   1.948  0.00  0.00      C2   C
ATOM    241  C   HIS C  57     -16.492   8.358   2.528  0.00  0.00      C2   C
ATOM    242  O   HIS C  57     -16.397   7.848   3.638  0.00  0.00      C2   O
ATOM    243  CB  HIS C  57     -14.071   9.507   2.852  0.00  0.00      C2   C
ATOM    244  CG  HIS C  57     -12.990  10.389   2.287  0.00  0.00      C2   C
ATOM    245  ND1 HIS C  57     -12.039   9.944   1.296  0.00  0.00      C2   N
ATOM    246  CD2 HIS C  57     -12.611  11.716   2.616  0.00  0.00      C2   C
ATOM    247  CE1 HIS C  57     -11.381  11.096   1.059  0.00  0.00      C2   C
ATOM    248  NE2 HIS C  57     -11.511  12.115   1.850  0.00  0.00      C2   N
ATOM    249  H   HIS C  57     -15.882  10.213   0.219  0.00  0.00      C2   H
ATOM    250  HA  HIS C  57     -14.906   8.585   1.181  0.00  0.00      C2   H
ATOM    251  1HB HIS C  57     -14.382   9.934   3.805  0.00  0.00      C2   H
ATOM    252  2HB HIS C  57     -13.638   8.530   3.067  0.00  0.00      C2   H
ATOM    253  HD2 HIS C  57     -13.000  12.364   3.388  0.00  0.00      C2   H
ATOM    254  HE1 HIS C  57     -10.650  11.142   0.266  0.00  0.00      C2   H
ATOM    255  HE2 HIS C  57     -11.125  13.047   1.900  0.00  0.00      C2   H
ATOM    256  N   THR C  58     -17.556   8.018   1.732  0.00  0.00      C2   N
ATOM    257  CA  THR C  58     -18.775   7.176   2.008  0.00  0.00      C2   C
ATOM    258  C   THR C  58     -18.324   5.691   2.088  0.00  0.00      C2   C
ATOM    259  O   THR C  58     -19.079   4.914   2.663  0.00  0.00      C2   O
ATOM    260  CB  THR C  58     -19.844   7.271   0.871  0.00  0.00      C2   C
ATOM    261  OG1 THR C  58     -19.218   7.208  -0.453  0.00  0.00      C2   O
ATOM    262  CG2 THR C  58     -20.578   8.594   0.931  0.00  0.00      C2   C
ATOM    263  H   THR C  58     -17.383   8.228   0.760  0.00  0.00      C2   H
ATOM    264  HA  THR C  58     -19.145   7.418   3.005  0.00  0.00      C2   H
ATOM    265  HB  THR C  58     -20.523   6.419   0.890  0.00  0.00      C2   H
ATOM    266  HG1 THR C  58     -18.754   6.381  -0.602  0.00  0.00      C2   H
ATOM    267 1HG2 THR C  58     -19.907   9.452   0.903  0.00  0.00      C2   H
ATOM    268 2HG2 THR C  58     -21.455   8.703   0.293  0.00  0.00      C2   H
ATOM    269 3HG2 THR C  58     -20.985   8.776   1.926  0.00  0.00      C2   H
ATOM    270  N   TYR C  59     -17.118   5.373   1.543  0.00  0.00      C2   N
ATOM    271  CA  TYR C  59     -16.378   4.144   1.590  0.00  0.00      C2   C
ATOM    272  C   TYR C  59     -15.891   3.760   2.982  0.00  0.00      C2   C
ATOM    273  O   TYR C  59     -15.626   2.587   3.260  0.00  0.00      C2   O
ATOM    274  CB  TYR C  59     -15.284   4.186   0.464  0.00  0.00      C2   C
ATOM    275  CG  TYR C  59     -14.094   5.113   0.762  0.00  0.00      C2   C
ATOM    276  CD1 TYR C  59     -13.058   4.646   1.523  0.00  0.00      C2   C
ATOM    277  CD2 TYR C  59     -14.003   6.364   0.159  0.00  0.00      C2   C
ATOM    278  CE1 TYR C  59     -11.901   5.425   1.777  0.00  0.00      C2   C
ATOM    279  CE2 TYR C  59     -12.790   7.138   0.317  0.00  0.00      C2   C
ATOM    280  CZ  TYR C  59     -11.769   6.658   1.167  0.00  0.00      C2   C
ATOM    281  OH  TYR C  59     -10.652   7.380   1.419  0.00  0.00      C2   O
ATOM    282  H   TYR C  59     -16.514   6.011   1.045  0.00  0.00      C2   H
ATOM    283  HA  TYR C  59     -17.114   3.445   1.192  0.00  0.00      C2   H
ATOM    284  1HB TYR C  59     -14.855   3.198   0.296  0.00  0.00      C2   H
ATOM    285  2HB TYR C  59     -15.790   4.459  -0.462  0.00  0.00      C2   H
ATOM    286  HD1 TYR C  59     -13.132   3.690   2.020  0.00  0.00      C2   H
ATOM    287  HD2 TYR C  59     -14.818   6.587  -0.513  0.00  0.00      C2   H
ATOM    288  HE1 TYR C  59     -11.200   5.041   2.503  0.00  0.00      C2   H
ATOM    289  HE2 TYR C  59     -12.703   8.141  -0.074  0.00  0.00      C2   H
ATOM    290  HH  TYR C  59     -10.878   8.313   1.400  0.00  0.00      C2   H
ATOM    291  N   LEU C  60     -15.886   4.736   3.930  0.00  0.00      C2   N
ATOM    292  CA  LEU C  60     -15.852   4.478   5.396  0.00  0.00      C2   C
ATOM    293  C   LEU C  60     -17.092   3.734   5.938  0.00  0.00      C2   C
ATOM    294  O   LEU C  60     -16.999   2.950   6.837  0.00  0.00      C2   O
ATOM    295  CB  LEU C  60     -15.529   5.751   6.152  0.00  0.00      C2   C
ATOM    296  CG  LEU C  60     -14.061   6.306   5.820  0.00  0.00      C2   C
ATOM    297  CD1 LEU C  60     -14.056   7.775   6.445  0.00  0.00      C2   C
ATOM    298  CD2 LEU C  60     -12.918   5.439   6.272  0.00  0.00      C2   C
ATOM    299  H   LEU C  60     -15.931   5.719   3.702  0.00  0.00      C2   H
ATOM    300  HA  LEU C  60     -15.049   3.749   5.503  0.00  0.00      C2   H
ATOM    301  1HB LEU C  60     -16.254   6.449   5.732  0.00  0.00      C2   H
ATOM    302  2HB LEU C  60     -15.638   5.590   7.225  0.00  0.00      C2   H
ATOM    303  HG  LEU C  60     -14.037   6.485   4.745  0.00  0.00      C2   H
ATOM    304 1HD1 LEU C  60     -13.131   7.982   6.984  0.00  0.00      C2   H
ATOM    305 2HD1 LEU C  60     -13.918   8.385   5.553  0.00  0.00      C2   H
ATOM    306 3HD1 LEU C  60     -14.879   8.196   7.021  0.00  0.00      C2   H
ATOM    307 1HD2 LEU C  60     -13.098   5.178   7.315  0.00  0.00      C2   H
ATOM    308 2HD2 LEU C  60     -12.911   4.567   5.619  0.00  0.00      C2   H
ATOM    309 3HD2 LEU C  60     -11.942   5.923   6.321  0.00  0.00      C2   H
ATOM    310  N   GLY C  61     -18.309   4.144   5.397  0.00  0.00      C2   N
ATOM    311  CA  GLY C  61     -19.650   3.806   5.971  0.00  0.00      C2   C
ATOM    312  C   GLY C  61     -20.353   5.195   6.133  0.00  0.00      C2   C
ATOM    313  O   GLY C  61     -19.764   6.224   6.474  0.00  0.00      C2   O
ATOM    314  H   GLY C  61     -18.284   4.696   4.551  0.00  0.00      C2   H
ATOM    315  1HA GLY C  61     -20.188   3.214   5.231  0.00  0.00      C2   H
ATOM    316  2HA GLY C  61     -19.749   3.227   6.888  0.00  0.00      C2   H
ATOM    317  N   ALA C  62     -21.717   5.205   5.998  0.00  0.00      C2   N
ATOM    318  CA  ALA C  62     -22.486   6.452   5.987  0.00  0.00      C2   C
ATOM    319  C   ALA C  62     -23.081   6.812   7.370  0.00  0.00      C2   C
ATOM    320  O   ALA C  62     -23.647   5.988   8.034  0.00  0.00      C2   O
ATOM    321  CB  ALA C  62     -23.588   6.174   4.999  0.00  0.00      C2   C
ATOM    322  H   ALA C  62     -22.154   4.328   5.756  0.00  0.00      C2   H
ATOM    323  HA  ALA C  62     -21.912   7.312   5.641  0.00  0.00      C2   H
ATOM    324  1HB ALA C  62     -24.491   6.748   5.205  0.00  0.00      C2   H
ATOM    325  2HB ALA C  62     -23.334   6.352   3.954  0.00  0.00      C2   H
ATOM    326  3HB ALA C  62     -23.845   5.117   5.055  0.00  0.00      C2   H
ATOM    327  N   ASP C  63     -23.143   8.195   7.630  0.00  0.00      C2   N
ATOM    328  CA  ASP C  63     -23.814   8.871   8.717  0.00  0.00      C2   C
ATOM    329  C   ASP C  63     -22.865   8.874   9.924  0.00  0.00      C2   C
ATOM    330  O   ASP C  63     -23.219   8.456  11.018  0.00  0.00      C2   O
ATOM    331  CB  ASP C  63     -25.234   8.453   9.041  0.00  0.00      C2   C
ATOM    332  CG  ASP C  63     -26.217   8.434   7.847  0.00  0.00      C2   C
ATOM    333  OD1 ASP C  63     -27.359   7.996   8.152  0.00  0.00      C2   O
ATOM    334  OD2 ASP C  63     -26.057   9.233   6.816  0.00  0.00      C2   O
ATOM    335  H   ASP C  63     -22.676   8.819   6.988  0.00  0.00      C2   H
ATOM    336  HA  ASP C  63     -23.906   9.913   8.409  0.00  0.00      C2   H
ATOM    337  1HB ASP C  63     -25.368   7.543   9.625  0.00  0.00      C2   H
ATOM    338  2HB ASP C  63     -25.663   9.203   9.706  0.00  0.00      C2   H
ATOM    339  N   MET C  64     -21.713   9.498   9.732  0.00  0.00      C2   N
ATOM    340  CA  MET C  64     -20.701   9.688  10.812  0.00  0.00      C2   C
ATOM    341  C   MET C  64     -21.223  10.565  11.920  0.00  0.00      C2   C
ATOM    342  O   MET C  64     -21.939  11.516  11.615  0.00  0.00      C2   O
ATOM    343  CB  MET C  64     -19.408  10.296  10.150  0.00  0.00      C2   C
ATOM    344  CG  MET C  64     -18.649   9.335   9.147  0.00  0.00      C2   C
ATOM    345  SD  MET C  64     -16.961   9.892   8.617  0.00  0.00      C2   S
ATOM    346  CE  MET C  64     -15.982   9.232   9.949  0.00  0.00      C2   C
ATOM    347  H   MET C  64     -21.459   9.867   8.827  0.00  0.00      C2   H
ATOM    348  HA  MET C  64     -20.495   8.642  11.037  0.00  0.00      C2   H
ATOM    349  1HB MET C  64     -19.792  11.256   9.804  0.00  0.00      C2   H
ATOM    350  2HB MET C  64     -18.726  10.600  10.944  0.00  0.00      C2   H
ATOM    351  1HG MET C  64     -18.515   8.332   9.551  0.00  0.00      C2   H
ATOM    352  2HG MET C  64     -19.188   9.195   8.210  0.00  0.00      C2   H
ATOM    353  1HE MET C  64     -14.954   9.453   9.660  0.00  0.00      C2   H
ATOM    354  2HE MET C  64     -16.370   9.671  10.868  0.00  0.00      C2   H
ATOM    355  3HE MET C  64     -16.013   8.145   9.883  0.00  0.00      C2   H
ATOM    356  N   GLU C  65     -20.802  10.337  13.152  0.00  0.00      C2   N
ATOM    357  CA  GLU C  65     -20.959  11.423  14.193  0.00  0.00      C2   C
ATOM    358  C   GLU C  65     -20.063  12.632  13.881  0.00  0.00      C2   C
ATOM    359  O   GLU C  65     -18.899  12.423  13.730  0.00  0.00      C2   O
ATOM    360  CB  GLU C  65     -20.586  10.905  15.592  0.00  0.00      C2   C
ATOM    361  CG  GLU C  65     -21.450   9.706  16.064  0.00  0.00      C2   C
ATOM    362  CD  GLU C  65     -22.915  10.087  16.343  0.00  0.00      C2   C
ATOM    363  OE1 GLU C  65     -23.805   9.191  16.136  0.00  0.00      C2   O
ATOM    364  OE2 GLU C  65     -23.248  11.248  16.653  0.00  0.00      C2   O
ATOM    365  H   GLU C  65     -20.199   9.552  13.353  0.00  0.00      C2   H
ATOM    366  HA  GLU C  65     -21.992  11.690  14.415  0.00  0.00      C2   H
ATOM    367  1HB GLU C  65     -19.607  10.427  15.597  0.00  0.00      C2   H
ATOM    368  2HB GLU C  65     -20.485  11.736  16.290  0.00  0.00      C2   H
ATOM    369  1HG GLU C  65     -21.287   8.838  15.425  0.00  0.00      C2   H
ATOM    370  2HG GLU C  65     -21.076   9.459  17.057  0.00  0.00      C2   H
ATOM    371  N   GLU C  66     -20.677  13.827  13.675  0.00  0.00      C2   N
ATOM    372  CA  GLU C  66     -19.887  15.018  13.466  0.00  0.00      C2   C
ATOM    373  C   GLU C  66     -20.242  16.116  14.485  0.00  0.00      C2   C
ATOM    374  O   GLU C  66     -21.315  16.344  15.088  0.00  0.00      C2   O
ATOM    375  CB  GLU C  66     -20.203  15.602  12.042  0.00  0.00      C2   C
ATOM    376  CG  GLU C  66     -19.395  14.860  10.942  0.00  0.00      C2   C
ATOM    377  CD  GLU C  66     -19.742  15.239   9.445  0.00  0.00      C2   C
ATOM    378  OE1 GLU C  66     -20.878  15.741   9.227  0.00  0.00      C2   O
ATOM    379  OE2 GLU C  66     -18.921  14.901   8.614  0.00  0.00      C2   O
ATOM    380  H   GLU C  66     -21.666  13.857  13.874  0.00  0.00      C2   H
ATOM    381  HA  GLU C  66     -18.819  14.833  13.581  0.00  0.00      C2   H
ATOM    382  1HB GLU C  66     -21.223  15.340  11.763  0.00  0.00      C2   H
ATOM    383  2HB GLU C  66     -19.956  16.661  11.959  0.00  0.00      C2   H
ATOM    384  1HG GLU C  66     -18.325  14.974  11.114  0.00  0.00      C2   H
ATOM    385  2HG GLU C  66     -19.375  13.770  10.927  0.00  0.00      C2   H
ATOM    386  N   PHE C  67     -19.108  16.930  14.674  0.00  0.00      C2   N
ATOM    387  CA  PHE C  67     -19.130  18.275  15.361  0.00  0.00      C2   C
ATOM    388  C   PHE C  67     -17.756  18.956  15.057  0.00  0.00      C2   C
ATOM    389  O   PHE C  67     -16.756  18.197  14.950  0.00  0.00      C2   O
ATOM    390  CB  PHE C  67     -19.563  18.188  16.859  0.00  0.00      C2   C
ATOM    391  CG  PHE C  67     -19.410  19.492  17.596  0.00  0.00      C2   C
ATOM    392  CD1 PHE C  67     -18.184  19.895  18.155  0.00  0.00      C2   C
ATOM    393  CD2 PHE C  67     -20.505  20.410  17.544  0.00  0.00      C2   C
ATOM    394  CE1 PHE C  67     -18.105  21.118  18.762  0.00  0.00      C2   C
ATOM    395  CE2 PHE C  67     -20.398  21.596  18.224  0.00  0.00      C2   C
ATOM    396  CZ  PHE C  67     -19.147  21.985  18.753  0.00  0.00      C2   C
ATOM    397  H   PHE C  67     -18.197  16.645  14.346  0.00  0.00      C2   H
ATOM    398  HA  PHE C  67     -19.895  18.826  14.815  0.00  0.00      C2   H
ATOM    399  1HB PHE C  67     -20.560  17.758  16.954  0.00  0.00      C2   H
ATOM    400  2HB PHE C  67     -18.903  17.485  17.368  0.00  0.00      C2   H
ATOM    401  HD1 PHE C  67     -17.325  19.239  18.170  0.00  0.00      C2   H
ATOM    402  HD2 PHE C  67     -21.421  20.172  17.025  0.00  0.00      C2   H
ATOM    403  HE1 PHE C  67     -17.174  21.409  19.225  0.00  0.00      C2   H
ATOM    404  HE2 PHE C  67     -21.290  22.197  18.320  0.00  0.00      C2   H
ATOM    405  HZ  PHE C  67     -19.030  22.983  19.150  0.00  0.00      C2   H
ATOM    406  N   HIS C  68     -17.883  20.264  14.712  0.00  0.00      C2   N
ATOM    407  CA  HIS C  68     -16.758  21.153  14.261  0.00  0.00      C2   C
ATOM    408  C   HIS C  68     -16.279  21.913  15.468  0.00  0.00      C2   C
ATOM    409  O   HIS C  68     -16.906  22.869  15.876  0.00  0.00      C2   O
ATOM    410  CB  HIS C  68     -17.163  22.017  13.040  0.00  0.00      C2   C
ATOM    411  CG  HIS C  68     -16.943  21.249  11.728  0.00  0.00      C2   C
ATOM    412  ND1 HIS C  68     -15.691  21.108  11.238  0.00  0.00      C2   N
ATOM    413  CD2 HIS C  68     -17.891  20.632  10.928  0.00  0.00      C2   C
ATOM    414  CE1 HIS C  68     -15.882  20.434  10.098  0.00  0.00      C2   C
ATOM    415  NE2 HIS C  68     -17.166  20.093   9.870  0.00  0.00      C2   N
ATOM    416  H   HIS C  68     -18.779  20.711  14.847  0.00  0.00      C2   H
ATOM    417  HA  HIS C  68     -15.910  20.510  14.025  0.00  0.00      C2   H
ATOM    418  1HB HIS C  68     -18.241  22.142  13.144  0.00  0.00      C2   H
ATOM    419  2HB HIS C  68     -16.653  22.979  12.983  0.00  0.00      C2   H
ATOM    420  HD2 HIS C  68     -18.961  20.638  11.076  0.00  0.00      C2   H
ATOM    421  HE1 HIS C  68     -15.104  20.101   9.428  0.00  0.00      C2   H
ATOM    422  HE2 HIS C  68     -17.331  19.771   8.927  0.00  0.00      C2   H
ATOM    423  N   GLY C  69     -15.151  21.445  16.084  0.00  0.00      C2   N
ATOM    424  CA  GLY C  69     -14.310  22.239  17.003  0.00  0.00      C2   C
ATOM    425  C   GLY C  69     -13.240  22.878  16.118  0.00  0.00      C2   C
ATOM    426  O   GLY C  69     -12.857  22.235  15.115  0.00  0.00      C2   O
ATOM    427  H   GLY C  69     -14.643  20.714  15.606  0.00  0.00      C2   H
ATOM    428  1HA GLY C  69     -14.949  22.959  17.514  0.00  0.00      C2   H
ATOM    429  2HA GLY C  69     -13.808  21.659  17.777  0.00  0.00      C2   H
ATOM    430  N   ARG C  70     -12.787  24.018  16.508  0.00  0.00      C2   N
ATOM    431  CA  ARG C  70     -11.855  24.877  15.732  0.00  0.00      C2   C
ATOM    432  C   ARG C  70     -10.791  25.476  16.721  0.00  0.00      C2   C
ATOM    433  O   ARG C  70     -10.912  26.634  17.139  0.00  0.00      C2   O
ATOM    434  CB  ARG C  70     -12.756  25.964  15.091  0.00  0.00      C2   C
ATOM    435  CG  ARG C  70     -13.407  25.573  13.843  0.00  0.00      C2   C
ATOM    436  CD  ARG C  70     -14.213  26.797  13.289  0.00  0.00      C2   C
ATOM    437  NE  ARG C  70     -15.139  26.546  12.201  0.00  0.00      C2   N
ATOM    438  CZ  ARG C  70     -16.461  26.504  12.140  0.00  0.00      C2   C
ATOM    439  NH1 ARG C  70     -17.270  26.808  13.152  0.00  0.00      C2   N
ATOM    440  NH2 ARG C  70     -17.007  26.209  10.982  0.00  0.00      C2   N
ATOM    441  H   ARG C  70     -13.115  24.322  17.414  0.00  0.00      C2   H
ATOM    442  HA  ARG C  70     -11.319  24.348  14.944  0.00  0.00      C2   H
ATOM    443  1HB ARG C  70     -13.490  26.273  15.835  0.00  0.00      C2   H
ATOM    444  2HB ARG C  70     -12.102  26.758  14.730  0.00  0.00      C2   H
ATOM    445  1HG ARG C  70     -12.664  25.336  13.080  0.00  0.00      C2   H
ATOM    446  2HG ARG C  70     -14.000  24.668  13.972  0.00  0.00      C2   H
ATOM    447  1HD ARG C  70     -14.770  27.361  14.037  0.00  0.00      C2   H
ATOM    448  2HD ARG C  70     -13.492  27.527  12.921  0.00  0.00      C2   H
ATOM    449  HE  ARG C  70     -14.722  26.241  11.334  0.00  0.00      C2   H
ATOM    450 1HH1 ARG C  70     -16.947  27.243  14.005  0.00  0.00      C2   H
ATOM    451 2HH1 ARG C  70     -18.255  26.592  13.091  0.00  0.00      C2   H
ATOM    452 1HH2 ARG C  70     -16.409  26.107  10.175  0.00  0.00      C2   H
ATOM    453 2HH2 ARG C  70     -18.013  26.167  10.898  0.00  0.00      C2   H
ATOM    454  N   THR C  71      -9.880  24.617  17.150  0.00  0.00      C2   N
ATOM    455  CA  THR C  71      -8.765  24.994  18.023  0.00  0.00      C2   C
ATOM    456  C   THR C  71      -7.902  26.088  17.391  0.00  0.00      C2   C
ATOM    457  O   THR C  71      -7.289  25.872  16.342  0.00  0.00      C2   O
ATOM    458  CB  THR C  71      -7.995  23.625  18.272  0.00  0.00      C2   C
ATOM    459  OG1 THR C  71      -8.793  22.719  18.937  0.00  0.00      C2   O
ATOM    460  CG2 THR C  71      -6.659  23.746  18.875  0.00  0.00      C2   C
ATOM    461  H   THR C  71      -9.812  23.651  16.861  0.00  0.00      C2   H
ATOM    462  HA  THR C  71      -9.171  25.247  19.002  0.00  0.00      C2   H
ATOM    463  HB  THR C  71      -7.818  23.223  17.274  0.00  0.00      C2   H
ATOM    464  HG1 THR C  71      -9.277  22.327  18.206  0.00  0.00      C2   H
ATOM    465 1HG2 THR C  71      -6.256  22.905  19.440  0.00  0.00      C2   H
ATOM    466 2HG2 THR C  71      -5.853  23.959  18.173  0.00  0.00      C2   H
ATOM    467 3HG2 THR C  71      -6.611  24.528  19.632  0.00  0.00      C2   H
ATOM    468  N   LEU C  72      -7.758  27.220  18.110  0.00  0.00      C2   N
ATOM    469  CA  LEU C  72      -6.695  28.180  17.992  0.00  0.00      C2   C
ATOM    470  C   LEU C  72      -5.625  27.978  19.154  0.00  0.00      C2   C
ATOM    471  O   LEU C  72      -5.922  28.251  20.316  0.00  0.00      C2   O
ATOM    472  CB  LEU C  72      -7.149  29.656  18.013  0.00  0.00      C2   C
ATOM    473  CG  LEU C  72      -8.272  30.068  17.028  0.00  0.00      C2   C
ATOM    474  CD1 LEU C  72      -8.881  31.461  17.375  0.00  0.00      C2   C
ATOM    475  CD2 LEU C  72      -7.835  29.819  15.577  0.00  0.00      C2   C
ATOM    476  H   LEU C  72      -8.202  27.318  19.012  0.00  0.00      C2   H
ATOM    477  HA  LEU C  72      -6.236  27.961  17.027  0.00  0.00      C2   H
ATOM    478  1HB LEU C  72      -7.273  29.901  19.068  0.00  0.00      C2   H
ATOM    479  2HB LEU C  72      -6.284  30.245  17.708  0.00  0.00      C2   H
ATOM    480  HG  LEU C  72      -9.063  29.330  17.163  0.00  0.00      C2   H
ATOM    481 1HD1 LEU C  72      -8.907  32.185  16.560  0.00  0.00      C2   H
ATOM    482 2HD1 LEU C  72      -9.923  31.221  17.586  0.00  0.00      C2   H
ATOM    483 3HD1 LEU C  72      -8.496  31.851  18.317  0.00  0.00      C2   H
ATOM    484 1HD2 LEU C  72      -7.953  30.675  14.913  0.00  0.00      C2   H
ATOM    485 2HD2 LEU C  72      -6.763  29.628  15.531  0.00  0.00      C2   H
ATOM    486 3HD2 LEU C  72      -8.228  28.913  15.117  0.00  0.00      C2   H
ATOM    487  N   HIS C  73      -4.438  27.522  18.787  0.00  0.00      C2   N
ATOM    488  CA  HIS C  73      -3.368  27.159  19.758  0.00  0.00      C2   C
ATOM    489  C   HIS C  73      -2.650  28.384  20.348  0.00  0.00      C2   C
ATOM    490  O   HIS C  73      -2.519  29.348  19.595  0.00  0.00      C2   O
ATOM    491  CB  HIS C  73      -2.341  26.273  19.012  0.00  0.00      C2   C
ATOM    492  CG  HIS C  73      -2.754  24.911  18.563  0.00  0.00      C2   C
ATOM    493  ND1 HIS C  73      -2.676  23.764  19.375  0.00  0.00      C2   N
ATOM    494  CD2 HIS C  73      -3.086  24.409  17.312  0.00  0.00      C2   C
ATOM    495  CE1 HIS C  73      -2.970  22.722  18.623  0.00  0.00      C2   C
ATOM    496  NE2 HIS C  73      -3.216  22.994  17.386  0.00  0.00      C2   N
ATOM    497  H   HIS C  73      -4.192  27.323  17.828  0.00  0.00      C2   H
ATOM    498  HA  HIS C  73      -3.747  26.597  20.611  0.00  0.00      C2   H
ATOM    499  1HB HIS C  73      -1.878  26.749  18.148  0.00  0.00      C2   H
ATOM    500  2HB HIS C  73      -1.402  26.244  19.565  0.00  0.00      C2   H
ATOM    501  HD1 HIS C  73      -2.500  23.730  20.369  0.00  0.00      C2   H
ATOM    502  HD2 HIS C  73      -3.314  24.972  16.419  0.00  0.00      C2   H
ATOM    503  HE1 HIS C  73      -2.947  21.693  18.952  0.00  0.00      C2   H
ATOM    504  N   ASP C  74      -2.126  28.328  21.596  0.00  0.00      C2   N
ATOM    505  CA  ASP C  74      -1.443  29.358  22.303  0.00  0.00      C2   C
ATOM    506  C   ASP C  74      -0.063  29.646  21.732  0.00  0.00      C2   C
ATOM    507  O   ASP C  74       0.588  28.704  21.267  0.00  0.00      C2   O
ATOM    508  CB  ASP C  74      -1.198  29.020  23.761  0.00  0.00      C2   C
ATOM    509  CG  ASP C  74      -2.334  28.532  24.633  0.00  0.00      C2   C
ATOM    510  OD1 ASP C  74      -2.061  28.179  25.795  0.00  0.00      C2   O
ATOM    511  OD2 ASP C  74      -3.539  28.520  24.313  0.00  0.00      C2   O
ATOM    512  H   ASP C  74      -2.038  27.442  22.072  0.00  0.00      C2   H
ATOM    513  HA  ASP C  74      -2.092  30.225  22.177  0.00  0.00      C2   H
ATOM    514  1HB ASP C  74      -0.542  28.151  23.807  0.00  0.00      C2   H
ATOM    515  2HB ASP C  74      -0.693  29.839  24.274  0.00  0.00      C2   H
ATOM    516  N   ASP C  75       0.480  30.874  21.980  0.00  0.00      C2   N
ATOM    517  CA  ASP C  75       1.824  31.334  21.800  0.00  0.00      C2   C
ATOM    518  C   ASP C  75       2.670  30.844  22.885  0.00  0.00      C2   C
ATOM    519  O   ASP C  75       2.327  31.022  24.073  0.00  0.00      C2   O
ATOM    520  CB  ASP C  75       1.979  32.951  21.761  0.00  0.00      C2   C
ATOM    521  CG  ASP C  75       1.287  33.620  20.627  0.00  0.00      C2   C
ATOM    522  OD1 ASP C  75       0.608  34.637  20.915  0.00  0.00      C2   O
ATOM    523  OD2 ASP C  75       1.389  33.145  19.447  0.00  0.00      C2   O
ATOM    524  H   ASP C  75      -0.059  31.634  22.371  0.00  0.00      C2   H
ATOM    525  HA  ASP C  75       2.152  30.902  20.854  0.00  0.00      C2   H
ATOM    526  1HB ASP C  75       1.665  33.354  22.725  0.00  0.00      C2   H
ATOM    527  2HB ASP C  75       3.021  33.212  21.576  0.00  0.00      C2   H
ATOM    528  N   ASP C  76       3.952  30.498  22.593  0.00  0.00      C2   N
ATOM    529  CA  ASP C  76       5.102  30.346  23.368  0.00  0.00      C2   C
ATOM    530  C   ASP C  76       5.084  28.978  24.104  0.00  0.00      C2   C
ATOM    531  O   ASP C  76       6.080  28.278  24.146  0.00  0.00      C2   O
ATOM    532  CB  ASP C  76       5.355  31.467  24.430  0.00  0.00      C2   C
ATOM    533  CG  ASP C  76       5.740  32.833  23.830  0.00  0.00      C2   C
ATOM    534  OD1 ASP C  76       6.007  32.884  22.596  0.00  0.00      C2   O
ATOM    535  OD2 ASP C  76       5.696  33.816  24.531  0.00  0.00      C2   O
ATOM    536  H   ASP C  76       4.120  30.490  21.597  0.00  0.00      C2   H
ATOM    537  HA  ASP C  76       5.947  30.400  22.682  0.00  0.00      C2   H
ATOM    538  1HB ASP C  76       4.496  31.647  25.076  0.00  0.00      C2   H
ATOM    539  2HB ASP C  76       6.152  31.209  25.128  0.00  0.00      C2   H
ATOM    540  N   SER C  77       3.887  28.576  24.598  0.00  0.00      C2   N
ATOM    541  CA  SER C  77       3.760  27.393  25.387  0.00  0.00      C2   C
ATOM    542  C   SER C  77       3.832  26.161  24.443  0.00  0.00      C2   C
ATOM    543  O   SER C  77       3.156  26.161  23.377  0.00  0.00      C2   O
ATOM    544  CB  SER C  77       2.431  27.451  26.084  0.00  0.00      C2   C
ATOM    545  OG  SER C  77       2.545  28.204  27.216  0.00  0.00      C2   O
ATOM    546  H   SER C  77       3.130  29.185  24.322  0.00  0.00      C2   H
ATOM    547  HA  SER C  77       4.612  27.270  26.056  0.00  0.00      C2   H
ATOM    548  1HB SER C  77       1.580  27.886  25.560  0.00  0.00      C2   H
ATOM    549  2HB SER C  77       2.097  26.454  26.370  0.00  0.00      C2   H
ATOM    550  HG  SER C  77       3.075  27.745  27.872  0.00  0.00      C2   H
ATOM    551  N   CYS C  78       4.541  25.140  24.898  0.00  0.00      C2   N
ATOM    552  CA  CYS C  78       4.658  23.892  24.133  0.00  0.00      C2   C
ATOM    553  C   CYS C  78       3.548  22.939  24.406  0.00  0.00      C2   C
ATOM    554  O   CYS C  78       2.775  23.077  25.386  0.00  0.00      C2   O
ATOM    555  CB  CYS C  78       5.993  23.197  24.409  0.00  0.00      C2   C
ATOM    556  SG  CYS C  78       7.290  24.268  23.769  0.00  0.00      C2   S
ATOM    557  H   CYS C  78       5.104  25.231  25.732  0.00  0.00      C2   H
ATOM    558  HA  CYS C  78       4.592  24.125  23.070  0.00  0.00      C2   H
ATOM    559  1HB CYS C  78       6.182  22.980  25.460  0.00  0.00      C2   H
ATOM    560  2HB CYS C  78       5.978  22.251  23.867  0.00  0.00      C2   H
ATOM    561  HG  CYS C  78       6.486  24.622  22.763  0.00  0.00      C2   H
ATOM    562  N   GLN C  79       3.535  21.891  23.643  0.00  0.00      C2   N
ATOM    563  CA  GLN C  79       2.547  20.828  23.769  0.00  0.00      C2   C
ATOM    564  C   GLN C  79       3.195  19.447  23.563  0.00  0.00      C2   C
ATOM    565  O   GLN C  79       4.035  19.319  22.676  0.00  0.00      C2   O
ATOM    566  CB  GLN C  79       1.272  21.039  22.937  0.00  0.00      C2   C
ATOM    567  CG  GLN C  79       1.544  21.654  21.533  0.00  0.00      C2   C
ATOM    568  CD  GLN C  79       0.293  21.875  20.744  0.00  0.00      C2   C
ATOM    569  OE1 GLN C  79      -0.744  21.278  20.835  0.00  0.00      C2   O
ATOM    570  NE2 GLN C  79       0.313  22.926  19.896  0.00  0.00      C2   N
ATOM    571  H   GLN C  79       4.059  21.850  22.781  0.00  0.00      C2   H
ATOM    572  HA  GLN C  79       2.281  20.734  24.822  0.00  0.00      C2   H
ATOM    573  1HB GLN C  79       0.710  20.119  22.775  0.00  0.00      C2   H
ATOM    574  2HB GLN C  79       0.704  21.669  23.621  0.00  0.00      C2   H
ATOM    575  1HG GLN C  79       2.216  22.510  21.588  0.00  0.00      C2   H
ATOM    576  2HG GLN C  79       2.014  20.887  20.917  0.00  0.00      C2   H
ATOM    577 1HE2 GLN C  79      -0.578  23.286  19.587  0.00  0.00      C2   H
ATOM    578 2HE2 GLN C  79       1.076  23.580  19.998  0.00  0.00      C2   H
ATOM    579  N   VAL C  80       2.756  18.480  24.309  0.00  0.00      C2   N
ATOM    580  CA  VAL C  80       3.142  17.059  24.145  0.00  0.00      C2   C
ATOM    581  C   VAL C  80       1.858  16.490  23.538  0.00  0.00      C2   C
ATOM    582  O   VAL C  80       0.877  16.352  24.279  0.00  0.00      C2   O
ATOM    583  CB  VAL C  80       3.603  16.486  25.537  0.00  0.00      C2   C
ATOM    584  CG1 VAL C  80       3.132  15.087  25.946  0.00  0.00      C2   C
ATOM    585  CG2 VAL C  80       5.073  16.745  25.825  0.00  0.00      C2   C
ATOM    586  H   VAL C  80       2.018  18.706  24.961  0.00  0.00      C2   H
ATOM    587  HA  VAL C  80       3.966  16.886  23.453  0.00  0.00      C2   H
ATOM    588  HB  VAL C  80       3.137  17.164  26.253  0.00  0.00      C2   H
ATOM    589 1HG1 VAL C  80       3.626  14.796  26.873  0.00  0.00      C2   H
ATOM    590 2HG1 VAL C  80       2.049  15.005  26.031  0.00  0.00      C2   H
ATOM    591 3HG1 VAL C  80       3.472  14.305  25.267  0.00  0.00      C2   H
ATOM    592 1HG2 VAL C  80       5.719  16.214  25.126  0.00  0.00      C2   H
ATOM    593 2HG2 VAL C  80       5.275  17.814  25.755  0.00  0.00      C2   H
ATOM    594 3HG2 VAL C  80       5.311  16.504  26.861  0.00  0.00      C2   H
ATOM    595  N   ILE C  81       1.912  16.361  22.227  0.00  0.00      C2   N
ATOM    596  CA  ILE C  81       0.773  16.228  21.349  0.00  0.00      C2   C
ATOM    597  C   ILE C  81       0.912  14.917  20.483  0.00  0.00      C2   C
ATOM    598  O   ILE C  81       1.898  14.723  19.696  0.00  0.00      C2   O
ATOM    599  CB  ILE C  81       0.611  17.458  20.348  0.00  0.00      C2   C
ATOM    600  CG1 ILE C  81      -0.781  17.293  19.716  0.00  0.00      C2   C
ATOM    601  CG2 ILE C  81       1.784  17.862  19.519  0.00  0.00      C2   C
ATOM    602  CD1 ILE C  81      -1.210  18.507  18.912  0.00  0.00      C2   C
ATOM    603  H   ILE C  81       2.741  16.508  21.669  0.00  0.00      C2   H
ATOM    604  HA  ILE C  81      -0.142  16.247  21.942  0.00  0.00      C2   H
ATOM    605  HB  ILE C  81       0.562  18.380  20.927  0.00  0.00      C2   H
ATOM    606 1HG1 ILE C  81      -0.824  16.340  19.188  0.00  0.00      C2   H
ATOM    607 2HG1 ILE C  81      -1.574  17.184  20.455  0.00  0.00      C2   H
ATOM    608 1HG2 ILE C  81       2.249  17.022  19.003  0.00  0.00      C2   H
ATOM    609 2HG2 ILE C  81       1.564  18.680  18.833  0.00  0.00      C2   H
ATOM    610 3HG2 ILE C  81       2.539  18.295  20.174  0.00  0.00      C2   H
ATOM    611 1HD1 ILE C  81      -1.975  18.283  18.168  0.00  0.00      C2   H
ATOM    612 2HD1 ILE C  81      -1.708  19.188  19.601  0.00  0.00      C2   H
ATOM    613 3HD1 ILE C  81      -0.434  19.134  18.474  0.00  0.00      C2   H
ATOM    614  N   PRO C  82      -0.012  13.998  20.689  0.00  0.00      C2   N
ATOM    615  CA  PRO C  82       0.210  12.619  20.190  0.00  0.00      C2   C
ATOM    616  C   PRO C  82       0.158  12.445  18.690  0.00  0.00      C2   C
ATOM    617  O   PRO C  82      -0.678  13.060  18.051  0.00  0.00      C2   O
ATOM    618  CB  PRO C  82      -0.911  11.859  20.833  0.00  0.00      C2   C
ATOM    619  CG  PRO C  82      -2.018  12.904  21.099  0.00  0.00      C2   C
ATOM    620  CD  PRO C  82      -1.242  14.119  21.456  0.00  0.00      C2   C
ATOM    621  HA  PRO C  82       1.144  12.197  20.560  0.00  0.00      C2   H
ATOM    622  1HB PRO C  82      -1.281  11.033  20.226  0.00  0.00      C2   H
ATOM    623  2HB PRO C  82      -0.627  11.391  21.776  0.00  0.00      C2   H
ATOM    624  1HG PRO C  82      -2.563  13.191  20.199  0.00  0.00      C2   H
ATOM    625  2HG PRO C  82      -2.709  12.720  21.922  0.00  0.00      C2   H
ATOM    626  1HD PRO C  82      -1.652  15.031  21.022  0.00  0.00      C2   H
ATOM    627  2HD PRO C  82      -1.082  14.356  22.508  0.00  0.00      C2   H
ATOM    628  N   VAL C  83       0.989  11.538  18.103  0.00  0.00      C2   N
ATOM    629  CA  VAL C  83       1.062  11.208  16.634  0.00  0.00      C2   C
ATOM    630  C   VAL C  83       0.287   9.961  16.367  0.00  0.00      C2   C
ATOM    631  O   VAL C  83       0.741   8.860  16.709  0.00  0.00      C2   O
ATOM    632  CB  VAL C  83       2.558  11.073  16.281  0.00  0.00      C2   C
ATOM    633  CG1 VAL C  83       2.881  10.495  14.910  0.00  0.00      C2   C
ATOM    634  CG2 VAL C  83       3.189  12.456  16.315  0.00  0.00      C2   C
ATOM    635  H   VAL C  83       1.573  10.926  18.654  0.00  0.00      C2   H
ATOM    636  HA  VAL C  83       0.681  12.038  16.039  0.00  0.00      C2   H
ATOM    637  HB  VAL C  83       3.059  10.360  16.935  0.00  0.00      C2   H
ATOM    638 1HG1 VAL C  83       3.931  10.708  14.714  0.00  0.00      C2   H
ATOM    639 2HG1 VAL C  83       2.745   9.414  14.896  0.00  0.00      C2   H
ATOM    640 3HG1 VAL C  83       2.210  11.010  14.222  0.00  0.00      C2   H
ATOM    641 1HG2 VAL C  83       2.758  13.184  15.628  0.00  0.00      C2   H
ATOM    642 2HG2 VAL C  83       3.111  12.883  17.315  0.00  0.00      C2   H
ATOM    643 3HG2 VAL C  83       4.255  12.477  16.090  0.00  0.00      C2   H
ATOM    644  N   LEU C  84      -0.836  10.069  15.687  0.00  0.00      C2   N
ATOM    645  CA  LEU C  84      -1.531   8.936  15.150  0.00  0.00      C2   C
ATOM    646  C   LEU C  84      -0.680   8.407  13.919  0.00  0.00      C2   C
ATOM    647  O   LEU C  84      -0.368   9.168  12.951  0.00  0.00      C2   O
ATOM    648  CB  LEU C  84      -2.995   9.370  14.591  0.00  0.00      C2   C
ATOM    649  CG  LEU C  84      -4.066   9.590  15.711  0.00  0.00      C2   C
ATOM    650  CD1 LEU C  84      -5.333  10.293  15.233  0.00  0.00      C2   C
ATOM    651  CD2 LEU C  84      -4.398   8.200  16.296  0.00  0.00      C2   C
ATOM    652  H   LEU C  84      -1.110  10.954  15.283  0.00  0.00      C2   H
ATOM    653  HA  LEU C  84      -1.673   8.141  15.882  0.00  0.00      C2   H
ATOM    654  1HB LEU C  84      -2.821  10.248  13.969  0.00  0.00      C2   H
ATOM    655  2HB LEU C  84      -3.369   8.583  13.935  0.00  0.00      C2   H
ATOM    656  HG  LEU C  84      -3.678  10.229  16.504  0.00  0.00      C2   H
ATOM    657 1HD1 LEU C  84      -5.738  10.852  16.076  0.00  0.00      C2   H
ATOM    658 2HD1 LEU C  84      -4.989  10.927  14.416  0.00  0.00      C2   H
ATOM    659 3HD1 LEU C  84      -6.017   9.547  14.830  0.00  0.00      C2   H
ATOM    660 1HD2 LEU C  84      -3.985   7.333  15.780  0.00  0.00      C2   H
ATOM    661 2HD2 LEU C  84      -4.031   8.152  17.321  0.00  0.00      C2   H
ATOM    662 3HD2 LEU C  84      -5.478   8.142  16.166  0.00  0.00      C2   H
ATOM    663  N   PRO C  85      -0.226   7.136  13.958  0.00  0.00      C2   N
ATOM    664  CA  PRO C  85       0.501   6.547  12.855  0.00  0.00      C2   C
ATOM    665  C   PRO C  85      -0.475   6.249  11.659  0.00  0.00      C2   C
ATOM    666  O   PRO C  85      -1.669   6.244  11.859  0.00  0.00      C2   O
ATOM    667  CB  PRO C  85       1.207   5.405  13.492  0.00  0.00      C2   C
ATOM    668  CG  PRO C  85       0.193   4.900  14.508  0.00  0.00      C2   C
ATOM    669  CD  PRO C  85      -0.429   6.149  15.051  0.00  0.00      C2   C
ATOM    670  HA  PRO C  85       1.259   7.286  12.597  0.00  0.00      C2   H
ATOM    671  1HB PRO C  85       1.355   4.638  12.732  0.00  0.00      C2   H
ATOM    672  2HB PRO C  85       2.130   5.653  14.016  0.00  0.00      C2   H
ATOM    673  1HG PRO C  85      -0.537   4.257  14.016  0.00  0.00      C2   H
ATOM    674  2HG PRO C  85       0.622   4.237  15.260  0.00  0.00      C2   H
ATOM    675  1HD PRO C  85      -1.472   5.996  15.329  0.00  0.00      C2   H
ATOM    676  2HD PRO C  85       0.102   6.653  15.859  0.00  0.00      C2   H
ATOM    677  N   GLN C  86       0.109   5.904  10.479  0.00  0.00      C2   N
ATOM    678  CA  GLN C  86      -0.539   5.413   9.239  0.00  0.00      C2   C
ATOM    679  C   GLN C  86      -0.937   6.586   8.317  0.00  0.00      C2   C
ATOM    680  O   GLN C  86      -1.266   6.321   7.182  0.00  0.00      C2   O
ATOM    681  CB  GLN C  86      -1.679   4.397   9.396  0.00  0.00      C2   C
ATOM    682  CG  GLN C  86      -1.294   2.947   9.422  0.00  0.00      C2   C
ATOM    683  CD  GLN C  86      -0.255   2.428  10.425  0.00  0.00      C2   C
ATOM    684  OE1 GLN C  86       0.876   2.198  10.053  0.00  0.00      C2   O
ATOM    685  NE2 GLN C  86      -0.689   2.288  11.672  0.00  0.00      C2   N
ATOM    686  H   GLN C  86       1.111   5.988  10.378  0.00  0.00      C2   H
ATOM    687  HA  GLN C  86       0.259   4.915   8.689  0.00  0.00      C2   H
ATOM    688  1HB GLN C  86      -2.386   4.553  10.211  0.00  0.00      C2   H
ATOM    689  2HB GLN C  86      -2.384   4.496   8.571  0.00  0.00      C2   H
ATOM    690  1HG GLN C  86      -2.191   2.328   9.459  0.00  0.00      C2   H
ATOM    691  2HG GLN C  86      -0.902   2.582   8.473  0.00  0.00      C2   H
ATOM    692 1HE2 GLN C  86      -0.018   1.947  12.345  0.00  0.00      C2   H
ATOM    693 2HE2 GLN C  86      -1.500   2.786  12.011  0.00  0.00      C2   H
ATOM    694  N   VAL C  87      -0.772   7.784   8.854  0.00  0.00      C2   N
ATOM    695  CA  VAL C  87      -0.602   9.049   8.083  0.00  0.00      C2   C
ATOM    696  C   VAL C  87       0.743   9.185   7.355  0.00  0.00      C2   C
ATOM    697  O   VAL C  87       1.679   9.819   7.779  0.00  0.00      C2   O
ATOM    698  CB  VAL C  87      -0.758  10.125   9.165  0.00  0.00      C2   C
ATOM    699  CG1 VAL C  87      -0.627  11.546   8.637  0.00  0.00      C2   C
ATOM    700  CG2 VAL C  87      -2.137  10.054   9.902  0.00  0.00      C2   C
ATOM    701  H   VAL C  87      -0.437   7.784   9.807  0.00  0.00      C2   H
ATOM    702  HA  VAL C  87      -1.392   9.103   7.333  0.00  0.00      C2   H
ATOM    703  HB  VAL C  87       0.016  10.089   9.932  0.00  0.00      C2   H
ATOM    704 1HG1 VAL C  87      -1.543  11.959   8.213  0.00  0.00      C2   H
ATOM    705 2HG1 VAL C  87      -0.377  12.298   9.386  0.00  0.00      C2   H
ATOM    706 3HG1 VAL C  87       0.151  11.713   7.892  0.00  0.00      C2   H
ATOM    707 1HG2 VAL C  87      -2.211   9.167  10.532  0.00  0.00      C2   H
ATOM    708 2HG2 VAL C  87      -2.271  10.955  10.500  0.00  0.00      C2   H
ATOM    709 3HG2 VAL C  87      -2.932  10.089   9.156  0.00  0.00      C2   H
ATOM    710  N   MET C  88       0.753   8.591   6.161  0.00  0.00      C2   N
ATOM    711  CA  MET C  88       1.866   8.597   5.162  0.00  0.00      C2   C
ATOM    712  C   MET C  88       1.715   9.778   4.154  0.00  0.00      C2   C
ATOM    713  O   MET C  88       1.825   9.607   2.958  0.00  0.00      C2   O
ATOM    714  CB  MET C  88       1.935   7.236   4.475  0.00  0.00      C2   C
ATOM    715  CG  MET C  88       3.331   6.738   4.141  0.00  0.00      C2   C
ATOM    716  SD  MET C  88       3.305   5.711   2.583  0.00  0.00      C2   S
ATOM    717  CE  MET C  88       3.204   6.982   1.274  0.00  0.00      C2   C
ATOM    718  H   MET C  88      -0.064   8.241   5.680  0.00  0.00      C2   H
ATOM    719  HA  MET C  88       2.746   8.782   5.778  0.00  0.00      C2   H
ATOM    720  1HB MET C  88       1.670   6.476   5.210  0.00  0.00      C2   H
ATOM    721  2HB MET C  88       1.217   7.143   3.659  0.00  0.00      C2   H
ATOM    722  1HG MET C  88       3.964   7.613   3.995  0.00  0.00      C2   H
ATOM    723  2HG MET C  88       3.773   6.201   4.980  0.00  0.00      C2   H
ATOM    724  1HE MET C  88       2.224   7.447   1.377  0.00  0.00      C2   H
ATOM    725  2HE MET C  88       3.871   7.826   1.451  0.00  0.00      C2   H
ATOM    726  3HE MET C  88       3.529   6.555   0.325  0.00  0.00      C2   H
ATOM    727  N   MET C  89       1.280  10.959   4.701  0.00  0.00      C2   N
ATOM    728  CA  MET C  89       1.055  12.215   3.959  0.00  0.00      C2   C
ATOM    729  C   MET C  89       1.648  13.382   4.785  0.00  0.00      C2   C
ATOM    730  O   MET C  89       1.439  13.351   5.982  0.00  0.00      C2   O
ATOM    731  CB  MET C  89      -0.404  12.482   3.743  0.00  0.00      C2   C
ATOM    732  CG  MET C  89      -1.350  12.181   4.951  0.00  0.00      C2   C
ATOM    733  SD  MET C  89      -3.036  12.652   4.780  0.00  0.00      C2   S
ATOM    734  CE  MET C  89      -2.842  14.453   4.961  0.00  0.00      C2   C
ATOM    735  H   MET C  89       1.464  11.039   5.691  0.00  0.00      C2   H
ATOM    736  HA  MET C  89       1.586  12.268   3.009  0.00  0.00      C2   H
ATOM    737  1HB MET C  89      -0.592  13.499   3.399  0.00  0.00      C2   H
ATOM    738  2HB MET C  89      -0.704  11.930   2.852  0.00  0.00      C2   H
ATOM    739  1HG MET C  89      -1.508  11.108   5.062  0.00  0.00      C2   H
ATOM    740  2HG MET C  89      -1.135  12.623   5.924  0.00  0.00      C2   H
ATOM    741  1HE MET C  89      -1.994  14.696   5.601  0.00  0.00      C2   H
ATOM    742  2HE MET C  89      -2.508  14.842   4.000  0.00  0.00      C2   H
ATOM    743  3HE MET C  89      -3.764  14.988   5.192  0.00  0.00      C2   H
ATOM    744  N   ILE C  90       2.283  14.342   4.167  0.00  0.00      C2   N
ATOM    745  CA  ILE C  90       2.781  15.545   4.866  0.00  0.00      C2   C
ATOM    746  C   ILE C  90       1.672  16.585   4.869  0.00  0.00      C2   C
ATOM    747  O   ILE C  90       1.380  17.108   3.817  0.00  0.00      C2   O
ATOM    748  CB  ILE C  90       4.028  16.109   4.128  0.00  0.00      C2   C
ATOM    749  CG1 ILE C  90       5.184  15.049   4.287  0.00  0.00      C2   C
ATOM    750  CG2 ILE C  90       4.444  17.454   4.669  0.00  0.00      C2   C
ATOM    751  CD1 ILE C  90       6.539  15.351   3.582  0.00  0.00      C2   C
ATOM    752  H   ILE C  90       2.370  14.255   3.165  0.00  0.00      C2   H
ATOM    753  HA  ILE C  90       2.978  15.363   5.923  0.00  0.00      C2   H
ATOM    754  HB  ILE C  90       3.724  16.138   3.082  0.00  0.00      C2   H
ATOM    755 1HG1 ILE C  90       5.481  14.952   5.331  0.00  0.00      C2   H
ATOM    756 2HG1 ILE C  90       4.932  14.088   3.838  0.00  0.00      C2   H
ATOM    757 1HG2 ILE C  90       4.416  17.479   5.758  0.00  0.00      C2   H
ATOM    758 2HG2 ILE C  90       5.314  17.922   4.207  0.00  0.00      C2   H
ATOM    759 3HG2 ILE C  90       3.696  18.229   4.507  0.00  0.00      C2   H
ATOM    760 1HD1 ILE C  90       7.166  15.818   4.342  0.00  0.00      C2   H
ATOM    761 2HD1 ILE C  90       7.059  14.487   3.169  0.00  0.00      C2   H
ATOM    762 3HD1 ILE C  90       6.397  16.104   2.807  0.00  0.00      C2   H
ATOM    763  N   LEU C  91       0.987  16.674   5.962  0.00  0.00      C2   N
ATOM    764  CA  LEU C  91      -0.155  17.536   6.122  0.00  0.00      C2   C
ATOM    765  C   LEU C  91       0.272  19.050   5.892  0.00  0.00      C2   C
ATOM    766  O   LEU C  91       1.238  19.542   6.478  0.00  0.00      C2   O
ATOM    767  CB  LEU C  91      -0.769  17.288   7.509  0.00  0.00      C2   C
ATOM    768  CG  LEU C  91      -2.146  18.086   7.770  0.00  0.00      C2   C
ATOM    769  CD1 LEU C  91      -3.234  17.496   6.936  0.00  0.00      C2   C
ATOM    770  CD2 LEU C  91      -2.427  18.202   9.305  0.00  0.00      C2   C
ATOM    771  H   LEU C  91       1.167  16.011   6.703  0.00  0.00      C2   H
ATOM    772  HA  LEU C  91      -0.814  17.043   5.408  0.00  0.00      C2   H
ATOM    773  1HB LEU C  91      -0.884  16.204   7.502  0.00  0.00      C2   H
ATOM    774  2HB LEU C  91      -0.113  17.691   8.281  0.00  0.00      C2   H
ATOM    775  HG  LEU C  91      -2.036  19.113   7.423  0.00  0.00      C2   H
ATOM    776 1HD1 LEU C  91      -2.893  16.897   6.091  0.00  0.00      C2   H
ATOM    777 2HD1 LEU C  91      -3.759  16.755   7.539  0.00  0.00      C2   H
ATOM    778 3HD1 LEU C  91      -3.990  18.213   6.617  0.00  0.00      C2   H
ATOM    779 1HD2 LEU C  91      -2.285  19.245   9.587  0.00  0.00      C2   H
ATOM    780 2HD2 LEU C  91      -3.471  18.013   9.557  0.00  0.00      C2   H
ATOM    781 3HD2 LEU C  91      -1.836  17.484   9.874  0.00  0.00      C2   H
ATOM    782  N   ILE C  92      -0.542  19.666   5.080  0.00  0.00      C2   N
ATOM    783  CA  ILE C  92      -0.667  21.110   4.997  0.00  0.00      C2   C
ATOM    784  C   ILE C  92      -1.941  21.712   5.760  0.00  0.00      C2   C
ATOM    785  O   ILE C  92      -2.862  20.875   5.809  0.00  0.00      C2   O
ATOM    786  CB  ILE C  92      -0.722  21.437   3.469  0.00  0.00      C2   C
ATOM    787  CG1 ILE C  92       0.578  21.115   2.714  0.00  0.00      C2   C
ATOM    788  CG2 ILE C  92      -1.074  22.913   3.092  0.00  0.00      C2   C
ATOM    789  CD1 ILE C  92       1.809  21.870   3.257  0.00  0.00      C2   C
ATOM    790  H   ILE C  92      -1.113  19.028   4.544  0.00  0.00      C2   H
ATOM    791  HA  ILE C  92       0.128  21.632   5.529  0.00  0.00      C2   H
ATOM    792  HB  ILE C  92      -1.420  20.682   3.106  0.00  0.00      C2   H
ATOM    793 1HG1 ILE C  92       0.720  20.039   2.814  0.00  0.00      C2   H
ATOM    794 2HG1 ILE C  92       0.386  21.233   1.648  0.00  0.00      C2   H
ATOM    795 1HG2 ILE C  92      -2.007  23.172   3.591  0.00  0.00      C2   H
ATOM    796 2HG2 ILE C  92      -0.247  23.599   3.274  0.00  0.00      C2   H
ATOM    797 3HG2 ILE C  92      -1.326  22.979   2.033  0.00  0.00      C2   H
ATOM    798 1HD1 ILE C  92       2.563  21.196   3.663  0.00  0.00      C2   H
ATOM    799 2HD1 ILE C  92       2.303  22.505   2.522  0.00  0.00      C2   H
ATOM    800 3HD1 ILE C  92       1.664  22.473   4.153  0.00  0.00      C2   H
ATOM    801  N   PRO C  93      -1.926  22.985   6.282  0.00  0.00      C2   N
ATOM    802  CA  PRO C  93      -3.094  23.518   6.967  0.00  0.00      C2   C
ATOM    803  C   PRO C  93      -4.317  23.608   6.080  0.00  0.00      C2   C
ATOM    804  O   PRO C  93      -4.213  24.056   4.973  0.00  0.00      C2   O
ATOM    805  CB  PRO C  93      -2.617  24.937   7.369  0.00  0.00      C2   C
ATOM    806  CG  PRO C  93      -1.148  24.742   7.570  0.00  0.00      C2   C
ATOM    807  CD  PRO C  93      -0.691  23.777   6.518  0.00  0.00      C2   C
ATOM    808  HA  PRO C  93      -3.214  22.933   7.878  0.00  0.00      C2   H
ATOM    809  1HB PRO C  93      -2.795  25.591   6.515  0.00  0.00      C2   H
ATOM    810  2HB PRO C  93      -3.090  25.516   8.162  0.00  0.00      C2   H
ATOM    811  1HG PRO C  93      -0.541  25.646   7.542  0.00  0.00      C2   H
ATOM    812  2HG PRO C  93      -0.913  24.294   8.536  0.00  0.00      C2   H
ATOM    813  1HD PRO C  93      -0.376  24.287   5.607  0.00  0.00      C2   H
ATOM    814  2HD PRO C  93       0.156  23.193   6.877  0.00  0.00      C2   H
ATOM    815  N   GLY C  94      -5.468  23.226   6.588  0.00  0.00      C2   N
ATOM    816  CA  GLY C  94      -6.725  23.200   5.905  0.00  0.00      C2   C
ATOM    817  C   GLY C  94      -6.967  21.913   5.111  0.00  0.00      C2   C
ATOM    818  O   GLY C  94      -8.027  21.750   4.500  0.00  0.00      C2   O
ATOM    819  H   GLY C  94      -5.474  22.834   7.519  0.00  0.00      C2   H
ATOM    820  1HA GLY C  94      -7.486  23.320   6.675  0.00  0.00      C2   H
ATOM    821  2HA GLY C  94      -6.772  24.129   5.336  0.00  0.00      C2   H
ATOM    822  N   GLN C  95      -5.953  21.089   4.957  0.00  0.00      C2   N
ATOM    823  CA  GLN C  95      -6.078  19.821   4.168  0.00  0.00      C2   C
ATOM    824  C   GLN C  95      -6.846  18.816   5.030  0.00  0.00      C2   C
ATOM    825  O   GLN C  95      -6.550  18.816   6.192  0.00  0.00      C2   O
ATOM    826  CB  GLN C  95      -4.673  19.304   3.846  0.00  0.00      C2   C
ATOM    827  CG  GLN C  95      -4.723  17.974   2.955  0.00  0.00      C2   C
ATOM    828  CD  GLN C  95      -3.284  17.595   2.554  0.00  0.00      C2   C
ATOM    829  OE1 GLN C  95      -2.337  17.806   3.341  0.00  0.00      C2   O
ATOM    830  NE2 GLN C  95      -3.091  16.980   1.426  0.00  0.00      C2   N
ATOM    831  H   GLN C  95      -5.096  21.253   5.464  0.00  0.00      C2   H
ATOM    832  HA  GLN C  95      -6.596  19.970   3.221  0.00  0.00      C2   H
ATOM    833  1HB GLN C  95      -4.108  20.140   3.435  0.00  0.00      C2   H
ATOM    834  2HB GLN C  95      -4.179  19.024   4.776  0.00  0.00      C2   H
ATOM    835  1HG GLN C  95      -5.274  17.195   3.483  0.00  0.00      C2   H
ATOM    836  2HG GLN C  95      -5.341  18.126   2.070  0.00  0.00      C2   H
ATOM    837 1HE2 GLN C  95      -2.218  16.547   1.164  0.00  0.00      C2   H
ATOM    838 2HE2 GLN C  95      -3.846  16.891   0.761  0.00  0.00      C2   H
ATOM    839  N   THR C  96      -7.912  18.188   4.522  0.00  0.00      C2   N
ATOM    840  CA  THR C  96      -8.731  17.138   5.169  0.00  0.00      C2   C
ATOM    841  C   THR C  96      -8.042  15.739   5.046  0.00  0.00      C2   C
ATOM    842  O   THR C  96      -7.439  15.376   4.075  0.00  0.00      C2   O
ATOM    843  CB  THR C  96     -10.110  17.004   4.508  0.00  0.00      C2   C
ATOM    844  OG1 THR C  96     -10.678  18.295   4.602  0.00  0.00      C2   O
ATOM    845  CG2 THR C  96     -11.191  16.031   5.045  0.00  0.00      C2   C
ATOM    846  H   THR C  96      -8.182  18.431   3.580  0.00  0.00      C2   H
ATOM    847  HA  THR C  96      -8.736  17.388   6.230  0.00  0.00      C2   H
ATOM    848  HB  THR C  96      -9.916  16.682   3.485  0.00  0.00      C2   H
ATOM    849  HG1 THR C  96     -10.333  18.747   3.829  0.00  0.00      C2   H
ATOM    850 1HG2 THR C  96     -12.189  16.239   4.659  0.00  0.00      C2   H
ATOM    851 2HG2 THR C  96     -10.995  14.974   4.864  0.00  0.00      C2   H
ATOM    852 3HG2 THR C  96     -11.175  16.093   6.133  0.00  0.00      C2   H
ATOM    853  N   LEU C  97      -8.174  14.942   6.099  0.00  0.00      C2   N
ATOM    854  CA  LEU C  97      -7.439  13.709   6.336  0.00  0.00      C2   C
ATOM    855  C   LEU C  97      -8.501  12.659   6.639  0.00  0.00      C2   C
ATOM    856  O   LEU C  97      -9.172  12.775   7.659  0.00  0.00      C2   O
ATOM    857  CB  LEU C  97      -6.463  14.112   7.439  0.00  0.00      C2   C
ATOM    858  CG  LEU C  97      -5.339  13.123   7.903  0.00  0.00      C2   C
ATOM    859  CD1 LEU C  97      -4.202  13.735   8.745  0.00  0.00      C2   C
ATOM    860  CD2 LEU C  97      -6.026  11.913   8.656  0.00  0.00      C2   C
ATOM    861  H   LEU C  97      -8.675  15.269   6.913  0.00  0.00      C2   H
ATOM    862  HA  LEU C  97      -6.814  13.392   5.501  0.00  0.00      C2   H
ATOM    863  1HB LEU C  97      -5.864  14.988   7.192  0.00  0.00      C2   H
ATOM    864  2HB LEU C  97      -7.034  14.415   8.316  0.00  0.00      C2   H
ATOM    865  HG  LEU C  97      -4.845  12.702   7.027  0.00  0.00      C2   H
ATOM    866 1HD1 LEU C  97      -3.375  14.248   8.255  0.00  0.00      C2   H
ATOM    867 2HD1 LEU C  97      -4.632  14.460   9.437  0.00  0.00      C2   H
ATOM    868 3HD1 LEU C  97      -3.649  12.987   9.312  0.00  0.00      C2   H
ATOM    869 1HD2 LEU C  97      -6.051  10.993   8.072  0.00  0.00      C2   H
ATOM    870 2HD2 LEU C  97      -5.470  11.667   9.561  0.00  0.00      C2   H
ATOM    871 3HD2 LEU C  97      -6.977  12.198   9.106  0.00  0.00      C2   H
ATOM    872  N   PRO C  98      -8.624  11.583   5.822  0.00  0.00      C2   N
ATOM    873  CA  PRO C  98      -9.543  10.462   6.158  0.00  0.00      C2   C
ATOM    874  C   PRO C  98      -8.757   9.332   6.781  0.00  0.00      C2   C
ATOM    875  O   PRO C  98      -7.631   9.119   6.410  0.00  0.00      C2   O
ATOM    876  CB  PRO C  98     -10.034  10.096   4.743  0.00  0.00      C2   C
ATOM    877  CG  PRO C  98      -8.865  10.348   3.770  0.00  0.00      C2   C
ATOM    878  CD  PRO C  98      -8.186  11.536   4.408  0.00  0.00      C2   C
ATOM    879  HA  PRO C  98     -10.396  10.875   6.695  0.00  0.00      C2   H
ATOM    880  1HB PRO C  98     -10.408   9.079   4.629  0.00  0.00      C2   H
ATOM    881  2HB PRO C  98     -10.930  10.604   4.386  0.00  0.00      C2   H
ATOM    882  1HG PRO C  98      -8.160   9.521   3.849  0.00  0.00      C2   H
ATOM    883  2HG PRO C  98      -9.290  10.358   2.766  0.00  0.00      C2   H
ATOM    884  1HD PRO C  98      -7.125  11.382   4.209  0.00  0.00      C2   H
ATOM    885  2HD PRO C  98      -8.464  12.462   3.906  0.00  0.00      C2   H
ATOM    886  N   LEU C  99      -9.259   8.734   7.900  0.00  0.00      C2   N
ATOM    887  CA  LEU C  99      -8.535   7.709   8.703  0.00  0.00      C2   C
ATOM    888  C   LEU C  99      -9.472   6.559   9.045  0.00  0.00      C2   C
ATOM    889  O   LEU C  99     -10.660   6.748   9.249  0.00  0.00      C2   O
ATOM    890  CB  LEU C  99      -7.699   8.253   9.898  0.00  0.00      C2   C
ATOM    891  CG  LEU C  99      -6.182   7.990   9.832  0.00  0.00      C2   C
ATOM    892  CD1 LEU C  99      -5.358   8.818  10.813  0.00  0.00      C2   C
ATOM    893  CD2 LEU C  99      -5.852   6.503   9.855  0.00  0.00      C2   C
ATOM    894  H   LEU C  99     -10.202   8.879   8.231  0.00  0.00      C2   H
ATOM    895  HA  LEU C  99      -7.901   7.244   7.948  0.00  0.00      C2   H
ATOM    896  1HB LEU C  99      -7.876   9.324   9.992  0.00  0.00      C2   H
ATOM    897  2HB LEU C  99      -8.065   7.957  10.881  0.00  0.00      C2   H
ATOM    898  HG  LEU C  99      -5.805   8.402   8.896  0.00  0.00      C2   H
ATOM    899 1HD1 LEU C  99      -5.947   9.067  11.696  0.00  0.00      C2   H
ATOM    900 2HD1 LEU C  99      -4.486   8.253  11.140  0.00  0.00      C2   H
ATOM    901 3HD1 LEU C  99      -5.082   9.769  10.358  0.00  0.00      C2   H
ATOM    902 1HD2 LEU C  99      -6.353   5.872   9.121  0.00  0.00      C2   H
ATOM    903 2HD2 LEU C  99      -4.814   6.225   9.672  0.00  0.00      C2   H
ATOM    904 3HD2 LEU C  99      -6.051   5.970  10.784  0.00  0.00      C2   H
ATOM    905  N   GLN C 100      -8.890   5.402   9.369  0.00  0.00      C2   N
ATOM    906  CA  GLN C 100      -9.521   4.286   9.993  0.00  0.00      C2   C
ATOM    907  C   GLN C 100      -8.390   3.668  10.842  0.00  0.00      C2   C
ATOM    908  O   GLN C 100      -7.204   3.747  10.428  0.00  0.00      C2   O
ATOM    909  CB  GLN C 100     -10.292   3.276   9.084  0.00  0.00      C2   C
ATOM    910  CG  GLN C 100      -9.838   3.076   7.667  0.00  0.00      C2   C
ATOM    911  CD  GLN C 100     -10.767   2.316   6.740  0.00  0.00      C2   C
ATOM    912  OE1 GLN C 100     -11.878   1.888   7.186  0.00  0.00      C2   O
ATOM    913  NE2 GLN C 100     -10.417   2.188   5.458  0.00  0.00      C2   N
ATOM    914  H   GLN C 100      -7.889   5.307   9.275  0.00  0.00      C2   H
ATOM    915  HA  GLN C 100     -10.194   4.687  10.751  0.00  0.00      C2   H
ATOM    916  1HB GLN C 100     -10.324   2.266   9.492  0.00  0.00      C2   H
ATOM    917  2HB GLN C 100     -11.306   3.673   9.143  0.00  0.00      C2   H
ATOM    918  1HG GLN C 100      -9.798   4.036   7.153  0.00  0.00      C2   H
ATOM    919  2HG GLN C 100      -8.860   2.627   7.494  0.00  0.00      C2   H
ATOM    920 1HE2 GLN C 100     -11.081   1.724   4.854  0.00  0.00      C2   H
ATOM    921 2HE2 GLN C 100      -9.483   2.378   5.125  0.00  0.00      C2   H
ATOM    922  N   LEU C 101      -8.655   3.288  12.084  0.00  0.00      C2   N
ATOM    923  CA  LEU C 101      -7.741   2.753  13.101  0.00  0.00      C2   C
ATOM    924  C   LEU C 101      -8.200   1.366  13.587  0.00  0.00      C2   C
ATOM    925  O   LEU C 101      -9.395   1.078  13.684  0.00  0.00      C2   O
ATOM    926  CB  LEU C 101      -7.499   3.761  14.239  0.00  0.00      C2   C
ATOM    927  CG  LEU C 101      -7.092   5.169  13.627  0.00  0.00      C2   C
ATOM    928  CD1 LEU C 101      -8.323   6.148  13.396  0.00  0.00      C2   C
ATOM    929  CD2 LEU C 101      -6.079   5.734  14.649  0.00  0.00      C2   C
ATOM    930  H   LEU C 101      -9.615   3.281  12.396  0.00  0.00      C2   H
ATOM    931  HA  LEU C 101      -6.771   2.670  12.611  0.00  0.00      C2   H
ATOM    932  1HB LEU C 101      -8.414   3.850  14.826  0.00  0.00      C2   H
ATOM    933  2HB LEU C 101      -6.767   3.295  14.898  0.00  0.00      C2   H
ATOM    934  HG  LEU C 101      -6.505   5.023  12.720  0.00  0.00      C2   H
ATOM    935 1HD1 LEU C 101      -7.930   7.150  13.568  0.00  0.00      C2   H
ATOM    936 2HD1 LEU C 101      -8.663   6.128  12.361  0.00  0.00      C2   H
ATOM    937 3HD1 LEU C 101      -9.164   5.968  14.066  0.00  0.00      C2   H
ATOM    938 1HD2 LEU C 101      -6.468   5.683  15.666  0.00  0.00      C2   H
ATOM    939 2HD2 LEU C 101      -5.169   5.136  14.602  0.00  0.00      C2   H
ATOM    940 3HD2 LEU C 101      -5.789   6.704  14.246  0.00  0.00      C2   H
ATOM    941  N   PHE C 102      -7.231   0.473  13.908  0.00  0.00      C2   N
ATOM    942  CA  PHE C 102      -7.534  -0.934  14.080  0.00  0.00      C2   C
ATOM    943  C   PHE C 102      -6.931  -1.539  15.382  0.00  0.00      C2   C
ATOM    944  O   PHE C 102      -7.619  -2.349  16.079  0.00  0.00      C2   O
ATOM    945  CB  PHE C 102      -7.063  -1.838  12.938  0.00  0.00      C2   C
ATOM    946  CG  PHE C 102      -7.779  -1.671  11.614  0.00  0.00      C2   C
ATOM    947  CD1 PHE C 102      -9.045  -2.268  11.409  0.00  0.00      C2   C
ATOM    948  CD2 PHE C 102      -7.293  -0.668  10.744  0.00  0.00      C2   C
ATOM    949  CE1 PHE C 102      -9.745  -1.857  10.292  0.00  0.00      C2   C
ATOM    950  CE2 PHE C 102      -8.119  -0.263   9.671  0.00  0.00      C2   C
ATOM    951  CZ  PHE C 102      -9.327  -0.869   9.441  0.00  0.00      C2   C
ATOM    952  H   PHE C 102      -6.231   0.612  13.870  0.00  0.00      C2   H
ATOM    953  HA  PHE C 102      -8.555  -1.213  14.340  0.00  0.00      C2   H
ATOM    954  1HB PHE C 102      -6.029  -1.638  12.659  0.00  0.00      C2   H
ATOM    955  2HB PHE C 102      -7.018  -2.908  13.143  0.00  0.00      C2   H
ATOM    956  HD1 PHE C 102      -9.521  -3.027  12.011  0.00  0.00      C2   H
ATOM    957  HD2 PHE C 102      -6.348  -0.154  10.841  0.00  0.00      C2   H
ATOM    958  HE1 PHE C 102     -10.597  -2.452   9.996  0.00  0.00      C2   H
ATOM    959  HE2 PHE C 102      -7.752   0.525   9.031  0.00  0.00      C2   H
ATOM    960  HZ  PHE C 102      -9.964  -0.576   8.620  0.00  0.00      C2   H
ATOM    961  N   HIS C 103      -5.660  -1.179  15.653  0.00  0.00      C2   N
ATOM    962  CA  HIS C 103      -4.918  -1.626  16.837  0.00  0.00      C2   C
ATOM    963  C   HIS C 103      -5.494  -1.004  18.150  0.00  0.00      C2   C
ATOM    964  O   HIS C 103      -5.703   0.247  18.190  0.00  0.00      C2   O
ATOM    965  CB  HIS C 103      -3.406  -1.382  16.511  0.00  0.00      C2   C
ATOM    966  CG  HIS C 103      -2.779  -2.172  15.323  0.00  0.00      C2   C
ATOM    967  ND1 HIS C 103      -3.083  -3.521  15.166  0.00  0.00      C2   N
ATOM    968  CD2 HIS C 103      -1.993  -1.788  14.273  0.00  0.00      C2   C
ATOM    969  CE1 HIS C 103      -2.594  -3.905  13.985  0.00  0.00      C2   C
ATOM    970  NE2 HIS C 103      -1.989  -2.867  13.360  0.00  0.00      C2   N
ATOM    971  H   HIS C 103      -5.262  -0.459  15.067  0.00  0.00      C2   H
ATOM    972  HA  HIS C 103      -4.843  -2.712  16.789  0.00  0.00      C2   H
ATOM    973  1HB HIS C 103      -3.312  -0.310  16.336  0.00  0.00      C2   H
ATOM    974  2HB HIS C 103      -2.789  -1.493  17.403  0.00  0.00      C2   H
ATOM    975  HD1 HIS C 103      -3.615  -4.083  15.815  0.00  0.00      C2   H
ATOM    976  HD2 HIS C 103      -1.488  -0.882  13.973  0.00  0.00      C2   H
ATOM    977  HE1 HIS C 103      -2.662  -4.887  13.540  0.00  0.00      C2   H
ATOM    978  N   PRO C 104      -5.588  -1.797  19.244  0.00  0.00      C2   N
ATOM    979  CA  PRO C 104      -5.896  -1.457  20.652  0.00  0.00      C2   C
ATOM    980  C   PRO C 104      -5.299  -0.099  21.146  0.00  0.00      C2   C
ATOM    981  O   PRO C 104      -6.030   0.844  21.445  0.00  0.00      C2   O
ATOM    982  CB  PRO C 104      -5.330  -2.670  21.452  0.00  0.00      C2   C
ATOM    983  CG  PRO C 104      -5.540  -3.742  20.538  0.00  0.00      C2   C
ATOM    984  CD  PRO C 104      -5.220  -3.250  19.211  0.00  0.00      C2   C
ATOM    985  HA  PRO C 104      -6.968  -1.389  20.834  0.00  0.00      C2   H
ATOM    986  1HB PRO C 104      -4.264  -2.567  21.655  0.00  0.00      C2   H
ATOM    987  2HB PRO C 104      -5.874  -2.845  22.380  0.00  0.00      C2   H
ATOM    988  1HG PRO C 104      -5.005  -4.653  20.808  0.00  0.00      C2   H
ATOM    989  2HG PRO C 104      -6.579  -4.042  20.670  0.00  0.00      C2   H
ATOM    990  1HD PRO C 104      -4.148  -3.274  19.016  0.00  0.00      C2   H
ATOM    991  2HD PRO C 104      -5.770  -3.757  18.418  0.00  0.00      C2   H
ATOM    992  N   GLN C 105      -4.010  -0.009  21.095  0.00  0.00      C2   N
ATOM    993  CA  GLN C 105      -3.218   1.093  21.541  0.00  0.00      C2   C
ATOM    994  C   GLN C 105      -3.409   2.399  20.757  0.00  0.00      C2   C
ATOM    995  O   GLN C 105      -3.103   3.481  21.283  0.00  0.00      C2   O
ATOM    996  CB  GLN C 105      -1.747   0.657  21.669  0.00  0.00      C2   C
ATOM    997  CG  GLN C 105      -0.859   0.612  20.401  0.00  0.00      C2   C
ATOM    998  CD  GLN C 105      -1.131  -0.488  19.411  0.00  0.00      C2   C
ATOM    999  OE1 GLN C 105      -1.912  -1.427  19.661  0.00  0.00      C2   O
ATOM   1000  NE2 GLN C 105      -0.280  -0.524  18.374  0.00  0.00      C2   N
ATOM   1001  H   GLN C 105      -3.455  -0.777  20.748  0.00  0.00      C2   H
ATOM   1002  HA  GLN C 105      -3.527   1.344  22.556  0.00  0.00      C2   H
ATOM   1003  1HB GLN C 105      -1.197   1.343  22.313  0.00  0.00      C2   H
ATOM   1004  2HB GLN C 105      -1.594  -0.326  22.114  0.00  0.00      C2   H
ATOM   1005  1HG GLN C 105      -0.771   1.524  19.810  0.00  0.00      C2   H
ATOM   1006  2HG GLN C 105       0.072   0.297  20.872  0.00  0.00      C2   H
ATOM   1007 1HE2 GLN C 105      -0.127  -1.362  17.833  0.00  0.00      C2   H
ATOM   1008 2HE2 GLN C 105       0.178   0.366  18.239  0.00  0.00      C2   H
ATOM   1009  N   GLU C 106      -3.930   2.331  19.519  0.00  0.00      C2   N
ATOM   1010  CA  GLU C 106      -4.301   3.386  18.644  0.00  0.00      C2   C
ATOM   1011  C   GLU C 106      -5.825   3.657  18.697  0.00  0.00      C2   C
ATOM   1012  O   GLU C 106      -6.208   4.847  18.761  0.00  0.00      C2   O
ATOM   1013  CB  GLU C 106      -3.990   3.050  17.178  0.00  0.00      C2   C
ATOM   1014  CG  GLU C 106      -2.512   2.711  16.893  0.00  0.00      C2   C
ATOM   1015  CD  GLU C 106      -2.057   2.372  15.520  0.00  0.00      C2   C
ATOM   1016  OE1 GLU C 106      -2.816   2.495  14.555  0.00  0.00      C2   O
ATOM   1017  OE2 GLU C 106      -0.912   1.937  15.407  0.00  0.00      C2   O
ATOM   1018  H   GLU C 106      -4.175   1.426  19.145  0.00  0.00      C2   H
ATOM   1019  HA  GLU C 106      -3.761   4.282  18.950  0.00  0.00      C2   H
ATOM   1020  1HB GLU C 106      -4.662   2.257  16.848  0.00  0.00      C2   H
ATOM   1021  2HB GLU C 106      -4.256   3.879  16.523  0.00  0.00      C2   H
ATOM   1022  1HG GLU C 106      -1.883   3.527  17.247  0.00  0.00      C2   H
ATOM   1023  2HG GLU C 106      -2.145   1.888  17.507  0.00  0.00      C2   H
ATOM   1024  N   VAL C 107      -6.682   2.614  18.706  0.00  0.00      C2   N
ATOM   1025  CA  VAL C 107      -8.091   2.675  18.788  0.00  0.00      C2   C
ATOM   1026  C   VAL C 107      -8.497   3.294  20.136  0.00  0.00      C2   C
ATOM   1027  O   VAL C 107      -9.377   4.179  20.077  0.00  0.00      C2   O
ATOM   1028  CB  VAL C 107      -8.613   1.181  18.690  0.00  0.00      C2   C
ATOM   1029  CG1 VAL C 107     -10.043   1.015  19.274  0.00  0.00      C2   C
ATOM   1030  CG2 VAL C 107      -8.784   0.584  17.280  0.00  0.00      C2   C
ATOM   1031  H   VAL C 107      -6.322   1.689  18.521  0.00  0.00      C2   H
ATOM   1032  HA  VAL C 107      -8.528   3.186  17.930  0.00  0.00      C2   H
ATOM   1033  HB  VAL C 107      -7.989   0.560  19.332  0.00  0.00      C2   H
ATOM   1034 1HG1 VAL C 107     -10.492   0.051  19.037  0.00  0.00      C2   H
ATOM   1035 2HG1 VAL C 107      -9.930   1.084  20.356  0.00  0.00      C2   H
ATOM   1036 3HG1 VAL C 107     -10.740   1.822  19.052  0.00  0.00      C2   H
ATOM   1037 1HG2 VAL C 107      -7.833   0.563  16.747  0.00  0.00      C2   H
ATOM   1038 2HG2 VAL C 107      -9.262  -0.394  17.239  0.00  0.00      C2   H
ATOM   1039 3HG2 VAL C 107      -9.405   1.200  16.629  0.00  0.00      C2   H
ATOM   1040  N   SER C 108      -7.968   2.806  21.284  0.00  0.00      C2   N
ATOM   1041  CA  SER C 108      -8.187   3.306  22.617  0.00  0.00      C2   C
ATOM   1042  C   SER C 108      -7.793   4.812  22.658  0.00  0.00      C2   C
ATOM   1043  O   SER C 108      -8.616   5.549  23.256  0.00  0.00      C2   O
ATOM   1044  CB  SER C 108      -7.423   2.421  23.621  0.00  0.00      C2   C
ATOM   1045  OG  SER C 108      -7.583   2.696  25.043  0.00  0.00      C2   O
ATOM   1046  H   SER C 108      -7.356   2.002  21.290  0.00  0.00      C2   H
ATOM   1047  HA  SER C 108      -9.237   3.045  22.751  0.00  0.00      C2   H
ATOM   1048  1HB SER C 108      -7.617   1.371  23.401  0.00  0.00      C2   H
ATOM   1049  2HB SER C 108      -6.363   2.602  23.438  0.00  0.00      C2   H
ATOM   1050  HG  SER C 108      -7.870   1.839  25.369  0.00  0.00      C2   H
ATOM   1051  N   MET C 109      -6.670   5.207  22.071  0.00  0.00      C2   N
ATOM   1052  CA  MET C 109      -6.016   6.500  22.003  0.00  0.00      C2   C
ATOM   1053  C   MET C 109      -6.981   7.506  21.432  0.00  0.00      C2   C
ATOM   1054  O   MET C 109      -7.345   8.435  22.145  0.00  0.00      C2   O
ATOM   1055  CB  MET C 109      -4.633   6.537  21.225  0.00  0.00      C2   C
ATOM   1056  CG  MET C 109      -3.849   7.819  20.991  0.00  0.00      C2   C
ATOM   1057  SD  MET C 109      -3.535   8.926  22.380  0.00  0.00      C2   S
ATOM   1058  CE  MET C 109      -2.425   7.899  23.439  0.00  0.00      C2   C
ATOM   1059  H   MET C 109      -6.069   4.501  21.670  0.00  0.00      C2   H
ATOM   1060  HA  MET C 109      -5.713   6.779  23.013  0.00  0.00      C2   H
ATOM   1061  1HB MET C 109      -3.974   5.853  21.759  0.00  0.00      C2   H
ATOM   1062  2HB MET C 109      -4.879   6.134  20.242  0.00  0.00      C2   H
ATOM   1063  1HG MET C 109      -2.832   7.637  20.645  0.00  0.00      C2   H
ATOM   1064  2HG MET C 109      -4.306   8.497  20.271  0.00  0.00      C2   H
ATOM   1065  1HE MET C 109      -2.715   6.852  23.346  0.00  0.00      C2   H
ATOM   1066  2HE MET C 109      -1.387   8.018  23.130  0.00  0.00      C2   H
ATOM   1067  3HE MET C 109      -2.357   8.221  24.478  0.00  0.00      C2   H
ATOM   1068  N   VAL C 110      -7.301   7.320  20.151  0.00  0.00      C2   N
ATOM   1069  CA  VAL C 110      -8.091   8.216  19.299  0.00  0.00      C2   C
ATOM   1070  C   VAL C 110      -9.533   8.287  19.835  0.00  0.00      C2   C
ATOM   1071  O   VAL C 110     -10.046   9.388  19.749  0.00  0.00      C2   O
ATOM   1072  CB  VAL C 110      -8.071   7.791  17.822  0.00  0.00      C2   C
ATOM   1073  CG1 VAL C 110      -8.733   6.435  17.483  0.00  0.00      C2   C
ATOM   1074  CG2 VAL C 110      -8.598   8.969  16.858  0.00  0.00      C2   C
ATOM   1075  H   VAL C 110      -6.840   6.621  19.587  0.00  0.00      C2   H
ATOM   1076  HA  VAL C 110      -7.546   9.142  19.482  0.00  0.00      C2   H
ATOM   1077  HB  VAL C 110      -7.014   7.568  17.674  0.00  0.00      C2   H
ATOM   1078 1HG1 VAL C 110      -8.431   5.699  18.228  0.00  0.00      C2   H
ATOM   1079 2HG1 VAL C 110      -9.802   6.236  17.558  0.00  0.00      C2   H
ATOM   1080 3HG1 VAL C 110      -8.389   6.242  16.467  0.00  0.00      C2   H
ATOM   1081 1HG2 VAL C 110      -9.564   9.332  17.211  0.00  0.00      C2   H
ATOM   1082 2HG2 VAL C 110      -7.881   9.787  16.921  0.00  0.00      C2   H
ATOM   1083 3HG2 VAL C 110      -8.639   8.641  15.819  0.00  0.00      C2   H
ATOM   1084  N   ARG C 111     -10.144   7.184  20.400  0.00  0.00      C2   N
ATOM   1085  CA  ARG C 111     -11.451   7.310  21.019  0.00  0.00      C2   C
ATOM   1086  C   ARG C 111     -11.422   8.373  22.183  0.00  0.00      C2   C
ATOM   1087  O   ARG C 111     -12.351   9.227  22.224  0.00  0.00      C2   O
ATOM   1088  CB  ARG C 111     -11.870   5.885  21.444  0.00  0.00      C2   C
ATOM   1089  CG  ARG C 111     -13.231   5.844  22.137  0.00  0.00      C2   C
ATOM   1090  CD  ARG C 111     -13.453   4.542  22.895  0.00  0.00      C2   C
ATOM   1091  NE  ARG C 111     -13.526   3.371  21.925  0.00  0.00      C2   N
ATOM   1092  CZ  ARG C 111     -12.854   2.231  21.962  0.00  0.00      C2   C
ATOM   1093  NH1 ARG C 111     -12.001   1.962  23.010  0.00  0.00      C2   N
ATOM   1094  NH2 ARG C 111     -13.060   1.323  20.972  0.00  0.00      C2   N
ATOM   1095  H   ARG C 111      -9.666   6.297  20.462  0.00  0.00      C2   H
ATOM   1096  HA  ARG C 111     -12.124   7.649  20.233  0.00  0.00      C2   H
ATOM   1097  1HB ARG C 111     -11.871   5.180  20.613  0.00  0.00      C2   H
ATOM   1098  2HB ARG C 111     -11.128   5.308  21.996  0.00  0.00      C2   H
ATOM   1099  1HG ARG C 111     -13.404   6.639  22.863  0.00  0.00      C2   H
ATOM   1100  2HG ARG C 111     -13.975   6.039  21.365  0.00  0.00      C2   H
ATOM   1101  1HD ARG C 111     -12.679   4.486  23.660  0.00  0.00      C2   H
ATOM   1102  2HD ARG C 111     -14.436   4.606  23.362  0.00  0.00      C2   H
ATOM   1103  HE  ARG C 111     -14.190   3.643  21.213  0.00  0.00      C2   H
ATOM   1104 1HH1 ARG C 111     -11.878   2.672  23.718  0.00  0.00      C2   H
ATOM   1105 2HH1 ARG C 111     -11.753   1.005  23.218  0.00  0.00      C2   H
ATOM   1106 1HH2 ARG C 111     -13.726   1.286  20.214  0.00  0.00      C2   H
ATOM   1107 2HH2 ARG C 111     -12.646   0.414  21.123  0.00  0.00      C2   H
ATOM   1108  N   ASN C 112     -10.365   8.361  22.903  0.00  0.00      C2   N
ATOM   1109  CA  ASN C 112     -10.205   9.227  24.046  0.00  0.00      C2   C
ATOM   1110  C   ASN C 112      -9.796  10.687  23.533  0.00  0.00      C2   C
ATOM   1111  O   ASN C 112     -10.019  11.622  24.260  0.00  0.00      C2   O
ATOM   1112  CB  ASN C 112      -9.220   8.675  25.083  0.00  0.00      C2   C
ATOM   1113  CG  ASN C 112      -9.891   7.845  26.202  0.00  0.00      C2   C
ATOM   1114  OD1 ASN C 112     -10.856   7.080  25.967  0.00  0.00      C2   O
ATOM   1115  ND2 ASN C 112      -9.532   8.222  27.451  0.00  0.00      C2   N
ATOM   1116  H   ASN C 112      -9.673   7.641  22.752  0.00  0.00      C2   H
ATOM   1117  HA  ASN C 112     -11.174   9.296  24.541  0.00  0.00      C2   H
ATOM   1118  1HB ASN C 112      -8.419   8.053  24.685  0.00  0.00      C2   H
ATOM   1119  2HB ASN C 112      -8.705   9.514  25.551  0.00  0.00      C2   H
ATOM   1120 1HD2 ASN C 112     -10.031   7.853  28.248  0.00  0.00      C2   H
ATOM   1121 2HD2 ASN C 112      -8.697   8.750  27.664  0.00  0.00      C2   H
ATOM   1122  N   LEU C 113      -9.223  10.830  22.297  0.00  0.00      C2   N
ATOM   1123  CA  LEU C 113      -8.958  12.135  21.641  0.00  0.00      C2   C
ATOM   1124  C   LEU C 113     -10.335  12.773  21.218  0.00  0.00      C2   C
ATOM   1125  O   LEU C 113     -10.553  13.955  21.244  0.00  0.00      C2   O
ATOM   1126  CB  LEU C 113      -7.953  12.122  20.424  0.00  0.00      C2   C
ATOM   1127  CG  LEU C 113      -6.457  11.907  20.722  0.00  0.00      C2   C
ATOM   1128  CD1 LEU C 113      -5.567  11.446  19.532  0.00  0.00      C2   C
ATOM   1129  CD2 LEU C 113      -5.789  13.075  21.386  0.00  0.00      C2   C
ATOM   1130  H   LEU C 113      -9.265   9.936  21.829  0.00  0.00      C2   H
ATOM   1131  HA  LEU C 113      -8.546  12.850  22.354  0.00  0.00      C2   H
ATOM   1132  1HB LEU C 113      -8.268  11.295  19.787  0.00  0.00      C2   H
ATOM   1133  2HB LEU C 113      -8.226  13.057  19.936  0.00  0.00      C2   H
ATOM   1134  HG  LEU C 113      -6.438  11.055  21.402  0.00  0.00      C2   H
ATOM   1135 1HD1 LEU C 113      -4.576  11.830  19.288  0.00  0.00      C2   H
ATOM   1136 2HD1 LEU C 113      -5.253  10.421  19.729  0.00  0.00      C2   H
ATOM   1137 3HD1 LEU C 113      -6.034  11.441  18.547  0.00  0.00      C2   H
ATOM   1138 1HD2 LEU C 113      -4.714  12.898  21.366  0.00  0.00      C2   H
ATOM   1139 2HD2 LEU C 113      -5.849  14.065  20.933  0.00  0.00      C2   H
ATOM   1140 3HD2 LEU C 113      -6.136  13.033  22.418  0.00  0.00      C2   H
ATOM   1141  N   ILE C 114     -11.144  11.893  20.584  0.00  0.00      C2   N
ATOM   1142  CA  ILE C 114     -12.453  12.225  20.068  0.00  0.00      C2   C
ATOM   1143  C   ILE C 114     -13.360  12.775  21.197  0.00  0.00      C2   C
ATOM   1144  O   ILE C 114     -14.070  13.701  20.879  0.00  0.00      C2   O
ATOM   1145  CB  ILE C 114     -13.190  11.112  19.362  0.00  0.00      C2   C
ATOM   1146  CG1 ILE C 114     -12.590  10.930  17.944  0.00  0.00      C2   C
ATOM   1147  CG2 ILE C 114     -14.654  11.473  19.089  0.00  0.00      C2   C
ATOM   1148  CD1 ILE C 114     -12.803   9.609  17.314  0.00  0.00      C2   C
ATOM   1149  H   ILE C 114     -10.812  10.941  20.525  0.00  0.00      C2   H
ATOM   1150  HA  ILE C 114     -12.356  13.080  19.399  0.00  0.00      C2   H
ATOM   1151  HB  ILE C 114     -13.130  10.226  19.994  0.00  0.00      C2   H
ATOM   1152 1HG1 ILE C 114     -12.986  11.740  17.331  0.00  0.00      C2   H
ATOM   1153 2HG1 ILE C 114     -11.516  11.114  17.924  0.00  0.00      C2   H
ATOM   1154 1HG2 ILE C 114     -15.157  10.870  18.332  0.00  0.00      C2   H
ATOM   1155 2HG2 ILE C 114     -15.304  11.393  19.960  0.00  0.00      C2   H
ATOM   1156 3HG2 ILE C 114     -14.727  12.516  18.781  0.00  0.00      C2   H
ATOM   1157 1HD1 ILE C 114     -12.003   8.981  17.707  0.00  0.00      C2   H
ATOM   1158 2HD1 ILE C 114     -13.785   9.227  17.594  0.00  0.00      C2   H
ATOM   1159 3HD1 ILE C 114     -12.659   9.465  16.244  0.00  0.00      C2   H
ATOM   1160  N   GLN C 115     -13.135  12.502  22.463  0.00  0.00      C2   N
ATOM   1161  CA  GLN C 115     -13.889  12.925  23.657  0.00  0.00      C2   C
ATOM   1162  C   GLN C 115     -12.817  13.566  24.512  0.00  0.00      C2   C
ATOM   1163  O   GLN C 115     -12.370  12.879  25.398  0.00  0.00      C2   O
ATOM   1164  CB  GLN C 115     -14.612  11.699  24.368  0.00  0.00      C2   C
ATOM   1165  CG  GLN C 115     -15.471  10.748  23.521  0.00  0.00      C2   C
ATOM   1166  CD  GLN C 115     -16.861  11.441  23.248  0.00  0.00      C2   C
ATOM   1167  OE1 GLN C 115     -17.122  12.496  23.811  0.00  0.00      C2   O
ATOM   1168  NE2 GLN C 115     -17.815  10.806  22.562  0.00  0.00      C2   N
ATOM   1169  H   GLN C 115     -12.615  11.661  22.667  0.00  0.00      C2   H
ATOM   1170  HA  GLN C 115     -14.641  13.654  23.357  0.00  0.00      C2   H
ATOM   1171  1HB GLN C 115     -13.914  11.051  24.898  0.00  0.00      C2   H
ATOM   1172  2HB GLN C 115     -15.167  12.125  25.203  0.00  0.00      C2   H
ATOM   1173  1HG GLN C 115     -15.014  10.136  22.743  0.00  0.00      C2   H
ATOM   1174  2HG GLN C 115     -15.717   9.972  24.246  0.00  0.00      C2   H
ATOM   1175 1HE2 GLN C 115     -18.763  11.120  22.414  0.00  0.00      C2   H
ATOM   1176 2HE2 GLN C 115     -17.620   9.890  22.183  0.00  0.00      C2   H
ATOM   1177  N   LYS C 116     -12.535  14.877  24.341  0.00  0.00      C2   N
ATOM   1178  CA  LYS C 116     -12.901  15.835  23.338  0.00  0.00      C2   C
ATOM   1179  C   LYS C 116     -11.680  16.705  22.956  0.00  0.00      C2   C
ATOM   1180  O   LYS C 116     -11.951  17.845  22.576  0.00  0.00      C2   O
ATOM   1181  CB  LYS C 116     -14.184  16.615  23.709  0.00  0.00      C2   C
ATOM   1182  CG  LYS C 116     -14.076  17.677  24.857  0.00  0.00      C2   C
ATOM   1183  CD  LYS C 116     -15.398  18.084  25.401  0.00  0.00      C2   C
ATOM   1184  CE  LYS C 116     -15.445  19.138  26.543  0.00  0.00      C2   C
ATOM   1185  NZ  LYS C 116     -15.259  18.534  27.821  0.00  0.00      C2   N
ATOM   1186  H   LYS C 116     -12.066  15.256  25.152  0.00  0.00      C2   H
ATOM   1187  HA  LYS C 116     -13.228  15.260  22.472  0.00  0.00      C2   H
ATOM   1188  1HB LYS C 116     -14.499  17.168  22.824  0.00  0.00      C2   H
ATOM   1189  2HB LYS C 116     -14.971  15.929  24.020  0.00  0.00      C2   H
ATOM   1190  1HG LYS C 116     -13.445  17.273  25.649  0.00  0.00      C2   H
ATOM   1191  2HG LYS C 116     -13.566  18.487  24.336  0.00  0.00      C2   H
ATOM   1192  1HD LYS C 116     -16.027  18.643  24.709  0.00  0.00      C2   H
ATOM   1193  2HD LYS C 116     -15.953  17.222  25.770  0.00  0.00      C2   H
ATOM   1194  1HE LYS C 116     -14.905  20.055  26.310  0.00  0.00      C2   H
ATOM   1195  2HE LYS C 116     -16.482  19.460  26.638  0.00  0.00      C2   H
ATOM   1196  1HZ LYS C 116     -14.440  17.943  27.823  0.00  0.00      C2   H
ATOM   1197  2HZ LYS C 116     -15.028  19.234  28.511  0.00  0.00      C2   H
ATOM   1198  3HZ LYS C 116     -15.966  17.880  28.122  0.00  0.00      C2   H
ATOM   1199  N   ASP C 117     -10.452  16.179  23.011  0.00  0.00      C2   N
ATOM   1200  CA  ASP C 117      -9.266  16.956  22.594  0.00  0.00      C2   C
ATOM   1201  C   ASP C 117      -9.279  17.211  21.079  0.00  0.00      C2   C
ATOM   1202  O   ASP C 117      -9.095  18.374  20.718  0.00  0.00      C2   O
ATOM   1203  CB  ASP C 117      -7.970  16.252  22.919  0.00  0.00      C2   C
ATOM   1204  CG  ASP C 117      -7.759  15.913  24.421  0.00  0.00      C2   C
ATOM   1205  OD1 ASP C 117      -8.071  16.851  25.164  0.00  0.00      C2   O
ATOM   1206  OD2 ASP C 117      -7.081  14.941  24.836  0.00  0.00      C2   O
ATOM   1207  H   ASP C 117     -10.331  15.177  23.042  0.00  0.00      C2   H
ATOM   1208  HA  ASP C 117      -9.362  17.952  23.025  0.00  0.00      C2   H
ATOM   1209  1HB ASP C 117      -7.915  15.305  22.381  0.00  0.00      C2   H
ATOM   1210  2HB ASP C 117      -7.046  16.764  22.651  0.00  0.00      C2   H
ATOM   1211  N   ARG C 118      -9.436  16.170  20.267  0.00  0.00      C2   N
ATOM   1212  CA  ARG C 118      -9.535  16.197  18.799  0.00  0.00      C2   C
ATOM   1213  C   ARG C 118      -8.153  16.346  18.097  0.00  0.00      C2   C
ATOM   1214  O   ARG C 118      -7.994  16.029  16.963  0.00  0.00      C2   O
ATOM   1215  CB  ARG C 118     -10.557  17.316  18.362  0.00  0.00      C2   C
ATOM   1216  CG  ARG C 118     -11.918  17.196  19.143  0.00  0.00      C2   C
ATOM   1217  CD  ARG C 118     -12.925  18.061  18.440  0.00  0.00      C2   C
ATOM   1218  NE  ARG C 118     -14.231  18.027  19.191  0.00  0.00      C2   N
ATOM   1219  CZ  ARG C 118     -14.633  18.913  20.068  0.00  0.00      C2   C
ATOM   1220  NH1 ARG C 118     -14.043  20.015  20.425  0.00  0.00      C2   N
ATOM   1221  NH2 ARG C 118     -15.727  18.665  20.679  0.00  0.00      C2   N
ATOM   1222  H   ARG C 118      -9.659  15.294  20.718  0.00  0.00      C2   H
ATOM   1223  HA  ARG C 118      -9.941  15.213  18.565  0.00  0.00      C2   H
ATOM   1224  1HB ARG C 118     -10.108  18.304  18.463  0.00  0.00      C2   H
ATOM   1225  2HB ARG C 118     -10.767  17.050  17.326  0.00  0.00      C2   H
ATOM   1226  1HG ARG C 118     -12.218  16.152  19.051  0.00  0.00      C2   H
ATOM   1227  2HG ARG C 118     -11.803  17.479  20.189  0.00  0.00      C2   H
ATOM   1228  1HD ARG C 118     -12.524  19.057  18.254  0.00  0.00      C2   H
ATOM   1229  2HD ARG C 118     -13.099  17.589  17.474  0.00  0.00      C2   H
ATOM   1230  HE  ARG C 118     -14.856  17.233  19.197  0.00  0.00      C2   H
ATOM   1231 1HH1 ARG C 118     -13.159  20.385  20.106  0.00  0.00      C2   H
ATOM   1232 2HH1 ARG C 118     -14.496  20.590  21.121  0.00  0.00      C2   H
ATOM   1233 1HH2 ARG C 118     -16.272  17.836  20.490  0.00  0.00      C2   H
ATOM   1234 2HH2 ARG C 118     -16.074  19.342  21.344  0.00  0.00      C2   H
ATOM   1235  N   THR C 119      -7.171  17.010  18.741  0.00  0.00      C2   N
ATOM   1236  CA  THR C 119      -5.943  17.424  18.071  0.00  0.00      C2   C
ATOM   1237  C   THR C 119      -4.851  16.335  18.094  0.00  0.00      C2   C
ATOM   1238  O   THR C 119      -4.491  15.928  19.109  0.00  0.00      C2   O
ATOM   1239  CB  THR C 119      -5.500  18.747  18.812  0.00  0.00      C2   C
ATOM   1240  OG1 THR C 119      -5.945  18.926  20.156  0.00  0.00      C2   O
ATOM   1241  CG2 THR C 119      -6.058  19.988  17.993  0.00  0.00      C2   C
ATOM   1242  H   THR C 119      -7.262  17.442  19.650  0.00  0.00      C2   H
ATOM   1243  HA  THR C 119      -6.083  17.706  17.028  0.00  0.00      C2   H
ATOM   1244  HB  THR C 119      -4.411  18.765  18.811  0.00  0.00      C2   H
ATOM   1245  HG1 THR C 119      -5.469  18.296  20.702  0.00  0.00      C2   H
ATOM   1246 1HG2 THR C 119      -5.335  20.023  17.178  0.00  0.00      C2   H
ATOM   1247 2HG2 THR C 119      -7.036  19.867  17.528  0.00  0.00      C2   H
ATOM   1248 3HG2 THR C 119      -5.916  20.904  18.566  0.00  0.00      C2   H
ATOM   1249  N   PHE C 120      -4.244  15.949  16.982  0.00  0.00      C2   N
ATOM   1250  CA  PHE C 120      -2.986  15.145  16.821  0.00  0.00      C2   C
ATOM   1251  C   PHE C 120      -1.896  15.842  15.948  0.00  0.00      C2   C
ATOM   1252  O   PHE C 120      -2.223  16.782  15.276  0.00  0.00      C2   O
ATOM   1253  CB  PHE C 120      -3.395  13.737  16.324  0.00  0.00      C2   C
ATOM   1254  CG  PHE C 120      -4.050  13.638  14.961  0.00  0.00      C2   C
ATOM   1255  CD1 PHE C 120      -5.460  13.918  14.768  0.00  0.00      C2   C
ATOM   1256  CD2 PHE C 120      -3.232  13.406  13.833  0.00  0.00      C2   C
ATOM   1257  CE1 PHE C 120      -6.004  13.940  13.505  0.00  0.00      C2   C
ATOM   1258  CE2 PHE C 120      -3.825  13.310  12.546  0.00  0.00      C2   C
ATOM   1259  CZ  PHE C 120      -5.203  13.632  12.403  0.00  0.00      C2   C
ATOM   1260  H   PHE C 120      -4.498  16.560  16.219  0.00  0.00      C2   H
ATOM   1261  HA  PHE C 120      -2.598  14.977  17.826  0.00  0.00      C2   H
ATOM   1262  1HB PHE C 120      -2.500  13.153  16.106  0.00  0.00      C2   H
ATOM   1263  2HB PHE C 120      -3.990  13.208  17.069  0.00  0.00      C2   H
ATOM   1264  HD1 PHE C 120      -6.099  14.346  15.527  0.00  0.00      C2   H
ATOM   1265  HD2 PHE C 120      -2.197  13.121  13.950  0.00  0.00      C2   H
ATOM   1266  HE1 PHE C 120      -7.059  14.160  13.449  0.00  0.00      C2   H
ATOM   1267  HE2 PHE C 120      -3.254  12.948  11.704  0.00  0.00      C2   H
ATOM   1268  HZ  PHE C 120      -5.696  13.517  11.449  0.00  0.00      C2   H
ATOM   1269  N   ALA C 121      -0.639  15.464  16.079  0.00  0.00      C2   N
ATOM   1270  CA  ALA C 121       0.460  16.062  15.275  0.00  0.00      C2   C
ATOM   1271  C   ALA C 121       0.590  15.155  14.077  0.00  0.00      C2   C
ATOM   1272  O   ALA C 121       0.630  13.963  14.220  0.00  0.00      C2   O
ATOM   1273  CB  ALA C 121       1.808  16.235  16.097  0.00  0.00      C2   C
ATOM   1274  H   ALA C 121      -0.324  14.685  16.639  0.00  0.00      C2   H
ATOM   1275  HA  ALA C 121       0.085  17.045  14.990  0.00  0.00      C2   H
ATOM   1276  1HB ALA C 121       1.642  15.980  17.144  0.00  0.00      C2   H
ATOM   1277  2HB ALA C 121       2.583  15.575  15.709  0.00  0.00      C2   H
ATOM   1278  3HB ALA C 121       2.082  17.290  16.109  0.00  0.00      C2   H
ATOM   1279  N   VAL C 122       0.873  15.818  12.907  0.00  0.00      C2   N
ATOM   1280  CA  VAL C 122       1.401  15.160  11.691  0.00  0.00      C2   C
ATOM   1281  C   VAL C 122       2.721  15.793  11.344  0.00  0.00      C2   C
ATOM   1282  O   VAL C 122       2.891  16.982  11.522  0.00  0.00      C2   O
ATOM   1283  CB  VAL C 122       0.471  15.321  10.458  0.00  0.00      C2   C
ATOM   1284  CG1 VAL C 122       0.920  14.646   9.236  0.00  0.00      C2   C
ATOM   1285  CG2 VAL C 122      -0.920  14.712  10.857  0.00  0.00      C2   C
ATOM   1286  H   VAL C 122       1.038  16.814  12.881  0.00  0.00      C2   H
ATOM   1287  HA  VAL C 122       1.523  14.097  11.898  0.00  0.00      C2   H
ATOM   1288  HB  VAL C 122       0.425  16.397  10.292  0.00  0.00      C2   H
ATOM   1289 1HG1 VAL C 122       0.209  14.667   8.410  0.00  0.00      C2   H
ATOM   1290 2HG1 VAL C 122       1.819  15.138   8.864  0.00  0.00      C2   H
ATOM   1291 3HG1 VAL C 122       1.299  13.656   9.486  0.00  0.00      C2   H
ATOM   1292 1HG2 VAL C 122      -1.562  15.103  10.068  0.00  0.00      C2   H
ATOM   1293 2HG2 VAL C 122      -0.908  13.623  10.819  0.00  0.00      C2   H
ATOM   1294 3HG2 VAL C 122      -1.340  15.070  11.797  0.00  0.00      C2   H
ATOM   1295  N   LEU C 123       3.782  14.946  11.028  0.00  0.00      C2   N
ATOM   1296  CA  LEU C 123       5.167  15.325  10.771  0.00  0.00      C2   C
ATOM   1297  C   LEU C 123       5.422  15.634   9.286  0.00  0.00      C2   C
ATOM   1298  O   LEU C 123       4.732  15.145   8.345  0.00  0.00      C2   O
ATOM   1299  CB  LEU C 123       6.101  14.116  11.144  0.00  0.00      C2   C
ATOM   1300  CG  LEU C 123       6.051  13.673  12.628  0.00  0.00      C2   C
ATOM   1301  CD1 LEU C 123       7.288  12.867  13.027  0.00  0.00      C2   C
ATOM   1302  CD2 LEU C 123       5.817  14.704  13.662  0.00  0.00      C2   C
ATOM   1303  H   LEU C 123       3.594  13.954  11.004  0.00  0.00      C2   H
ATOM   1304  HA  LEU C 123       5.374  16.268  11.277  0.00  0.00      C2   H
ATOM   1305  1HB LEU C 123       5.693  13.184  10.754  0.00  0.00      C2   H
ATOM   1306  2HB LEU C 123       7.132  14.321  10.856  0.00  0.00      C2   H
ATOM   1307  HG  LEU C 123       5.246  12.964  12.820  0.00  0.00      C2   H
ATOM   1308 1HD1 LEU C 123       6.937  12.040  13.644  0.00  0.00      C2   H
ATOM   1309 2HD1 LEU C 123       7.715  12.405  12.137  0.00  0.00      C2   H
ATOM   1310 3HD1 LEU C 123       8.008  13.422  13.629  0.00  0.00      C2   H
ATOM   1311 1HD2 LEU C 123       4.964  14.464  14.298  0.00  0.00      C2   H
ATOM   1312 2HD2 LEU C 123       6.637  14.733  14.380  0.00  0.00      C2   H
ATOM   1313 3HD2 LEU C 123       5.699  15.733  13.324  0.00  0.00      C2   H
ATOM   1314  N   ALA C 124       6.454  16.419   8.989  0.00  0.00      C2   N
ATOM   1315  CA  ALA C 124       6.935  16.704   7.621  0.00  0.00      C2   C
ATOM   1316  C   ALA C 124       8.150  15.842   7.254  0.00  0.00      C2   C
ATOM   1317  O   ALA C 124       9.282  16.276   7.493  0.00  0.00      C2   O
ATOM   1318  CB  ALA C 124       7.283  18.194   7.548  0.00  0.00      C2   C
ATOM   1319  H   ALA C 124       7.026  16.752   9.752  0.00  0.00      C2   H
ATOM   1320  HA  ALA C 124       6.193  16.435   6.869  0.00  0.00      C2   H
ATOM   1321  1HB ALA C 124       7.598  18.572   6.575  0.00  0.00      C2   H
ATOM   1322  2HB ALA C 124       6.417  18.792   7.832  0.00  0.00      C2   H
ATOM   1323  3HB ALA C 124       7.990  18.416   8.347  0.00  0.00      C2   H
ATOM   1324  N   TYR C 125       7.888  14.521   7.003  0.00  0.00      C2   N
ATOM   1325  CA  TYR C 125       8.940  13.462   7.063  0.00  0.00      C2   C
ATOM   1326  C   TYR C 125      10.235  13.828   6.299  0.00  0.00      C2   C
ATOM   1327  O   TYR C 125      10.105  14.463   5.232  0.00  0.00      C2   O
ATOM   1328  CB  TYR C 125       8.311  12.128   6.451  0.00  0.00      C2   C
ATOM   1329  CG  TYR C 125       7.047  11.733   7.273  0.00  0.00      C2   C
ATOM   1330  CD1 TYR C 125       5.738  11.833   6.713  0.00  0.00      C2   C
ATOM   1331  CD2 TYR C 125       7.207  11.252   8.588  0.00  0.00      C2   C
ATOM   1332  CE1 TYR C 125       4.595  11.331   7.378  0.00  0.00      C2   C
ATOM   1333  CE2 TYR C 125       6.107  10.653   9.221  0.00  0.00      C2   C
ATOM   1334  CZ  TYR C 125       4.839  10.732   8.629  0.00  0.00      C2   C
ATOM   1335  OH  TYR C 125       3.739  10.237   9.262  0.00  0.00      C2   O
ATOM   1336  H   TYR C 125       6.910  14.275   6.939  0.00  0.00      C2   H
ATOM   1337  HA  TYR C 125       9.216  13.252   8.097  0.00  0.00      C2   H
ATOM   1338  1HB TYR C 125       8.060  12.335   5.411  0.00  0.00      C2   H
ATOM   1339  2HB TYR C 125       8.988  11.277   6.378  0.00  0.00      C2   H
ATOM   1340  HD1 TYR C 125       5.590  12.353   5.779  0.00  0.00      C2   H
ATOM   1341  HD2 TYR C 125       8.171  11.218   9.074  0.00  0.00      C2   H
ATOM   1342  HE1 TYR C 125       3.655  11.484   6.869  0.00  0.00      C2   H
ATOM   1343  HE2 TYR C 125       6.241  10.234  10.207  0.00  0.00      C2   H
ATOM   1344  HH  TYR C 125       2.987  10.356   8.677  0.00  0.00      C2   H
ATOM   1345  N   SER C 126      11.391  13.363   6.811  0.00  0.00      C2   N
ATOM   1346  CA  SER C 126      12.677  13.556   6.240  0.00  0.00      C2   C
ATOM   1347  C   SER C 126      13.422  12.337   6.488  0.00  0.00      C2   C
ATOM   1348  O   SER C 126      12.908  11.243   6.113  0.00  0.00      C2   O
ATOM   1349  CB  SER C 126      13.117  14.993   6.587  0.00  0.00      C2   C
ATOM   1350  OG  SER C 126      13.446  15.140   7.962  0.00  0.00      C2   O
ATOM   1351  H   SER C 126      11.436  12.850   7.680  0.00  0.00      C2   H
ATOM   1352  HA  SER C 126      12.630  13.444   5.157  0.00  0.00      C2   H
ATOM   1353  1HB SER C 126      14.050  15.276   6.099  0.00  0.00      C2   H
ATOM   1354  2HB SER C 126      12.388  15.748   6.293  0.00  0.00      C2   H
ATOM   1355  HG  SER C 126      12.864  14.567   8.466  0.00  0.00      C2   H
ATOM   1356  N   ASN C 127      14.611  12.428   7.068  0.00  0.00      C2   N
ATOM   1357  CA  ASN C 127      15.587  11.373   7.202  0.00  0.00      C2   C
ATOM   1358  C   ASN C 127      15.980  11.373   8.730  0.00  0.00      C2   C
ATOM   1359  O   ASN C 127      16.223  12.446   9.273  0.00  0.00      C2   O
ATOM   1360  CB  ASN C 127      16.818  11.719   6.293  0.00  0.00      C2   C
ATOM   1361  CG  ASN C 127      18.027  10.800   6.577  0.00  0.00      C2   C
ATOM   1362  OD1 ASN C 127      18.990  11.263   7.150  0.00  0.00      C2   O
ATOM   1363  ND2 ASN C 127      17.894   9.533   6.276  0.00  0.00      C2   N
ATOM   1364  H   ASN C 127      15.013  13.334   7.265  0.00  0.00      C2   H
ATOM   1365  HA  ASN C 127      15.066  10.529   6.750  0.00  0.00      C2   H
ATOM   1366  1HB ASN C 127      16.538  11.558   5.252  0.00  0.00      C2   H
ATOM   1367  2HB ASN C 127      16.979  12.795   6.343  0.00  0.00      C2   H
ATOM   1368 1HD2 ASN C 127      18.565   8.812   6.499  0.00  0.00      C2   H
ATOM   1369 2HD2 ASN C 127      17.114   9.226   5.713  0.00  0.00      C2   H
ATOM   1370  N   VAL C 128      16.243  10.166   9.276  0.00  0.00      C2   N
ATOM   1371  CA  VAL C 128      16.661   9.800  10.613  0.00  0.00      C2   C
ATOM   1372  C   VAL C 128      17.981  10.512  11.096  0.00  0.00      C2   C
ATOM   1373  O   VAL C 128      18.121  10.914  12.288  0.00  0.00      C2   O
ATOM   1374  CB  VAL C 128      16.878   8.254  10.713  0.00  0.00      C2   C
ATOM   1375  CG1 VAL C 128      17.920   7.666   9.781  0.00  0.00      C2   C
ATOM   1376  CG2 VAL C 128      17.104   7.731  12.129  0.00  0.00      C2   C
ATOM   1377  H   VAL C 128      16.139   9.396   8.631  0.00  0.00      C2   H
ATOM   1378  HA  VAL C 128      15.965  10.166  11.368  0.00  0.00      C2   H
ATOM   1379  HB  VAL C 128      15.921   7.916  10.316  0.00  0.00      C2   H
ATOM   1380 1HG1 VAL C 128      17.823   8.087   8.781  0.00  0.00      C2   H
ATOM   1381 2HG1 VAL C 128      18.980   7.773  10.011  0.00  0.00      C2   H
ATOM   1382 3HG1 VAL C 128      17.705   6.605   9.648  0.00  0.00      C2   H
ATOM   1383 1HG2 VAL C 128      16.433   8.014  12.940  0.00  0.00      C2   H
ATOM   1384 2HG2 VAL C 128      17.068   6.643  12.078  0.00  0.00      C2   H
ATOM   1385 3HG2 VAL C 128      18.127   7.764  12.504  0.00  0.00      C2   H
ATOM   1386  N   GLN C 129      18.877  10.919  10.158  0.00  0.00      C2   N
ATOM   1387  CA  GLN C 129      20.046  11.716  10.540  0.00  0.00      C2   C
ATOM   1388  C   GLN C 129      19.817  13.222  10.507  0.00  0.00      C2   C
ATOM   1389  O   GLN C 129      20.445  13.911  11.264  0.00  0.00      C2   O
ATOM   1390  CB  GLN C 129      21.251  11.331   9.682  0.00  0.00      C2   C
ATOM   1391  CG  GLN C 129      21.644   9.883   9.771  0.00  0.00      C2   C
ATOM   1392  CD  GLN C 129      21.954   9.400  11.160  0.00  0.00      C2   C
ATOM   1393  OE1 GLN C 129      22.441  10.157  12.022  0.00  0.00      C2   O
ATOM   1394  NE2 GLN C 129      21.597   8.174  11.379  0.00  0.00      C2   N
ATOM   1395  H   GLN C 129      18.836  10.725   9.168  0.00  0.00      C2   H
ATOM   1396  HA  GLN C 129      20.268  11.518  11.589  0.00  0.00      C2   H
ATOM   1397  1HB GLN C 129      21.037  11.779   8.712  0.00  0.00      C2   H
ATOM   1398  2HB GLN C 129      22.140  11.895   9.963  0.00  0.00      C2   H
ATOM   1399  1HG GLN C 129      20.824   9.296   9.358  0.00  0.00      C2   H
ATOM   1400  2HG GLN C 129      22.503   9.622   9.153  0.00  0.00      C2   H
ATOM   1401 1HE2 GLN C 129      21.659   7.680  12.259  0.00  0.00      C2   H
ATOM   1402 2HE2 GLN C 129      21.246   7.666  10.580  0.00  0.00      C2   H
ATOM   1403  N   GLU C 130      18.844  13.636   9.642  0.00  0.00      C2   N
ATOM   1404  CA  GLU C 130      18.295  14.964   9.646  0.00  0.00      C2   C
ATOM   1405  C   GLU C 130      17.189  15.077  10.719  0.00  0.00      C2   C
ATOM   1406  O   GLU C 130      16.255  15.850  10.572  0.00  0.00      C2   O
ATOM   1407  CB  GLU C 130      17.890  15.232   8.166  0.00  0.00      C2   C
ATOM   1408  CG  GLU C 130      18.971  14.779   7.168  0.00  0.00      C2   C
ATOM   1409  CD  GLU C 130      18.734  15.287   5.764  0.00  0.00      C2   C
ATOM   1410  OE1 GLU C 130      17.703  15.865   5.462  0.00  0.00      C2   O
ATOM   1411  OE2 GLU C 130      19.627  15.083   4.919  0.00  0.00      C2   O
ATOM   1412  H   GLU C 130      18.275  12.979   9.128  0.00  0.00      C2   H
ATOM   1413  HA  GLU C 130      19.001  15.743   9.935  0.00  0.00      C2   H
ATOM   1414  1HB GLU C 130      16.883  14.830   8.056  0.00  0.00      C2   H
ATOM   1415  2HB GLU C 130      17.844  16.307   7.990  0.00  0.00      C2   H
ATOM   1416  1HG GLU C 130      19.898  15.247   7.496  0.00  0.00      C2   H
ATOM   1417  2HG GLU C 130      19.082  13.695   7.192  0.00  0.00      C2   H
ATOM   1418  N   ARG C 131      17.350  14.381  11.858  0.00  0.00      C2   N
ATOM   1419  CA  ARG C 131      16.454  14.295  13.049  0.00  0.00      C2   C
ATOM   1420  C   ARG C 131      14.991  13.803  12.851  0.00  0.00      C2   C
ATOM   1421  O   ARG C 131      14.116  14.204  13.593  0.00  0.00      C2   O
ATOM   1422  CB  ARG C 131      16.514  15.636  13.824  0.00  0.00      C2   C
ATOM   1423  CG  ARG C 131      17.881  16.154  14.136  0.00  0.00      C2   C
ATOM   1424  CD  ARG C 131      17.876  17.109  15.342  0.00  0.00      C2   C
ATOM   1425  NE  ARG C 131      19.217  17.693  15.555  0.00  0.00      C2   N
ATOM   1426  CZ  ARG C 131      19.559  19.015  15.405  0.00  0.00      C2   C
ATOM   1427  NH1 ARG C 131      18.675  19.918  15.188  0.00  0.00      C2   N
ATOM   1428  NH2 ARG C 131      20.881  19.371  15.591  0.00  0.00      C2   N
ATOM   1429  H   ARG C 131      18.174  13.808  11.970  0.00  0.00      C2   H
ATOM   1430  HA  ARG C 131      16.815  13.467  13.659  0.00  0.00      C2   H
ATOM   1431  1HB ARG C 131      15.970  16.468  13.379  0.00  0.00      C2   H
ATOM   1432  2HB ARG C 131      16.146  15.567  14.848  0.00  0.00      C2   H
ATOM   1433  1HG ARG C 131      18.528  15.302  14.342  0.00  0.00      C2   H
ATOM   1434  2HG ARG C 131      18.425  16.621  13.315  0.00  0.00      C2   H
ATOM   1435  1HD ARG C 131      17.080  17.849  15.266  0.00  0.00      C2   H
ATOM   1436  2HD ARG C 131      17.635  16.584  16.266  0.00  0.00      C2   H
ATOM   1437  HE  ARG C 131      19.944  17.017  15.741  0.00  0.00      C2   H
ATOM   1438 1HH1 ARG C 131      17.720  19.618  15.053  0.00  0.00      C2   H
ATOM   1439 2HH1 ARG C 131      18.852  20.911  15.151  0.00  0.00      C2   H
ATOM   1440 1HH2 ARG C 131      21.671  18.783  15.818  0.00  0.00      C2   H
ATOM   1441 2HH2 ARG C 131      21.138  20.341  15.476  0.00  0.00      C2   H
ATOM   1442  N   GLU C 132      14.793  12.987  11.778  0.00  0.00      C2   N
ATOM   1443  CA  GLU C 132      13.641  12.222  11.411  0.00  0.00      C2   C
ATOM   1444  C   GLU C 132      12.591  13.192  10.840  0.00  0.00      C2   C
ATOM   1445  O   GLU C 132      12.307  13.169   9.648  0.00  0.00      C2   O
ATOM   1446  CB  GLU C 132      13.047  11.390  12.529  0.00  0.00      C2   C
ATOM   1447  CG  GLU C 132      14.010  10.304  13.141  0.00  0.00      C2   C
ATOM   1448  CD  GLU C 132      13.401   9.559  14.348  0.00  0.00      C2   C
ATOM   1449  OE1 GLU C 132      14.196   9.302  15.308  0.00  0.00      C2   O
ATOM   1450  OE2 GLU C 132      12.254   9.177  14.164  0.00  0.00      C2   O
ATOM   1451  H   GLU C 132      15.567  12.876  11.139  0.00  0.00      C2   H
ATOM   1452  HA  GLU C 132      14.000  11.540  10.640  0.00  0.00      C2   H
ATOM   1453  1HB GLU C 132      12.828  11.904  13.465  0.00  0.00      C2   H
ATOM   1454  2HB GLU C 132      12.177  10.859  12.144  0.00  0.00      C2   H
ATOM   1455  1HG GLU C 132      14.373   9.537  12.457  0.00  0.00      C2   H
ATOM   1456  2HG GLU C 132      14.959  10.766  13.413  0.00  0.00      C2   H
ATOM   1457  N   ALA C 133      12.115  14.205  11.527  0.00  0.00      C2   N
ATOM   1458  CA  ALA C 133      11.378  15.404  11.061  0.00  0.00      C2   C
ATOM   1459  C   ALA C 133      11.651  16.586  12.035  0.00  0.00      C2   C
ATOM   1460  O   ALA C 133      11.929  16.319  13.210  0.00  0.00      C2   O
ATOM   1461  CB  ALA C 133       9.857  15.190  10.765  0.00  0.00      C2   C
ATOM   1462  H   ALA C 133      12.247  14.081  12.520  0.00  0.00      C2   H
ATOM   1463  HA  ALA C 133      11.956  15.582  10.154  0.00  0.00      C2   H
ATOM   1464  1HB ALA C 133       9.450  16.199  10.692  0.00  0.00      C2   H
ATOM   1465  2HB ALA C 133       9.786  14.801   9.750  0.00  0.00      C2   H
ATOM   1466  3HB ALA C 133       9.315  14.627  11.525  0.00  0.00      C2   H
ATOM   1467  N   GLN C 134      11.631  17.804  11.457  0.00  0.00      C2   N
ATOM   1468  CA  GLN C 134      11.776  19.000  12.307  0.00  0.00      C2   C
ATOM   1469  C   GLN C 134      10.494  19.865  12.138  0.00  0.00      C2   C
ATOM   1470  O   GLN C 134      10.371  20.778  12.918  0.00  0.00      C2   O
ATOM   1471  CB  GLN C 134      13.102  19.683  11.908  0.00  0.00      C2   C
ATOM   1472  CG  GLN C 134      14.265  18.896  12.527  0.00  0.00      C2   C
ATOM   1473  CD  GLN C 134      15.638  19.508  12.124  0.00  0.00      C2   C
ATOM   1474  OE1 GLN C 134      16.223  20.144  12.993  0.00  0.00      C2   O
ATOM   1475  NE2 GLN C 134      16.139  19.247  10.871  0.00  0.00      C2   N
ATOM   1476  H   GLN C 134      11.393  17.941  10.485  0.00  0.00      C2   H
ATOM   1477  HA  GLN C 134      11.725  18.778  13.373  0.00  0.00      C2   H
ATOM   1478  1HB GLN C 134      13.169  19.702  10.821  0.00  0.00      C2   H
ATOM   1479  2HB GLN C 134      13.085  20.725  12.227  0.00  0.00      C2   H
ATOM   1480  1HG GLN C 134      14.105  18.940  13.605  0.00  0.00      C2   H
ATOM   1481  2HG GLN C 134      14.249  17.842  12.249  0.00  0.00      C2   H
ATOM   1482 1HE2 GLN C 134      17.017  19.655  10.585  0.00  0.00      C2   H
ATOM   1483 2HE2 GLN C 134      15.479  18.799  10.250  0.00  0.00      C2   H
ATOM   1484  N   PHE C 135       9.776  19.662  11.043  0.00  0.00      C2   N
ATOM   1485  CA  PHE C 135       8.598  20.385  10.639  0.00  0.00      C2   C
ATOM   1486  C   PHE C 135       7.304  19.546  10.723  0.00  0.00      C2   C
ATOM   1487  O   PHE C 135       7.456  18.353  10.843  0.00  0.00      C2   O
ATOM   1488  CB  PHE C 135       8.903  20.987   9.209  0.00  0.00      C2   C
ATOM   1489  CG  PHE C 135       9.941  22.100   9.143  0.00  0.00      C2   C
ATOM   1490  CD1 PHE C 135      11.303  21.800   8.838  0.00  0.00      C2   C
ATOM   1491  CD2 PHE C 135       9.657  23.390   9.612  0.00  0.00      C2   C
ATOM   1492  CE1 PHE C 135      12.249  22.813   9.126  0.00  0.00      C2   C
ATOM   1493  CE2 PHE C 135      10.587  24.338   9.896  0.00  0.00      C2   C
ATOM   1494  CZ  PHE C 135      11.931  24.062   9.592  0.00  0.00      C2   C
ATOM   1495  H   PHE C 135       9.990  18.993  10.317  0.00  0.00      C2   H
ATOM   1496  HA  PHE C 135       8.384  21.184  11.350  0.00  0.00      C2   H
ATOM   1497  1HB PHE C 135       9.368  20.255   8.549  0.00  0.00      C2   H
ATOM   1498  2HB PHE C 135       7.991  21.301   8.702  0.00  0.00      C2   H
ATOM   1499  HD1 PHE C 135      11.582  20.816   8.492  0.00  0.00      C2   H
ATOM   1500  HD2 PHE C 135       8.641  23.492   9.962  0.00  0.00      C2   H
ATOM   1501  HE1 PHE C 135      13.281  22.593   8.895  0.00  0.00      C2   H
ATOM   1502  HE2 PHE C 135      10.310  25.261  10.383  0.00  0.00      C2   H
ATOM   1503  HZ  PHE C 135      12.631  24.854   9.815  0.00  0.00      C2   H
ATOM   1504  N   GLY C 136       6.101  20.156  10.651  0.00  0.00      C2   N
ATOM   1505  CA  GLY C 136       4.876  19.373  10.500  0.00  0.00      C2   C
ATOM   1506  C   GLY C 136       3.707  20.368  10.689  0.00  0.00      C2   C
ATOM   1507  O   GLY C 136       3.955  21.576  10.704  0.00  0.00      C2   O
ATOM   1508  H   GLY C 136       6.070  21.153  10.489  0.00  0.00      C2   H
ATOM   1509  1HA GLY C 136       4.899  18.799   9.574  0.00  0.00      C2   H
ATOM   1510  2HA GLY C 136       4.890  18.666  11.329  0.00  0.00      C2   H
ATOM   1511  N   THR C 137       2.464  19.873  10.813  0.00  0.00      C2   N
ATOM   1512  CA  THR C 137       1.255  20.611  10.998  0.00  0.00      C2   C
ATOM   1513  C   THR C 137       0.365  19.851  11.995  0.00  0.00      C2   C
ATOM   1514  O   THR C 137       0.302  18.620  11.863  0.00  0.00      C2   O
ATOM   1515  CB  THR C 137       0.363  20.781   9.746  0.00  0.00      C2   C
ATOM   1516  OG1 THR C 137       1.122  21.200   8.607  0.00  0.00      C2   O
ATOM   1517  CG2 THR C 137      -0.696  21.976   9.850  0.00  0.00      C2   C
ATOM   1518  H   THR C 137       2.392  18.924  11.152  0.00  0.00      C2   H
ATOM   1519  HA  THR C 137       1.514  21.550  11.487  0.00  0.00      C2   H
ATOM   1520  HB  THR C 137      -0.011  19.801   9.450  0.00  0.00      C2   H
ATOM   1521  HG1 THR C 137       1.351  20.355   8.213  0.00  0.00      C2   H
ATOM   1522 1HG2 THR C 137      -1.498  21.914   9.114  0.00  0.00      C2   H
ATOM   1523 2HG2 THR C 137      -1.275  22.075  10.768  0.00  0.00      C2   H
ATOM   1524 3HG2 THR C 137      -0.293  22.988   9.870  0.00  0.00      C2   H
ATOM   1525  N   THR C 138      -0.280  20.594  12.897  0.00  0.00      C2   N
ATOM   1526  CA  THR C 138      -1.314  20.029  13.824  0.00  0.00      C2   C
ATOM   1527  C   THR C 138      -2.546  19.649  12.935  0.00  0.00      C2   C
ATOM   1528  O   THR C 138      -2.960  20.377  12.081  0.00  0.00      C2   O
ATOM   1529  CB  THR C 138      -1.779  21.020  14.945  0.00  0.00      C2   C
ATOM   1530  OG1 THR C 138      -2.214  22.269  14.533  0.00  0.00      C2   O
ATOM   1531  CG2 THR C 138      -0.518  21.417  15.731  0.00  0.00      C2   C
ATOM   1532  H   THR C 138      -0.321  21.598  12.798  0.00  0.00      C2   H
ATOM   1533  HA  THR C 138      -0.870  19.175  14.335  0.00  0.00      C2   H
ATOM   1534  HB  THR C 138      -2.541  20.513  15.537  0.00  0.00      C2   H
ATOM   1535  HG1 THR C 138      -2.767  22.658  15.214  0.00  0.00      C2   H
ATOM   1536 1HG2 THR C 138       0.196  20.635  15.990  0.00  0.00      C2   H
ATOM   1537 2HG2 THR C 138       0.181  22.004  15.135  0.00  0.00      C2   H
ATOM   1538 3HG2 THR C 138      -0.622  21.944  16.680  0.00  0.00      C2   H
ATOM   1539  N   ALA C 139      -3.188  18.547  13.294  0.00  0.00      C2   N
ATOM   1540  CA  ALA C 139      -4.455  18.110  12.651  0.00  0.00      C2   C
ATOM   1541  C   ALA C 139      -5.538  17.948  13.767  0.00  0.00      C2   C
ATOM   1542  O   ALA C 139      -5.042  17.643  14.946  0.00  0.00      C2   O
ATOM   1543  CB  ALA C 139      -4.118  16.739  11.965  0.00  0.00      C2   C
ATOM   1544  H   ALA C 139      -2.877  17.891  13.997  0.00  0.00      C2   H
ATOM   1545  HA  ALA C 139      -4.782  18.813  11.885  0.00  0.00      C2   H
ATOM   1546  1HB ALA C 139      -5.024  16.524  11.399  0.00  0.00      C2   H
ATOM   1547  2HB ALA C 139      -3.195  16.653  11.391  0.00  0.00      C2   H
ATOM   1548  3HB ALA C 139      -4.263  15.951  12.705  0.00  0.00      C2   H
ATOM   1549  N   GLU C 140      -6.838  18.061  13.503  0.00  0.00      C2   N
ATOM   1550  CA  GLU C 140      -7.913  17.920  14.440  0.00  0.00      C2   C
ATOM   1551  C   GLU C 140      -8.979  17.128  13.714  0.00  0.00      C2   C
ATOM   1552  O   GLU C 140      -9.355  17.398  12.549  0.00  0.00      C2   O
ATOM   1553  CB  GLU C 140      -8.404  19.334  14.843  0.00  0.00      C2   C
ATOM   1554  CG  GLU C 140      -9.502  19.470  15.976  0.00  0.00      C2   C
ATOM   1555  CD  GLU C 140      -9.958  20.902  16.299  0.00  0.00      C2   C
ATOM   1556  OE1 GLU C 140      -9.597  21.896  15.595  0.00  0.00      C2   O
ATOM   1557  OE2 GLU C 140     -10.605  21.151  17.403  0.00  0.00      C2   O
ATOM   1558  H   GLU C 140      -7.185  18.275  12.578  0.00  0.00      C2   H
ATOM   1559  HA  GLU C 140      -7.527  17.513  15.375  0.00  0.00      C2   H
ATOM   1560  1HB GLU C 140      -7.567  19.899  15.252  0.00  0.00      C2   H
ATOM   1561  2HB GLU C 140      -8.672  19.832  13.911  0.00  0.00      C2   H
ATOM   1562  1HG GLU C 140     -10.427  18.904  15.868  0.00  0.00      C2   H
ATOM   1563  2HG GLU C 140      -8.968  19.039  16.823  0.00  0.00      C2   H
ATOM   1564  N   ILE C 141      -9.501  16.101  14.415  0.00  0.00      C2   N
ATOM   1565  CA  ILE C 141     -10.685  15.247  14.140  0.00  0.00      C2   C
ATOM   1566  C   ILE C 141     -12.049  16.061  14.178  0.00  0.00      C2   C
ATOM   1567  O   ILE C 141     -12.223  16.937  15.040  0.00  0.00      C2   O
ATOM   1568  CB  ILE C 141     -10.723  14.241  15.269  0.00  0.00      C2   C
ATOM   1569  CG1 ILE C 141      -9.472  13.350  15.189  0.00  0.00      C2   C
ATOM   1570  CG2 ILE C 141     -11.916  13.311  15.256  0.00  0.00      C2   C
ATOM   1571  CD1 ILE C 141      -9.258  12.287  16.265  0.00  0.00      C2   C
ATOM   1572  H   ILE C 141      -9.102  16.103  15.343  0.00  0.00      C2   H
ATOM   1573  HA  ILE C 141     -10.596  14.758  13.169  0.00  0.00      C2   H
ATOM   1574  HB  ILE C 141     -10.676  14.817  16.194  0.00  0.00      C2   H
ATOM   1575 1HG1 ILE C 141      -9.318  12.836  14.240  0.00  0.00      C2   H
ATOM   1576 2HG1 ILE C 141      -8.619  13.982  15.435  0.00  0.00      C2   H
ATOM   1577 1HG2 ILE C 141     -12.046  12.986  14.224  0.00  0.00      C2   H
ATOM   1578 2HG2 ILE C 141     -11.872  12.328  15.725  0.00  0.00      C2   H
ATOM   1579 3HG2 ILE C 141     -12.884  13.757  15.486  0.00  0.00      C2   H
ATOM   1580 1HD1 ILE C 141      -8.222  11.959  16.178  0.00  0.00      C2   H
ATOM   1581 2HD1 ILE C 141      -9.410  12.780  17.225  0.00  0.00      C2   H
ATOM   1582 3HD1 ILE C 141      -9.937  11.436  16.304  0.00  0.00      C2   H
ATOM   1583  N   TYR C 142     -12.941  15.877  13.169  0.00  0.00      C2   N
ATOM   1584  CA  TYR C 142     -14.242  16.417  13.186  0.00  0.00      C2   C
ATOM   1585  C   TYR C 142     -15.406  15.404  12.913  0.00  0.00      C2   C
ATOM   1586  O   TYR C 142     -16.606  15.783  13.218  0.00  0.00      C2   O
ATOM   1587  CB  TYR C 142     -14.264  17.573  12.238  0.00  0.00      C2   C
ATOM   1588  CG  TYR C 142     -14.220  17.238  10.735  0.00  0.00      C2   C
ATOM   1589  CD1 TYR C 142     -15.439  17.089  10.053  0.00  0.00      C2   C
ATOM   1590  CD2 TYR C 142     -13.008  17.152  10.113  0.00  0.00      C2   C
ATOM   1591  CE1 TYR C 142     -15.356  16.715   8.720  0.00  0.00      C2   C
ATOM   1592  CE2 TYR C 142     -12.926  16.841   8.725  0.00  0.00      C2   C
ATOM   1593  CZ  TYR C 142     -14.115  16.656   8.063  0.00  0.00      C2   C
ATOM   1594  OH  TYR C 142     -14.100  16.281   6.769  0.00  0.00      C2   O
ATOM   1595  H   TYR C 142     -12.774  15.288  12.366  0.00  0.00      C2   H
ATOM   1596  HA  TYR C 142     -14.553  16.892  14.116  0.00  0.00      C2   H
ATOM   1597  1HB TYR C 142     -15.181  18.150  12.361  0.00  0.00      C2   H
ATOM   1598  2HB TYR C 142     -13.465  18.258  12.520  0.00  0.00      C2   H
ATOM   1599  HD1 TYR C 142     -16.337  16.986  10.644  0.00  0.00      C2   H
ATOM   1600  HD2 TYR C 142     -12.149  17.485  10.676  0.00  0.00      C2   H
ATOM   1601  HE1 TYR C 142     -16.284  16.519   8.203  0.00  0.00      C2   H
ATOM   1602  HE2 TYR C 142     -11.993  16.729   8.193  0.00  0.00      C2   H
ATOM   1603  HH  TYR C 142     -14.824  16.735   6.330  0.00  0.00      C2   H
ATOM   1604  N   ALA C 143     -15.009  14.175  12.499  0.00  0.00      C2   N
ATOM   1605  CA  ALA C 143     -16.014  13.158  12.381  0.00  0.00      C2   C
ATOM   1606  C   ALA C 143     -15.373  11.852  12.945  0.00  0.00      C2   C
ATOM   1607  O   ALA C 143     -14.193  11.517  12.772  0.00  0.00      C2   O
ATOM   1608  CB  ALA C 143     -16.358  12.981  10.872  0.00  0.00      C2   C
ATOM   1609  H   ALA C 143     -14.032  13.954  12.366  0.00  0.00      C2   H
ATOM   1610  HA  ALA C 143     -16.927  13.455  12.898  0.00  0.00      C2   H
ATOM   1611  1HB ALA C 143     -16.201  13.897  10.303  0.00  0.00      C2   H
ATOM   1612  2HB ALA C 143     -15.702  12.205  10.480  0.00  0.00      C2   H
ATOM   1613  3HB ALA C 143     -17.340  12.672  10.514  0.00  0.00      C2   H
ATOM   1614  N   TYR C 144     -16.285  11.040  13.438  0.00  0.00      C2   N
ATOM   1615  CA  TYR C 144     -16.040   9.633  13.971  0.00  0.00      C2   C
ATOM   1616  C   TYR C 144     -17.220   8.716  13.650  0.00  0.00      C2   C
ATOM   1617  O   TYR C 144     -18.437   9.074  13.459  0.00  0.00      C2   O
ATOM   1618  CB  TYR C 144     -15.656   9.665  15.433  0.00  0.00      C2   C
ATOM   1619  CG  TYR C 144     -16.722  10.195  16.354  0.00  0.00      C2   C
ATOM   1620  CD1 TYR C 144     -17.356   9.272  17.205  0.00  0.00      C2   C
ATOM   1621  CD2 TYR C 144     -16.960  11.572  16.513  0.00  0.00      C2   C
ATOM   1622  CE1 TYR C 144     -18.138   9.775  18.292  0.00  0.00      C2   C
ATOM   1623  CE2 TYR C 144     -17.807  12.016  17.510  0.00  0.00      C2   C
ATOM   1624  CZ  TYR C 144     -18.446  11.101  18.381  0.00  0.00      C2   C
ATOM   1625  OH  TYR C 144     -19.149  11.485  19.456  0.00  0.00      C2   O
ATOM   1626  H   TYR C 144     -17.256  11.317  13.468  0.00  0.00      C2   H
ATOM   1627  HA  TYR C 144     -15.276   9.103  13.402  0.00  0.00      C2   H
ATOM   1628  1HB TYR C 144     -15.277   8.696  15.759  0.00  0.00      C2   H
ATOM   1629  2HB TYR C 144     -14.813  10.355  15.469  0.00  0.00      C2   H
ATOM   1630  HD1 TYR C 144     -17.057   8.235  17.168  0.00  0.00      C2   H
ATOM   1631  HD2 TYR C 144     -16.364  12.182  15.850  0.00  0.00      C2   H
ATOM   1632  HE1 TYR C 144     -18.564   9.172  19.081  0.00  0.00      C2   H
ATOM   1633  HE2 TYR C 144     -17.918  13.089  17.569  0.00  0.00      C2   H
ATOM   1634  HH  TYR C 144     -19.572  10.683  19.772  0.00  0.00      C2   H
ATOM   1635  N   ARG C 145     -16.872   7.436  13.500  0.00  0.00      C2   N
ATOM   1636  CA  ARG C 145     -17.751   6.272  13.437  0.00  0.00      C2   C
ATOM   1637  C   ARG C 145     -17.037   5.180  14.128  0.00  0.00      C2   C
ATOM   1638  O   ARG C 145     -15.826   4.970  13.863  0.00  0.00      C2   O
ATOM   1639  CB  ARG C 145     -18.197   5.952  11.980  0.00  0.00      C2   C
ATOM   1640  CG  ARG C 145     -18.672   4.521  11.702  0.00  0.00      C2   C
ATOM   1641  CD  ARG C 145     -19.190   4.388  10.213  0.00  0.00      C2   C
ATOM   1642  NE  ARG C 145     -19.825   3.091   9.965  0.00  0.00      C2   N
ATOM   1643  CZ  ARG C 145     -21.143   2.815   9.994  0.00  0.00      C2   C
ATOM   1644  NH1 ARG C 145     -22.086   3.819  10.126  0.00  0.00      C2   N
ATOM   1645  NH2 ARG C 145     -21.577   1.605   9.959  0.00  0.00      C2   N
ATOM   1646  H   ARG C 145     -15.922   7.095  13.458  0.00  0.00      C2   H
ATOM   1647  HA  ARG C 145     -18.649   6.506  14.008  0.00  0.00      C2   H
ATOM   1648  1HB ARG C 145     -18.916   6.714  11.679  0.00  0.00      C2   H
ATOM   1649  2HB ARG C 145     -17.413   6.174  11.256  0.00  0.00      C2   H
ATOM   1650  1HG ARG C 145     -17.826   3.872  11.925  0.00  0.00      C2   H
ATOM   1651  2HG ARG C 145     -19.449   4.265  12.423  0.00  0.00      C2   H
ATOM   1652  1HD ARG C 145     -19.917   5.139   9.903  0.00  0.00      C2   H
ATOM   1653  2HD ARG C 145     -18.293   4.342   9.595  0.00  0.00      C2   H
ATOM   1654  HE  ARG C 145     -19.147   2.345   9.898  0.00  0.00      C2   H
ATOM   1655 1HH1 ARG C 145     -21.790   4.706  10.507  0.00  0.00      C2   H
ATOM   1656 2HH1 ARG C 145     -23.076   3.617  10.155  0.00  0.00      C2   H
ATOM   1657 1HH2 ARG C 145     -20.886   0.884   9.807  0.00  0.00      C2   H
ATOM   1658 2HH2 ARG C 145     -22.536   1.320   9.818  0.00  0.00      C2   H
ATOM   1659  N   GLU C 146     -17.770   4.423  14.980  0.00  0.00      C2   N
ATOM   1660  CA  GLU C 146     -17.203   3.390  15.852  0.00  0.00      C2   C
ATOM   1661  C   GLU C 146     -17.894   2.062  15.662  0.00  0.00      C2   C
ATOM   1662  O   GLU C 146     -19.095   2.070  15.851  0.00  0.00      C2   O
ATOM   1663  CB  GLU C 146     -17.426   3.848  17.329  0.00  0.00      C2   C
ATOM   1664  CG  GLU C 146     -16.674   5.025  17.988  0.00  0.00      C2   C
ATOM   1665  CD  GLU C 146     -16.322   4.929  19.500  0.00  0.00      C2   C
ATOM   1666  OE1 GLU C 146     -16.679   5.826  20.283  0.00  0.00      C2   O
ATOM   1667  OE2 GLU C 146     -15.624   3.958  19.819  0.00  0.00      C2   O
ATOM   1668  H   GLU C 146     -18.773   4.544  14.985  0.00  0.00      C2   H
ATOM   1669  HA  GLU C 146     -16.138   3.263  15.654  0.00  0.00      C2   H
ATOM   1670  1HB GLU C 146     -18.481   4.037  17.526  0.00  0.00      C2   H
ATOM   1671  2HB GLU C 146     -16.934   3.009  17.821  0.00  0.00      C2   H
ATOM   1672  1HG GLU C 146     -15.694   5.126  17.521  0.00  0.00      C2   H
ATOM   1673  2HG GLU C 146     -17.138   5.982  17.749  0.00  0.00      C2   H
ATOM   1674  N   GLU C 147     -17.068   1.028  15.311  0.00  0.00      C2   N
ATOM   1675  CA  GLU C 147     -17.663  -0.317  15.090  0.00  0.00      C2   C
ATOM   1676  C   GLU C 147     -16.842  -1.144  16.071  0.00  0.00      C2   C
ATOM   1677  O   GLU C 147     -15.625  -1.179  15.999  0.00  0.00      C2   O
ATOM   1678  CB  GLU C 147     -17.496  -0.851  13.597  0.00  0.00      C2   C
ATOM   1679  CG  GLU C 147     -17.556   0.251  12.524  0.00  0.00      C2   C
ATOM   1680  CD  GLU C 147     -17.832  -0.128  10.995  0.00  0.00      C2   C
ATOM   1681  OE1 GLU C 147     -17.965   0.794  10.227  0.00  0.00      C2   O
ATOM   1682  OE2 GLU C 147     -17.791  -1.317  10.669  0.00  0.00      C2   O
ATOM   1683  H   GLU C 147     -16.070   1.149  15.413  0.00  0.00      C2   H
ATOM   1684  HA  GLU C 147     -18.725  -0.293  15.332  0.00  0.00      C2   H
ATOM   1685  1HB GLU C 147     -16.666  -1.552  13.511  0.00  0.00      C2   H
ATOM   1686  2HB GLU C 147     -18.323  -1.537  13.417  0.00  0.00      C2   H
ATOM   1687  1HG GLU C 147     -18.216   1.076  12.791  0.00  0.00      C2   H
ATOM   1688  2HG GLU C 147     -16.594   0.755  12.434  0.00  0.00      C2   H
ATOM   1689  N   GLN C 148     -17.523  -1.766  17.057  0.00  0.00      C2   N
ATOM   1690  CA  GLN C 148     -16.957  -2.402  18.238  0.00  0.00      C2   C
ATOM   1691  C   GLN C 148     -17.243  -3.895  18.366  0.00  0.00      C2   C
ATOM   1692  O   GLN C 148     -16.755  -4.516  19.325  0.00  0.00      C2   O
ATOM   1693  CB  GLN C 148     -17.512  -1.703  19.471  0.00  0.00      C2   C
ATOM   1694  CG  GLN C 148     -16.849  -0.404  19.816  0.00  0.00      C2   C
ATOM   1695  CD  GLN C 148     -17.501   0.171  21.092  0.00  0.00      C2   C
ATOM   1696  OE1 GLN C 148     -18.110  -0.455  22.010  0.00  0.00      C2   O
ATOM   1697  NE2 GLN C 148     -17.257   1.460  21.294  0.00  0.00      C2   N
ATOM   1698  H   GLN C 148     -18.501  -1.530  17.144  0.00  0.00      C2   H
ATOM   1699  HA  GLN C 148     -15.872  -2.299  18.197  0.00  0.00      C2   H
ATOM   1700  1HB GLN C 148     -18.581  -1.571  19.302  0.00  0.00      C2   H
ATOM   1701  2HB GLN C 148     -17.408  -2.322  20.362  0.00  0.00      C2   H
ATOM   1702  1HG GLN C 148     -15.847  -0.529  20.227  0.00  0.00      C2   H
ATOM   1703  2HG GLN C 148     -16.752   0.372  19.056  0.00  0.00      C2   H
ATOM   1704 1HE2 GLN C 148     -17.688   1.853  22.119  0.00  0.00      C2   H
ATOM   1705 2HE2 GLN C 148     -16.688   2.013  20.669  0.00  0.00      C2   H
ATOM   1706  N   ASP C 149     -17.942  -4.471  17.362  0.00  0.00      C2   N
ATOM   1707  CA  ASP C 149     -18.586  -5.805  17.420  0.00  0.00      C2   C
ATOM   1708  C   ASP C 149     -17.515  -6.880  17.504  0.00  0.00      C2   C
ATOM   1709  O   ASP C 149     -16.437  -6.661  16.950  0.00  0.00      C2   O
ATOM   1710  CB  ASP C 149     -19.313  -6.113  16.102  0.00  0.00      C2   C
ATOM   1711  CG  ASP C 149     -20.362  -5.076  15.643  0.00  0.00      C2   C
ATOM   1712  OD1 ASP C 149     -20.973  -5.479  14.601  0.00  0.00      C2   O
ATOM   1713  OD2 ASP C 149     -20.735  -4.062  16.259  0.00  0.00      C2   O
ATOM   1714  H   ASP C 149     -18.266  -3.934  16.571  0.00  0.00      C2   H
ATOM   1715  HA  ASP C 149     -19.193  -5.941  18.315  0.00  0.00      C2   H
ATOM   1716  1HB ASP C 149     -18.577  -6.124  15.298  0.00  0.00      C2   H
ATOM   1717  2HB ASP C 149     -19.840  -7.067  16.102  0.00  0.00      C2   H
ATOM   1718  N   PHE C 150     -17.864  -7.870  18.315  0.00  0.00      C2   N
ATOM   1719  CA  PHE C 150     -17.104  -9.052  18.576  0.00  0.00      C2   C
ATOM   1720  C   PHE C 150     -15.784  -8.819  19.334  0.00  0.00      C2   C
ATOM   1721  O   PHE C 150     -15.011  -9.728  19.441  0.00  0.00      C2   O
ATOM   1722  CB  PHE C 150     -16.804  -9.727  17.182  0.00  0.00      C2   C
ATOM   1723  CG  PHE C 150     -18.194 -10.160  16.639  0.00  0.00      C2   C
ATOM   1724  CD1 PHE C 150     -18.903 -11.171  17.326  0.00  0.00      C2   C
ATOM   1725  CD2 PHE C 150     -18.789  -9.461  15.605  0.00  0.00      C2   C
ATOM   1726  CE1 PHE C 150     -20.204 -11.414  16.922  0.00  0.00      C2   C
ATOM   1727  CE2 PHE C 150     -20.104  -9.687  15.273  0.00  0.00      C2   C
ATOM   1728  CZ  PHE C 150     -20.834 -10.645  15.973  0.00  0.00      C2   C
ATOM   1729  H   PHE C 150     -18.734  -7.706  18.801  0.00  0.00      C2   H
ATOM   1730  HA  PHE C 150     -17.811  -9.689  19.108  0.00  0.00      C2   H
ATOM   1731  1HB PHE C 150     -16.350  -8.994  16.514  0.00  0.00      C2   H
ATOM   1732  2HB PHE C 150     -16.121 -10.573  17.245  0.00  0.00      C2   H
ATOM   1733  HD1 PHE C 150     -18.483 -11.745  18.139  0.00  0.00      C2   H
ATOM   1734  HD2 PHE C 150     -18.288  -8.674  15.061  0.00  0.00      C2   H
ATOM   1735  HE1 PHE C 150     -20.780 -12.194  17.397  0.00  0.00      C2   H
ATOM   1736  HE2 PHE C 150     -20.603  -9.300  14.397  0.00  0.00      C2   H
ATOM   1737  HZ  PHE C 150     -21.866 -10.758  15.674  0.00  0.00      C2   H
ATOM   1738  N   GLY C 151     -15.589  -7.586  19.831  0.00  0.00      C2   N
ATOM   1739  CA  GLY C 151     -14.327  -7.155  20.459  0.00  0.00      C2   C
ATOM   1740  C   GLY C 151     -13.255  -6.958  19.349  0.00  0.00      C2   C
ATOM   1741  O   GLY C 151     -12.097  -6.759  19.646  0.00  0.00      C2   O
ATOM   1742  H   GLY C 151     -16.332  -6.947  19.588  0.00  0.00      C2   H
ATOM   1743  1HA GLY C 151     -14.398  -6.181  20.942  0.00  0.00      C2   H
ATOM   1744  2HA GLY C 151     -14.124  -7.871  21.255  0.00  0.00      C2   H
ATOM   1745  N   ILE C 152     -13.655  -6.920  18.060  0.00  0.00      C2   N
ATOM   1746  CA  ILE C 152     -12.759  -6.502  16.871  0.00  0.00      C2   C
ATOM   1747  C   ILE C 152     -13.046  -5.017  16.577  0.00  0.00      C2   C
ATOM   1748  O   ILE C 152     -14.054  -4.650  15.992  0.00  0.00      C2   O
ATOM   1749  CB  ILE C 152     -13.088  -7.320  15.557  0.00  0.00      C2   C
ATOM   1750  CG1 ILE C 152     -12.977  -8.871  15.807  0.00  0.00      C2   C
ATOM   1751  CG2 ILE C 152     -12.425  -6.801  14.280  0.00  0.00      C2   C
ATOM   1752  CD1 ILE C 152     -13.872  -9.841  14.981  0.00  0.00      C2   C
ATOM   1753  H   ILE C 152     -14.618  -6.781  17.790  0.00  0.00      C2   H
ATOM   1754  HA  ILE C 152     -11.709  -6.612  17.142  0.00  0.00      C2   H
ATOM   1755  HB  ILE C 152     -14.160  -7.153  15.458  0.00  0.00      C2   H
ATOM   1756 1HG1 ILE C 152     -11.952  -9.176  15.598  0.00  0.00      C2   H
ATOM   1757 2HG1 ILE C 152     -13.064  -9.145  16.859  0.00  0.00      C2   H
ATOM   1758 1HG2 ILE C 152     -12.600  -7.578  13.537  0.00  0.00      C2   H
ATOM   1759 2HG2 ILE C 152     -12.728  -5.797  13.983  0.00  0.00      C2   H
ATOM   1760 3HG2 ILE C 152     -11.337  -6.762  14.344  0.00  0.00      C2   H
ATOM   1761 1HD1 ILE C 152     -14.720  -9.268  14.606  0.00  0.00      C2   H
ATOM   1762 2HD1 ILE C 152     -13.357 -10.193  14.087  0.00  0.00      C2   H
ATOM   1763 3HD1 ILE C 152     -14.202 -10.707  15.555  0.00  0.00      C2   H
ATOM   1764  N   GLU C 153     -12.228  -4.228  17.234  0.00  0.00      C2   N
ATOM   1765  CA  GLU C 153     -12.646  -2.795  17.375  0.00  0.00      C2   C
ATOM   1766  C   GLU C 153     -11.932  -1.901  16.349  0.00  0.00      C2   C
ATOM   1767  O   GLU C 153     -10.742  -1.913  16.114  0.00  0.00      C2   O
ATOM   1768  CB  GLU C 153     -12.331  -2.290  18.748  0.00  0.00      C2   C
ATOM   1769  CG  GLU C 153     -12.870  -3.150  19.902  0.00  0.00      C2   C
ATOM   1770  CD  GLU C 153     -12.967  -2.511  21.279  0.00  0.00      C2   C
ATOM   1771  OE1 GLU C 153     -13.718  -3.033  22.061  0.00  0.00      C2   O
ATOM   1772  OE2 GLU C 153     -12.301  -1.455  21.584  0.00  0.00      C2   O
ATOM   1773  H   GLU C 153     -11.387  -4.505  17.720  0.00  0.00      C2   H
ATOM   1774  HA  GLU C 153     -13.723  -2.633  17.347  0.00  0.00      C2   H
ATOM   1775  1HB GLU C 153     -11.245  -2.203  18.715  0.00  0.00      C2   H
ATOM   1776  2HB GLU C 153     -12.730  -1.281  18.855  0.00  0.00      C2   H
ATOM   1777  1HG GLU C 153     -13.828  -3.625  19.691  0.00  0.00      C2   H
ATOM   1778  2HG GLU C 153     -12.190  -3.996  20.002  0.00  0.00      C2   H
ATOM   1779  N   ILE C 154     -12.886  -1.174  15.771  0.00  0.00      C2   N
ATOM   1780  CA  ILE C 154     -12.632  -0.340  14.595  0.00  0.00      C2   C
ATOM   1781  C   ILE C 154     -13.193   1.074  14.915  0.00  0.00      C2   C
ATOM   1782  O   ILE C 154     -14.321   1.215  15.311  0.00  0.00      C2   O
ATOM   1783  CB  ILE C 154     -13.394  -1.030  13.359  0.00  0.00      C2   C
ATOM   1784  CG1 ILE C 154     -12.900  -2.470  13.066  0.00  0.00      C2   C
ATOM   1785  CG2 ILE C 154     -13.466  -0.173  12.016  0.00  0.00      C2   C
ATOM   1786  CD1 ILE C 154     -13.927  -3.237  12.123  0.00  0.00      C2   C
ATOM   1787  H   ILE C 154     -13.846  -1.080  16.071  0.00  0.00      C2   H
ATOM   1788  HA  ILE C 154     -11.578  -0.263  14.329  0.00  0.00      C2   H
ATOM   1789  HB  ILE C 154     -14.431  -1.042  13.693  0.00  0.00      C2   H
ATOM   1790 1HG1 ILE C 154     -11.917  -2.529  12.600  0.00  0.00      C2   H
ATOM   1791 2HG1 ILE C 154     -12.837  -3.022  14.004  0.00  0.00      C2   H
ATOM   1792 1HG2 ILE C 154     -14.090  -0.711  11.303  0.00  0.00      C2   H
ATOM   1793 2HG2 ILE C 154     -13.986   0.757  12.248  0.00  0.00      C2   H
ATOM   1794 3HG2 ILE C 154     -12.516   0.019  11.518  0.00  0.00      C2   H
ATOM   1795 1HD1 ILE C 154     -14.189  -4.203  12.555  0.00  0.00      C2   H
ATOM   1796 2HD1 ILE C 154     -14.833  -2.631  12.104  0.00  0.00      C2   H
ATOM   1797 3HD1 ILE C 154     -13.604  -3.293  11.084  0.00  0.00      C2   H
ATOM   1798  N   VAL C 155     -12.260   2.059  14.759  0.00  0.00      C2   N
ATOM   1799  CA  VAL C 155     -12.611   3.470  14.750  0.00  0.00      C2   C
ATOM   1800  C   VAL C 155     -12.412   3.997  13.278  0.00  0.00      C2   C
ATOM   1801  O   VAL C 155     -11.445   3.655  12.688  0.00  0.00      C2   O
ATOM   1802  CB  VAL C 155     -11.745   4.274  15.727  0.00  0.00      C2   C
ATOM   1803  CG1 VAL C 155     -12.176   5.736  15.776  0.00  0.00      C2   C
ATOM   1804  CG2 VAL C 155     -11.822   3.656  17.172  0.00  0.00      C2   C
ATOM   1805  H   VAL C 155     -11.344   1.764  14.451  0.00  0.00      C2   H
ATOM   1806  HA  VAL C 155     -13.672   3.620  14.950  0.00  0.00      C2   H
ATOM   1807  HB  VAL C 155     -10.740   4.275  15.307  0.00  0.00      C2   H
ATOM   1808 1HG1 VAL C 155     -11.661   6.289  14.991  0.00  0.00      C2   H
ATOM   1809 2HG1 VAL C 155     -13.247   5.889  15.910  0.00  0.00      C2   H
ATOM   1810 3HG1 VAL C 155     -11.804   6.103  16.733  0.00  0.00      C2   H
ATOM   1811 1HG2 VAL C 155     -11.234   4.093  17.980  0.00  0.00      C2   H
ATOM   1812 2HG2 VAL C 155     -12.816   3.808  17.592  0.00  0.00      C2   H
ATOM   1813 3HG2 VAL C 155     -11.598   2.589  17.165  0.00  0.00      C2   H
ATOM   1814  N   LYS C 156     -13.299   4.815  12.649  0.00  0.00      C2   N
ATOM   1815  CA  LYS C 156     -13.240   5.412  11.334  0.00  0.00      C2   C
ATOM   1816  C   LYS C 156     -13.385   6.944  11.642  0.00  0.00      C2   C
ATOM   1817  O   LYS C 156     -14.212   7.325  12.458  0.00  0.00      C2   O
ATOM   1818  CB  LYS C 156     -14.245   4.801  10.323  0.00  0.00      C2   C
ATOM   1819  CG  LYS C 156     -14.173   3.276  10.337  0.00  0.00      C2   C
ATOM   1820  CD  LYS C 156     -14.829   2.527   9.085  0.00  0.00      C2   C
ATOM   1821  CE  LYS C 156     -14.684   0.942   9.052  0.00  0.00      C2   C
ATOM   1822  NZ  LYS C 156     -15.438   0.414   7.882  0.00  0.00      C2   N
ATOM   1823  H   LYS C 156     -14.146   5.061  13.140  0.00  0.00      C2   H
ATOM   1824  HA  LYS C 156     -12.225   5.294  10.957  0.00  0.00      C2   H
ATOM   1825  1HB LYS C 156     -15.262   4.957  10.683  0.00  0.00      C2   H
ATOM   1826  2HB LYS C 156     -14.104   5.054   9.272  0.00  0.00      C2   H
ATOM   1827  1HG LYS C 156     -13.145   2.914  10.311  0.00  0.00      C2   H
ATOM   1828  2HG LYS C 156     -14.665   2.975  11.262  0.00  0.00      C2   H
ATOM   1829  1HD LYS C 156     -15.902   2.679   9.205  0.00  0.00      C2   H
ATOM   1830  2HD LYS C 156     -14.496   3.057   8.193  0.00  0.00      C2   H
ATOM   1831  1HE LYS C 156     -13.647   0.654   8.876  0.00  0.00      C2   H
ATOM   1832  2HE LYS C 156     -15.132   0.528   9.955  0.00  0.00      C2   H
ATOM   1833  1HZ LYS C 156     -16.363   0.810   7.800  0.00  0.00      C2   H
ATOM   1834  2HZ LYS C 156     -15.017   0.665   6.998  0.00  0.00      C2   H
ATOM   1835  3HZ LYS C 156     -15.510  -0.594   7.883  0.00  0.00      C2   H
ATOM   1836  N   VAL C 157     -12.696   7.876  11.030  0.00  0.00      C2   N
ATOM   1837  CA  VAL C 157     -12.772   9.300  11.364  0.00  0.00      C2   C
ATOM   1838  C   VAL C 157     -12.582  10.045  10.046  0.00  0.00      C2   C
ATOM   1839  O   VAL C 157     -11.875   9.583   9.128  0.00  0.00      C2   O
ATOM   1840  CB  VAL C 157     -11.635   9.834  12.303  0.00  0.00      C2   C
ATOM   1841  CG1 VAL C 157     -11.847   9.247  13.783  0.00  0.00      C2   C
ATOM   1842  CG2 VAL C 157     -10.139   9.592  11.894  0.00  0.00      C2   C
ATOM   1843  H   VAL C 157     -12.042   7.640  10.297  0.00  0.00      C2   H
ATOM   1844  HA  VAL C 157     -13.768   9.485  11.767  0.00  0.00      C2   H
ATOM   1845  HB  VAL C 157     -11.741  10.910  12.441  0.00  0.00      C2   H
ATOM   1846 1HG1 VAL C 157     -11.794   8.159  13.743  0.00  0.00      C2   H
ATOM   1847 2HG1 VAL C 157     -11.107   9.549  14.525  0.00  0.00      C2   H
ATOM   1848 3HG1 VAL C 157     -12.788   9.635  14.174  0.00  0.00      C2   H
ATOM   1849 1HG2 VAL C 157      -9.934   9.752  10.835  0.00  0.00      C2   H
ATOM   1850 2HG2 VAL C 157      -9.462  10.198  12.495  0.00  0.00      C2   H
ATOM   1851 3HG2 VAL C 157      -9.828   8.581  12.160  0.00  0.00      C2   H
ATOM   1852  N   LYS C 158     -12.955  11.348  10.041  0.00  0.00      C2   N
ATOM   1853  CA  LYS C 158     -12.337  12.357   9.122  0.00  0.00      C2   C
ATOM   1854  C   LYS C 158     -11.818  13.540  10.004  0.00  0.00      C2   C
ATOM   1855  O   LYS C 158     -12.470  13.866  10.992  0.00  0.00      C2   O
ATOM   1856  CB  LYS C 158     -13.365  12.983   8.099  0.00  0.00      C2   C
ATOM   1857  CG  LYS C 158     -13.902  11.940   7.187  0.00  0.00      C2   C
ATOM   1858  CD  LYS C 158     -14.851  12.413   6.065  0.00  0.00      C2   C
ATOM   1859  CE  LYS C 158     -16.190  13.116   6.501  0.00  0.00      C2   C
ATOM   1860  NZ  LYS C 158     -16.867  13.518   5.285  0.00  0.00      C2   N
ATOM   1861  H   LYS C 158     -13.437  11.796  10.807  0.00  0.00      C2   H
ATOM   1862  HA  LYS C 158     -11.422  11.919   8.725  0.00  0.00      C2   H
ATOM   1863  1HB LYS C 158     -14.148  13.517   8.637  0.00  0.00      C2   H
ATOM   1864  2HB LYS C 158     -12.888  13.635   7.367  0.00  0.00      C2   H
ATOM   1865  1HG LYS C 158     -13.019  11.477   6.747  0.00  0.00      C2   H
ATOM   1866  2HG LYS C 158     -14.331  11.114   7.755  0.00  0.00      C2   H
ATOM   1867  1HD LYS C 158     -14.359  13.009   5.297  0.00  0.00      C2   H
ATOM   1868  2HD LYS C 158     -15.157  11.520   5.520  0.00  0.00      C2   H
ATOM   1869  1HE LYS C 158     -16.797  12.470   7.136  0.00  0.00      C2   H
ATOM   1870  2HE LYS C 158     -16.002  14.086   6.961  0.00  0.00      C2   H
ATOM   1871  1HZ LYS C 158     -16.174  13.951   4.692  0.00  0.00      C2   H
ATOM   1872  2HZ LYS C 158     -17.361  12.803   4.770  0.00  0.00      C2   H
ATOM   1873  3HZ LYS C 158     -17.517  14.237   5.568  0.00  0.00      C2   H
ATOM   1874  N   ALA C 159     -10.663  14.130   9.621  0.00  0.00      C2   N
ATOM   1875  CA  ALA C 159      -9.791  15.029  10.355  0.00  0.00      C2   C
ATOM   1876  C   ALA C 159      -9.320  16.069   9.364  0.00  0.00      C2   C
ATOM   1877  O   ALA C 159      -9.474  15.933   8.165  0.00  0.00      C2   O
ATOM   1878  CB  ALA C 159      -8.674  14.214  11.040  0.00  0.00      C2   C
ATOM   1879  H   ALA C 159     -10.231  13.825   8.760  0.00  0.00      C2   H
ATOM   1880  HA  ALA C 159     -10.515  15.517  11.007  0.00  0.00      C2   H
ATOM   1881  1HB ALA C 159      -8.952  13.944  12.058  0.00  0.00      C2   H
ATOM   1882  2HB ALA C 159      -8.462  13.307  10.475  0.00  0.00      C2   H
ATOM   1883  3HB ALA C 159      -7.882  14.963  11.040  0.00  0.00      C2   H
ATOM   1884  N   ILE C 160      -8.800  17.157   9.946  0.00  0.00      C2   N
ATOM   1885  CA  ILE C 160      -8.340  18.349   9.185  0.00  0.00      C2   C
ATOM   1886  C   ILE C 160      -7.166  19.104   9.766  0.00  0.00      C2   C
ATOM   1887  O   ILE C 160      -6.989  19.267  10.957  0.00  0.00      C2   O
ATOM   1888  CB  ILE C 160      -9.609  19.349   9.018  0.00  0.00      C2   C
ATOM   1889  CG1 ILE C 160      -9.384  20.472   7.984  0.00  0.00      C2   C
ATOM   1890  CG2 ILE C 160     -10.133  19.792  10.329  0.00  0.00      C2   C
ATOM   1891  CD1 ILE C 160     -10.486  21.513   7.840  0.00  0.00      C2   C
ATOM   1892  H   ILE C 160      -8.824  17.287  10.947  0.00  0.00      C2   H
ATOM   1893  HA  ILE C 160      -8.008  17.940   8.231  0.00  0.00      C2   H
ATOM   1894  HB  ILE C 160     -10.377  18.716   8.572  0.00  0.00      C2   H
ATOM   1895 1HG1 ILE C 160      -8.503  21.027   8.303  0.00  0.00      C2   H
ATOM   1896 2HG1 ILE C 160      -9.062  20.025   7.044  0.00  0.00      C2   H
ATOM   1897 1HG2 ILE C 160      -9.461  20.390  10.945  0.00  0.00      C2   H
ATOM   1898 2HG2 ILE C 160     -11.086  20.309  10.223  0.00  0.00      C2   H
ATOM   1899 3HG2 ILE C 160     -10.377  18.901  10.907  0.00  0.00      C2   H
ATOM   1900 1HD1 ILE C 160     -11.446  21.040   8.044  0.00  0.00      C2   H
ATOM   1901 2HD1 ILE C 160     -10.452  22.272   8.622  0.00  0.00      C2   H
ATOM   1902 3HD1 ILE C 160     -10.403  22.016   6.876  0.00  0.00      C2   H
ATOM   1903  N   GLY C 161      -6.332  19.572   8.806  0.00  0.00      C2   N
ATOM   1904  CA  GLY C 161      -5.160  20.325   9.112  0.00  0.00      C2   C
ATOM   1905  C   GLY C 161      -5.477  21.680   9.772  0.00  0.00      C2   C
ATOM   1906  O   GLY C 161      -6.188  22.458   9.221  0.00  0.00      C2   O
ATOM   1907  H   GLY C 161      -6.613  19.378   7.855  0.00  0.00      C2   H
ATOM   1908  1HA GLY C 161      -4.588  19.669   9.769  0.00  0.00      C2   H
ATOM   1909  2HA GLY C 161      -4.700  20.421   8.129  0.00  0.00      C2   H
ATOM   1910  N   ARG C 162      -4.878  21.908  10.949  0.00  0.00      C2   N
ATOM   1911  CA  ARG C 162      -4.844  23.219  11.623  0.00  0.00      C2   C
ATOM   1912  C   ARG C 162      -3.606  23.968  11.303  0.00  0.00      C2   C
ATOM   1913  O   ARG C 162      -3.513  24.494  10.252  0.00  0.00      C2   O
ATOM   1914  CB  ARG C 162      -5.184  23.008  13.152  0.00  0.00      C2   C
ATOM   1915  CG  ARG C 162      -6.625  22.776  13.497  0.00  0.00      C2   C
ATOM   1916  CD  ARG C 162      -7.764  23.288  12.489  0.00  0.00      C2   C
ATOM   1917  NE  ARG C 162      -9.099  22.863  13.013  0.00  0.00      C2   N
ATOM   1918  CZ  ARG C 162     -10.206  22.878  12.318  0.00  0.00      C2   C
ATOM   1919  NH1 ARG C 162     -10.318  23.427  11.155  0.00  0.00      C2   N
ATOM   1920  NH2 ARG C 162     -11.262  22.337  12.827  0.00  0.00      C2   N
ATOM   1921  H   ARG C 162      -4.293  21.226  11.410  0.00  0.00      C2   H
ATOM   1922  HA  ARG C 162      -5.664  23.834  11.254  0.00  0.00      C2   H
ATOM   1923  1HB ARG C 162      -4.573  22.159  13.460  0.00  0.00      C2   H
ATOM   1924  2HB ARG C 162      -4.855  23.847  13.765  0.00  0.00      C2   H
ATOM   1925  1HG ARG C 162      -6.815  21.741  13.781  0.00  0.00      C2   H
ATOM   1926  2HG ARG C 162      -6.712  23.418  14.374  0.00  0.00      C2   H
ATOM   1927  1HD ARG C 162      -7.775  24.357  12.275  0.00  0.00      C2   H
ATOM   1928  2HD ARG C 162      -7.662  22.755  11.544  0.00  0.00      C2   H
ATOM   1929  HE  ARG C 162      -9.047  22.350  13.882  0.00  0.00      C2   H
ATOM   1930 1HH1 ARG C 162      -9.514  23.690  10.603  0.00  0.00      C2   H
ATOM   1931 2HH1 ARG C 162     -11.191  23.466  10.649  0.00  0.00      C2   H
ATOM   1932 1HH2 ARG C 162     -11.432  22.373  13.822  0.00  0.00      C2   H
ATOM   1933 2HH2 ARG C 162     -12.108  22.385  12.277  0.00  0.00      C2   H
ATOM   1934  N   GLN C 163      -2.591  24.008  12.201  0.00  0.00      C2   N
ATOM   1935  CA  GLN C 163      -1.526  25.067  12.124  0.00  0.00      C2   C
ATOM   1936  C   GLN C 163      -0.074  24.491  11.995  0.00  0.00      C2   C
ATOM   1937  O   GLN C 163       0.225  23.398  12.441  0.00  0.00      C2   O
ATOM   1938  CB  GLN C 163      -1.481  25.928  13.441  0.00  0.00      C2   C
ATOM   1939  CG  GLN C 163      -2.885  26.414  13.903  0.00  0.00      C2   C
ATOM   1940  CD  GLN C 163      -2.822  27.421  15.029  0.00  0.00      C2   C
ATOM   1941  OE1 GLN C 163      -3.737  27.504  15.873  0.00  0.00      C2   O
ATOM   1942  NE2 GLN C 163      -1.842  28.234  15.099  0.00  0.00      C2   N
ATOM   1943  H   GLN C 163      -2.527  23.355  12.969  0.00  0.00      C2   H
ATOM   1944  HA  GLN C 163      -1.750  25.711  11.273  0.00  0.00      C2   H
ATOM   1945  1HB GLN C 163      -1.040  25.378  14.272  0.00  0.00      C2   H
ATOM   1946  2HB GLN C 163      -0.742  26.697  13.217  0.00  0.00      C2   H
ATOM   1947  1HG GLN C 163      -3.424  26.796  13.036  0.00  0.00      C2   H
ATOM   1948  2HG GLN C 163      -3.505  25.640  14.354  0.00  0.00      C2   H
ATOM   1949 1HE2 GLN C 163      -1.775  28.846  15.899  0.00  0.00      C2   H
ATOM   1950 2HE2 GLN C 163      -1.329  28.445  14.255  0.00  0.00      C2   H
ATOM   1951  N   ARG C 164       0.906  25.188  11.389  0.00  0.00      C2   N
ATOM   1952  CA  ARG C 164       2.302  24.821  11.209  0.00  0.00      C2   C
ATOM   1953  C   ARG C 164       3.000  24.729  12.600  0.00  0.00      C2   C
ATOM   1954  O   ARG C 164       2.664  25.470  13.508  0.00  0.00      C2   O
ATOM   1955  CB  ARG C 164       2.869  25.897  10.246  0.00  0.00      C2   C
ATOM   1956  CG  ARG C 164       2.254  25.828   8.841  0.00  0.00      C2   C
ATOM   1957  CD  ARG C 164       3.195  26.489   7.740  0.00  0.00      C2   C
ATOM   1958  NE  ARG C 164       3.484  27.910   7.996  0.00  0.00      C2   N
ATOM   1959  CZ  ARG C 164       4.454  28.459   8.692  0.00  0.00      C2   C
ATOM   1960  NH1 ARG C 164       5.570  27.922   9.225  0.00  0.00      C2   N
ATOM   1961  NH2 ARG C 164       4.189  29.774   8.926  0.00  0.00      C2   N
ATOM   1962  H   ARG C 164       0.662  26.165  11.303  0.00  0.00      C2   H
ATOM   1963  HA  ARG C 164       2.309  23.804  10.816  0.00  0.00      C2   H
ATOM   1964  1HB ARG C 164       2.922  26.872  10.729  0.00  0.00      C2   H
ATOM   1965  2HB ARG C 164       3.908  25.640  10.042  0.00  0.00      C2   H
ATOM   1966  1HG ARG C 164       1.894  24.823   8.624  0.00  0.00      C2   H
ATOM   1967  2HG ARG C 164       1.351  26.433   8.926  0.00  0.00      C2   H
ATOM   1968  1HD ARG C 164       4.135  25.941   7.677  0.00  0.00      C2   H
ATOM   1969  2HD ARG C 164       2.821  26.440   6.718  0.00  0.00      C2   H
ATOM   1970  HE  ARG C 164       2.686  28.474   7.741  0.00  0.00      C2   H
ATOM   1971 1HH1 ARG C 164       5.901  27.074   8.786  0.00  0.00      C2   H
ATOM   1972 2HH1 ARG C 164       6.255  28.545   9.629  0.00  0.00      C2   H
ATOM   1973 1HH2 ARG C 164       3.462  30.294   8.457  0.00  0.00      C2   H
ATOM   1974 2HH2 ARG C 164       4.812  30.351   9.473  0.00  0.00      C2   H
ATOM   1975  N   PHE C 165       4.040  23.866  12.659  0.00  0.00      C2   N
ATOM   1976  CA  PHE C 165       4.876  23.691  13.810  0.00  0.00      C2   C
ATOM   1977  C   PHE C 165       6.349  23.451  13.459  0.00  0.00      C2   C
ATOM   1978  O   PHE C 165       6.756  23.114  12.325  0.00  0.00      C2   O
ATOM   1979  CB  PHE C 165       4.314  22.704  14.798  0.00  0.00      C2   C
ATOM   1980  CG  PHE C 165       4.079  21.226  14.400  0.00  0.00      C2   C
ATOM   1981  CD1 PHE C 165       5.265  20.473  13.955  0.00  0.00      C2   C
ATOM   1982  CD2 PHE C 165       2.859  20.565  14.615  0.00  0.00      C2   C
ATOM   1983  CE1 PHE C 165       5.151  19.094  13.793  0.00  0.00      C2   C
ATOM   1984  CE2 PHE C 165       2.842  19.230  14.349  0.00  0.00      C2   C
ATOM   1985  CZ  PHE C 165       3.976  18.465  14.122  0.00  0.00      C2   C
ATOM   1986  H   PHE C 165       4.111  23.148  11.952  0.00  0.00      C2   H
ATOM   1987  HA  PHE C 165       4.798  24.665  14.294  0.00  0.00      C2   H
ATOM   1988  1HB PHE C 165       4.993  22.749  15.649  0.00  0.00      C2   H
ATOM   1989  2HB PHE C 165       3.444  23.137  15.292  0.00  0.00      C2   H
ATOM   1990  HD1 PHE C 165       6.240  20.872  13.718  0.00  0.00      C2   H
ATOM   1991  HD2 PHE C 165       1.930  21.092  14.777  0.00  0.00      C2   H
ATOM   1992  HE1 PHE C 165       6.031  18.489  13.629  0.00  0.00      C2   H
ATOM   1993  HE2 PHE C 165       1.916  18.680  14.263  0.00  0.00      C2   H
ATOM   1994  HZ  PHE C 165       4.004  17.390  14.015  0.00  0.00      C2   H
ATOM   1995  N   LYS C 166       7.058  23.599  14.542  0.00  0.00      C2   N
ATOM   1996  CA  LYS C 166       8.416  23.061  14.618  0.00  0.00      C2   C
ATOM   1997  C   LYS C 166       8.193  21.921  15.670  0.00  0.00      C2   C
ATOM   1998  O   LYS C 166       7.688  22.154  16.732  0.00  0.00      C2   O
ATOM   1999  CB  LYS C 166       9.551  24.090  14.896  0.00  0.00      C2   C
ATOM   2000  CG  LYS C 166       9.221  24.945  16.077  0.00  0.00      C2   C
ATOM   2001  CD  LYS C 166      10.322  26.014  16.408  0.00  0.00      C2   C
ATOM   2002  CE  LYS C 166       9.896  26.959  17.589  0.00  0.00      C2   C
ATOM   2003  NZ  LYS C 166      11.041  27.714  18.087  0.00  0.00      C2   N
ATOM   2004  H   LYS C 166       6.719  24.018  15.397  0.00  0.00      C2   H
ATOM   2005  HA  LYS C 166       8.723  22.565  13.697  0.00  0.00      C2   H
ATOM   2006  1HB LYS C 166      10.534  23.620  14.857  0.00  0.00      C2   H
ATOM   2007  2HB LYS C 166       9.692  24.659  13.977  0.00  0.00      C2   H
ATOM   2008  1HG LYS C 166       8.334  25.519  15.807  0.00  0.00      C2   H
ATOM   2009  2HG LYS C 166       9.001  24.342  16.957  0.00  0.00      C2   H
ATOM   2010  1HD LYS C 166      11.304  25.560  16.546  0.00  0.00      C2   H
ATOM   2011  2HD LYS C 166      10.404  26.661  15.535  0.00  0.00      C2   H
ATOM   2012  1HE LYS C 166       9.076  27.619  17.308  0.00  0.00      C2   H
ATOM   2013  2HE LYS C 166       9.584  26.315  18.411  0.00  0.00      C2   H
ATOM   2014  1HZ LYS C 166      10.805  28.328  18.853  0.00  0.00      C2   H
ATOM   2015  2HZ LYS C 166      11.870  27.182  18.311  0.00  0.00      C2   H
ATOM   2016  3HZ LYS C 166      11.445  28.356  17.420  0.00  0.00      C2   H
ATOM   2017  N   VAL C 167       8.679  20.770  15.298  0.00  0.00      C2   N
ATOM   2018  CA  VAL C 167       8.780  19.629  16.202  0.00  0.00      C2   C
ATOM   2019  C   VAL C 167      10.185  19.680  16.715  0.00  0.00      C2   C
ATOM   2020  O   VAL C 167      11.162  19.607  16.018  0.00  0.00      C2   O
ATOM   2021  CB  VAL C 167       8.322  18.182  15.616  0.00  0.00      C2   C
ATOM   2022  CG1 VAL C 167       8.838  17.803  14.250  0.00  0.00      C2   C
ATOM   2023  CG2 VAL C 167       8.542  17.120  16.690  0.00  0.00      C2   C
ATOM   2024  H   VAL C 167       9.181  20.770  14.422  0.00  0.00      C2   H
ATOM   2025  HA  VAL C 167       8.085  19.742  17.034  0.00  0.00      C2   H
ATOM   2026  HB  VAL C 167       7.264  18.318  15.392  0.00  0.00      C2   H
ATOM   2027 1HG1 VAL C 167       9.920  17.933  14.243  0.00  0.00      C2   H
ATOM   2028 2HG1 VAL C 167       8.736  16.748  13.997  0.00  0.00      C2   H
ATOM   2029 3HG1 VAL C 167       8.408  18.330  13.398  0.00  0.00      C2   H
ATOM   2030 1HG2 VAL C 167       9.582  16.802  16.762  0.00  0.00      C2   H
ATOM   2031 2HG2 VAL C 167       8.204  17.544  17.636  0.00  0.00      C2   H
ATOM   2032 3HG2 VAL C 167       7.865  16.273  16.579  0.00  0.00      C2   H
ATOM   2033  N   LEU C 168      10.199  19.878  18.061  0.00  0.00      C2   N
ATOM   2034  CA  LEU C 168      11.378  20.112  18.832  0.00  0.00      C2   C
ATOM   2035  C   LEU C 168      11.982  18.877  19.440  0.00  0.00      C2   C
ATOM   2036  O   LEU C 168      13.109  18.902  19.988  0.00  0.00      C2   O
ATOM   2037  CB  LEU C 168      11.123  21.049  19.951  0.00  0.00      C2   C
ATOM   2038  CG  LEU C 168      10.483  22.493  19.752  0.00  0.00      C2   C
ATOM   2039  CD1 LEU C 168       9.668  22.956  20.992  0.00  0.00      C2   C
ATOM   2040  CD2 LEU C 168      11.553  23.560  19.257  0.00  0.00      C2   C
ATOM   2041  H   LEU C 168       9.337  19.802  18.582  0.00  0.00      C2   H
ATOM   2042  HA  LEU C 168      12.143  20.533  18.179  0.00  0.00      C2   H
ATOM   2043  1HB LEU C 168      10.540  20.547  20.722  0.00  0.00      C2   H
ATOM   2044  2HB LEU C 168      12.052  21.086  20.519  0.00  0.00      C2   H
ATOM   2045  HG  LEU C 168       9.795  22.376  18.915  0.00  0.00      C2   H
ATOM   2046 1HD1 LEU C 168       8.611  22.722  21.115  0.00  0.00      C2   H
ATOM   2047 2HD1 LEU C 168      10.144  22.627  21.916  0.00  0.00      C2   H
ATOM   2048 3HD1 LEU C 168       9.781  24.041  20.994  0.00  0.00      C2   H
ATOM   2049 1HD2 LEU C 168      12.080  23.990  20.108  0.00  0.00      C2   H
ATOM   2050 2HD2 LEU C 168      12.379  23.179  18.657  0.00  0.00      C2   H
ATOM   2051 3HD2 LEU C 168      11.090  24.450  18.831  0.00  0.00      C2   H
ATOM   2052  N   GLU C 169      11.139  17.828  19.435  0.00  0.00      C2   N
ATOM   2053  CA  GLU C 169      11.383  16.474  19.980  0.00  0.00      C2   C
ATOM   2054  C   GLU C 169      10.285  15.542  19.480  0.00  0.00      C2   C
ATOM   2055  O   GLU C 169       9.145  15.924  19.487  0.00  0.00      C2   O
ATOM   2056  CB  GLU C 169      11.571  16.588  21.493  0.00  0.00      C2   C
ATOM   2057  CG  GLU C 169      11.240  15.355  22.421  0.00  0.00      C2   C
ATOM   2058  CD  GLU C 169      11.371  15.935  23.855  0.00  0.00      C2   C
ATOM   2059  OE1 GLU C 169      12.190  16.803  24.105  0.00  0.00      C2   O
ATOM   2060  OE2 GLU C 169      10.758  15.399  24.788  0.00  0.00      C2   O
ATOM   2061  H   GLU C 169      10.198  17.833  19.068  0.00  0.00      C2   H
ATOM   2062  HA  GLU C 169      12.382  16.280  19.590  0.00  0.00      C2   H
ATOM   2063  1HB GLU C 169      12.572  16.953  21.725  0.00  0.00      C2   H
ATOM   2064  2HB GLU C 169      10.936  17.407  21.829  0.00  0.00      C2   H
ATOM   2065  1HG GLU C 169      10.216  14.991  22.333  0.00  0.00      C2   H
ATOM   2066  2HG GLU C 169      12.046  14.636  22.276  0.00  0.00      C2   H
ATOM   2067  N   LEU C 170      10.603  14.317  19.215  0.00  0.00      C2   N
ATOM   2068  CA  LEU C 170       9.722  13.119  18.968  0.00  0.00      C2   C
ATOM   2069  C   LEU C 170      10.032  12.227  20.201  0.00  0.00      C2   C
ATOM   2070  O   LEU C 170      11.171  11.796  20.269  0.00  0.00      C2   O
ATOM   2071  CB  LEU C 170      10.129  12.335  17.672  0.00  0.00      C2   C
ATOM   2072  CG  LEU C 170       9.288  12.557  16.450  0.00  0.00      C2   C
ATOM   2073  CD1 LEU C 170       9.726  11.642  15.273  0.00  0.00      C2   C
ATOM   2074  CD2 LEU C 170       7.786  12.466  16.675  0.00  0.00      C2   C
ATOM   2075  H   LEU C 170      11.584  14.131  19.065  0.00  0.00      C2   H
ATOM   2076  HA  LEU C 170       8.701  13.496  19.031  0.00  0.00      C2   H
ATOM   2077  1HB LEU C 170      11.082  12.726  17.317  0.00  0.00      C2   H
ATOM   2078  2HB LEU C 170      10.217  11.262  17.849  0.00  0.00      C2   H
ATOM   2079  HG  LEU C 170       9.475  13.576  16.113  0.00  0.00      C2   H
ATOM   2080 1HD1 LEU C 170       8.888  11.011  14.978  0.00  0.00      C2   H
ATOM   2081 2HD1 LEU C 170      10.023  12.061  14.312  0.00  0.00      C2   H
ATOM   2082 3HD1 LEU C 170      10.490  10.897  15.492  0.00  0.00      C2   H
ATOM   2083 1HD2 LEU C 170       7.109  13.187  16.218  0.00  0.00      C2   H
ATOM   2084 2HD2 LEU C 170       7.383  11.535  16.278  0.00  0.00      C2   H
ATOM   2085 3HD2 LEU C 170       7.603  12.436  17.749  0.00  0.00      C2   H
ATOM   2086  N   ARG C 171       9.036  11.799  20.985  0.00  0.00      C2   N
ATOM   2087  CA  ARG C 171       9.219  10.695  21.931  0.00  0.00      C2   C
ATOM   2088  C   ARG C 171       8.985   9.352  21.143  0.00  0.00      C2   C
ATOM   2089  O   ARG C 171       7.900   8.770  21.224  0.00  0.00      C2   O
ATOM   2090  CB  ARG C 171       8.293  10.904  23.180  0.00  0.00      C2   C
ATOM   2091  CG  ARG C 171       8.515  12.274  23.882  0.00  0.00      C2   C
ATOM   2092  CD  ARG C 171       7.988  12.428  25.293  0.00  0.00      C2   C
ATOM   2093  NE  ARG C 171       8.479  13.718  25.862  0.00  0.00      C2   N
ATOM   2094  CZ  ARG C 171       8.054  14.369  26.971  0.00  0.00      C2   C
ATOM   2095  NH1 ARG C 171       7.189  13.834  27.771  0.00  0.00      C2   N
ATOM   2096  NH2 ARG C 171       8.603  15.614  27.086  0.00  0.00      C2   N
ATOM   2097  H   ARG C 171       8.094  11.964  20.661  0.00  0.00      C2   H
ATOM   2098  HA  ARG C 171      10.269  10.629  22.214  0.00  0.00      C2   H
ATOM   2099  1HB ARG C 171       7.237  10.815  22.923  0.00  0.00      C2   H
ATOM   2100  2HB ARG C 171       8.501  10.079  23.861  0.00  0.00      C2   H
ATOM   2101  1HG ARG C 171       9.599  12.380  23.864  0.00  0.00      C2   H
ATOM   2102  2HG ARG C 171       7.955  13.031  23.333  0.00  0.00      C2   H
ATOM   2103  1HD ARG C 171       6.903  12.392  25.190  0.00  0.00      C2   H
ATOM   2104  2HD ARG C 171       8.271  11.547  25.868  0.00  0.00      C2   H
ATOM   2105  HE  ARG C 171       9.357  14.000  25.449  0.00  0.00      C2   H
ATOM   2106 1HH1 ARG C 171       6.855  12.881  27.744  0.00  0.00      C2   H
ATOM   2107 2HH1 ARG C 171       6.833  14.260  28.615  0.00  0.00      C2   H
ATOM   2108 1HH2 ARG C 171       9.241  15.960  26.385  0.00  0.00      C2   H
ATOM   2109 2HH2 ARG C 171       8.368  16.253  27.832  0.00  0.00      C2   H
ATOM   2110  N   THR C 172      10.010   8.844  20.475  0.00  0.00      C2   N
ATOM   2111  CA  THR C 172      10.242   7.495  19.986  0.00  0.00      C2   C
ATOM   2112  C   THR C 172      10.750   6.654  21.198  0.00  0.00      C2   C
ATOM   2113  O   THR C 172      11.210   7.169  22.187  0.00  0.00      C2   O
ATOM   2114  CB  THR C 172      11.381   7.540  18.923  0.00  0.00      C2   C
ATOM   2115  OG1 THR C 172      12.344   8.541  19.316  0.00  0.00      C2   O
ATOM   2116  CG2 THR C 172      10.782   8.081  17.542  0.00  0.00      C2   C
ATOM   2117  H   THR C 172      10.847   9.377  20.666  0.00  0.00      C2   H
ATOM   2118  HA  THR C 172       9.305   7.105  19.589  0.00  0.00      C2   H
ATOM   2119  HB  THR C 172      11.741   6.533  18.708  0.00  0.00      C2   H
ATOM   2120  HG1 THR C 172      12.198   9.396  18.905  0.00  0.00      C2   H
ATOM   2121 1HG2 THR C 172      10.003   7.426  17.151  0.00  0.00      C2   H
ATOM   2122 2HG2 THR C 172      10.331   9.071  17.483  0.00  0.00      C2   H
ATOM   2123 3HG2 THR C 172      11.643   8.180  16.882  0.00  0.00      C2   H
ATOM   2124  N   GLN C 173      10.596   5.372  20.920  0.00  0.00      C2   N
ATOM   2125  CA  GLN C 173      11.090   4.198  21.662  0.00  0.00      C2   C
ATOM   2126  C   GLN C 173      10.691   4.269  23.179  0.00  0.00      C2   C
ATOM   2127  O   GLN C 173      11.526   4.231  24.101  0.00  0.00      C2   O
ATOM   2128  CB  GLN C 173      12.606   4.212  21.571  0.00  0.00      C2   C
ATOM   2129  CG  GLN C 173      13.101   4.370  20.142  0.00  0.00      C2   C
ATOM   2130  CD  GLN C 173      14.463   3.644  20.008  0.00  0.00      C2   C
ATOM   2131  OE1 GLN C 173      14.562   2.443  20.092  0.00  0.00      C2   O
ATOM   2132  NE2 GLN C 173      15.488   4.372  19.625  0.00  0.00      C2   N
ATOM   2133  H   GLN C 173      10.004   5.157  20.131  0.00  0.00      C2   H
ATOM   2134  HA  GLN C 173      10.601   3.292  21.304  0.00  0.00      C2   H
ATOM   2135  1HB GLN C 173      13.068   4.951  22.225  0.00  0.00      C2   H
ATOM   2136  2HB GLN C 173      13.019   3.286  21.971  0.00  0.00      C2   H
ATOM   2137  1HG GLN C 173      12.378   4.018  19.407  0.00  0.00      C2   H
ATOM   2138  2HG GLN C 173      13.367   5.419  20.011  0.00  0.00      C2   H
ATOM   2139 1HE2 GLN C 173      16.430   4.012  19.575  0.00  0.00      C2   H
ATOM   2140 2HE2 GLN C 173      15.340   5.329  19.335  0.00  0.00      C2   H
ATOM   2141  N   SER C 174       9.350   4.444  23.408  0.00  0.00      C2   N
ATOM   2142  CA  SER C 174       8.849   4.803  24.672  0.00  0.00      C2   C
ATOM   2143  C   SER C 174       7.427   4.177  24.874  0.00  0.00      C2   C
ATOM   2144  O   SER C 174       7.165   3.871  26.032  0.00  0.00      C2   O
ATOM   2145  CB  SER C 174       8.941   6.350  24.871  0.00  0.00      C2   C
ATOM   2146  OG  SER C 174       8.468   6.942  23.702  0.00  0.00      C2   O
ATOM   2147  H   SER C 174       8.752   4.559  22.602  0.00  0.00      C2   H
ATOM   2148  HA  SER C 174       9.434   4.346  25.470  0.00  0.00      C2   H
ATOM   2149  1HB SER C 174       8.430   6.719  25.760  0.00  0.00      C2   H
ATOM   2150  2HB SER C 174       9.990   6.636  24.956  0.00  0.00      C2   H
ATOM   2151  HG  SER C 174       9.070   6.662  23.008  0.00  0.00      C2   H
ATOM   2152  N   ASP C 175       6.553   4.098  23.811  0.00  0.00      C2   N
ATOM   2153  CA  ASP C 175       5.197   3.479  23.890  0.00  0.00      C2   C
ATOM   2154  C   ASP C 175       4.771   3.098  22.471  0.00  0.00      C2   C
ATOM   2155  O   ASP C 175       5.554   3.284  21.504  0.00  0.00      C2   O
ATOM   2156  CB  ASP C 175       4.202   4.517  24.461  0.00  0.00      C2   C
ATOM   2157  CG  ASP C 175       2.733   4.197  24.615  0.00  0.00      C2   C
ATOM   2158  OD1 ASP C 175       2.412   3.095  25.064  0.00  0.00      C2   O
ATOM   2159  OD2 ASP C 175       1.896   5.041  24.320  0.00  0.00      C2   O
ATOM   2160  H   ASP C 175       6.832   4.303  22.863  0.00  0.00      C2   H
ATOM   2161  HA  ASP C 175       5.254   2.498  24.362  0.00  0.00      C2   H
ATOM   2162  1HB ASP C 175       4.512   4.866  25.446  0.00  0.00      C2   H
ATOM   2163  2HB ASP C 175       4.439   5.474  23.997  0.00  0.00      C2   H
ATOM   2164  N   GLY C 176       3.618   2.403  22.289  0.00  0.00      C2   N
ATOM   2165  CA  GLY C 176       3.069   2.152  20.986  0.00  0.00      C2   C
ATOM   2166  C   GLY C 176       2.674   3.386  20.129  0.00  0.00      C2   C
ATOM   2167  O   GLY C 176       2.646   3.391  18.924  0.00  0.00      C2   O
ATOM   2168  H   GLY C 176       3.071   2.116  23.089  0.00  0.00      C2   H
ATOM   2169  1HA GLY C 176       3.747   1.455  20.492  0.00  0.00      C2   H
ATOM   2170  2HA GLY C 176       2.113   1.654  21.152  0.00  0.00      C2   H
ATOM   2171  N   ILE C 177       2.339   4.505  20.803  0.00  0.00      C2   N
ATOM   2172  CA  ILE C 177       2.067   5.762  20.175  0.00  0.00      C2   C
ATOM   2173  C   ILE C 177       3.268   6.675  20.467  0.00  0.00      C2   C
ATOM   2174  O   ILE C 177       3.753   6.701  21.615  0.00  0.00      C2   O
ATOM   2175  CB  ILE C 177       0.799   6.357  20.851  0.00  0.00      C2   C
ATOM   2176  CG1 ILE C 177      -0.470   5.442  20.631  0.00  0.00      C2   C
ATOM   2177  CG2 ILE C 177       0.455   7.780  20.353  0.00  0.00      C2   C
ATOM   2178  CD1 ILE C 177      -0.923   5.104  19.244  0.00  0.00      C2   C
ATOM   2179  H   ILE C 177       2.487   4.565  21.800  0.00  0.00      C2   H
ATOM   2180  HA  ILE C 177       1.844   5.634  19.116  0.00  0.00      C2   H
ATOM   2181  HB  ILE C 177       1.054   6.458  21.905  0.00  0.00      C2   H
ATOM   2182 1HG1 ILE C 177      -0.145   4.475  21.015  0.00  0.00      C2   H
ATOM   2183 2HG1 ILE C 177      -1.245   5.871  21.267  0.00  0.00      C2   H
ATOM   2184 1HG2 ILE C 177      -0.485   8.020  20.850  0.00  0.00      C2   H
ATOM   2185 2HG2 ILE C 177       1.216   8.527  20.580  0.00  0.00      C2   H
ATOM   2186 3HG2 ILE C 177       0.384   7.674  19.271  0.00  0.00      C2   H
ATOM   2187 1HD1 ILE C 177      -0.784   4.062  18.957  0.00  0.00      C2   H
ATOM   2188 2HD1 ILE C 177      -1.972   5.322  19.046  0.00  0.00      C2   H
ATOM   2189 3HD1 ILE C 177      -0.347   5.607  18.467  0.00  0.00      C2   H
ATOM   2190  N   GLN C 178       3.740   7.439  19.491  0.00  0.00      C2   N
ATOM   2191  CA  GLN C 178       4.677   8.512  19.728  0.00  0.00      C2   C
ATOM   2192  C   GLN C 178       3.950   9.731  20.084  0.00  0.00      C2   C
ATOM   2193  O   GLN C 178       3.061  10.140  19.315  0.00  0.00      C2   O
ATOM   2194  CB  GLN C 178       5.526   8.677  18.496  0.00  0.00      C2   C
ATOM   2195  CG  GLN C 178       6.225   7.410  18.062  0.00  0.00      C2   C
ATOM   2196  CD  GLN C 178       7.112   7.532  16.923  0.00  0.00      C2   C
ATOM   2197  OE1 GLN C 178       7.278   8.520  16.232  0.00  0.00      C2   O
ATOM   2198  NE2 GLN C 178       7.615   6.410  16.503  0.00  0.00      C2   N
ATOM   2199  H   GLN C 178       3.360   7.324  18.562  0.00  0.00      C2   H
ATOM   2200  HA  GLN C 178       5.270   8.274  20.610  0.00  0.00      C2   H
ATOM   2201  1HB GLN C 178       4.887   8.989  17.670  0.00  0.00      C2   H
ATOM   2202  2HB GLN C 178       6.101   9.598  18.590  0.00  0.00      C2   H
ATOM   2203  1HG GLN C 178       6.772   6.934  18.876  0.00  0.00      C2   H
ATOM   2204  2HG GLN C 178       5.548   6.680  17.619  0.00  0.00      C2   H
ATOM   2205 1HE2 GLN C 178       8.246   6.444  15.716  0.00  0.00      C2   H
ATOM   2206 2HE2 GLN C 178       7.510   5.474  16.869  0.00  0.00      C2   H
ATOM   2207  N   GLN C 179       4.472  10.433  21.077  0.00  0.00      C2   N
ATOM   2208  CA  GLN C 179       4.231  11.832  21.381  0.00  0.00      C2   C
ATOM   2209  C   GLN C 179       5.293  12.604  20.592  0.00  0.00      C2   C
ATOM   2210  O   GLN C 179       6.408  12.082  20.368  0.00  0.00      C2   O
ATOM   2211  CB  GLN C 179       4.279  12.041  22.909  0.00  0.00      C2   C
ATOM   2212  CG  GLN C 179       3.383  11.126  23.723  0.00  0.00      C2   C
ATOM   2213  CD  GLN C 179       1.844  11.248  23.690  0.00  0.00      C2   C
ATOM   2214  OE1 GLN C 179       1.358  12.269  23.227  0.00  0.00      C2   O
ATOM   2215  NE2 GLN C 179       1.151  10.147  24.105  0.00  0.00      C2   N
ATOM   2216  H   GLN C 179       5.335  10.134  21.510  0.00  0.00      C2   H
ATOM   2217  HA  GLN C 179       3.243  12.086  20.999  0.00  0.00      C2   H
ATOM   2218  1HB GLN C 179       5.297  11.898  23.270  0.00  0.00      C2   H
ATOM   2219  2HB GLN C 179       3.931  13.066  23.038  0.00  0.00      C2   H
ATOM   2220  1HG GLN C 179       3.779  10.130  23.526  0.00  0.00      C2   H
ATOM   2221  2HG GLN C 179       3.605  11.267  24.781  0.00  0.00      C2   H
ATOM   2222 1HE2 GLN C 179       0.156  10.053  24.255  0.00  0.00      C2   H
ATOM   2223 2HE2 GLN C 179       1.692   9.321  24.315  0.00  0.00      C2   H
ATOM   2224  N   ALA C 180       5.034  13.874  20.367  0.00  0.00      C2   N
ATOM   2225  CA  ALA C 180       6.055  14.846  19.851  0.00  0.00      C2   C
ATOM   2226  C   ALA C 180       5.872  16.134  20.659  0.00  0.00      C2   C
ATOM   2227  O   ALA C 180       4.717  16.521  20.872  0.00  0.00      C2   O
ATOM   2228  CB  ALA C 180       5.640  15.261  18.390  0.00  0.00      C2   C
ATOM   2229  H   ALA C 180       4.100  14.185  20.595  0.00  0.00      C2   H
ATOM   2230  HA  ALA C 180       7.059  14.431  19.932  0.00  0.00      C2   H
ATOM   2231  1HB ALA C 180       5.754  14.422  17.704  0.00  0.00      C2   H
ATOM   2232  2HB ALA C 180       4.759  15.874  18.198  0.00  0.00      C2   H
ATOM   2233  3HB ALA C 180       6.472  15.882  18.058  0.00  0.00      C2   H
ATOM   2234  N   LYS C 181       7.025  16.727  21.064  0.00  0.00      C2   N
ATOM   2235  CA  LYS C 181       6.961  18.034  21.723  0.00  0.00      C2   C
ATOM   2236  C   LYS C 181       7.012  19.128  20.635  0.00  0.00      C2   C
ATOM   2237  O   LYS C 181       7.977  19.244  19.866  0.00  0.00      C2   O
ATOM   2238  CB  LYS C 181       8.102  18.185  22.728  0.00  0.00      C2   C
ATOM   2239  CG  LYS C 181       7.809  19.230  23.795  0.00  0.00      C2   C
ATOM   2240  CD  LYS C 181       8.912  19.317  24.915  0.00  0.00      C2   C
ATOM   2241  CE  LYS C 181       8.468  19.975  26.299  0.00  0.00      C2   C
ATOM   2242  NZ  LYS C 181       9.573  20.184  27.226  0.00  0.00      C2   N
ATOM   2243  H   LYS C 181       7.874  16.464  20.585  0.00  0.00      C2   H
ATOM   2244  HA  LYS C 181       6.038  18.119  22.296  0.00  0.00      C2   H
ATOM   2245  1HB LYS C 181       8.313  17.278  23.296  0.00  0.00      C2   H
ATOM   2246  2HB LYS C 181       9.033  18.409  22.206  0.00  0.00      C2   H
ATOM   2247  1HG LYS C 181       7.842  20.198  23.294  0.00  0.00      C2   H
ATOM   2248  2HG LYS C 181       6.829  18.986  24.206  0.00  0.00      C2   H
ATOM   2249  1HD LYS C 181       9.338  18.333  25.109  0.00  0.00      C2   H
ATOM   2250  2HD LYS C 181       9.656  19.993  24.492  0.00  0.00      C2   H
ATOM   2251  1HE LYS C 181       8.050  20.949  26.047  0.00  0.00      C2   H
ATOM   2252  2HE LYS C 181       7.613  19.364  26.590  0.00  0.00      C2   H
ATOM   2253  1HZ LYS C 181       9.941  19.291  27.521  0.00  0.00      C2   H
ATOM   2254  2HZ LYS C 181      10.319  20.716  26.801  0.00  0.00      C2   H
ATOM   2255  3HZ LYS C 181       9.206  20.620  28.059  0.00  0.00      C2   H
ATOM   2256  N   VAL C 182       5.862  19.857  20.446  0.00  0.00      C2   N
ATOM   2257  CA  VAL C 182       5.614  20.806  19.389  0.00  0.00      C2   C
ATOM   2258  C   VAL C 182       5.444  22.205  20.045  0.00  0.00      C2   C
ATOM   2259  O   VAL C 182       4.807  22.378  21.054  0.00  0.00      C2   O
ATOM   2260  CB  VAL C 182       4.252  20.490  18.656  0.00  0.00      C2   C
ATOM   2261  CG1 VAL C 182       3.469  21.676  17.941  0.00  0.00      C2   C
ATOM   2262  CG2 VAL C 182       4.395  19.345  17.632  0.00  0.00      C2   C
ATOM   2263  H   VAL C 182       5.147  19.729  21.148  0.00  0.00      C2   H
ATOM   2264  HA  VAL C 182       6.442  20.744  18.683  0.00  0.00      C2   H
ATOM   2265  HB  VAL C 182       3.707  20.046  19.490  0.00  0.00      C2   H
ATOM   2266 1HG1 VAL C 182       2.707  22.101  18.595  0.00  0.00      C2   H
ATOM   2267 2HG1 VAL C 182       4.272  22.376  17.713  0.00  0.00      C2   H
ATOM   2268 3HG1 VAL C 182       2.928  21.483  17.015  0.00  0.00      C2   H
ATOM   2269 1HG2 VAL C 182       4.878  19.710  16.726  0.00  0.00      C2   H
ATOM   2270 2HG2 VAL C 182       4.976  18.575  18.140  0.00  0.00      C2   H
ATOM   2271 3HG2 VAL C 182       3.455  18.935  17.262  0.00  0.00      C2   H
ATOM   2272  N   GLN C 183       6.015  23.163  19.274  0.00  0.00      C2   N
ATOM   2273  CA  GLN C 183       5.788  24.613  19.431  0.00  0.00      C2   C
ATOM   2274  C   GLN C 183       5.213  25.069  18.098  0.00  0.00      C2   C
ATOM   2275  O   GLN C 183       5.747  24.590  17.057  0.00  0.00      C2   O
ATOM   2276  CB  GLN C 183       7.078  25.345  19.791  0.00  0.00      C2   C
ATOM   2277  CG  GLN C 183       6.718  26.840  20.167  0.00  0.00      C2   C
ATOM   2278  CD  GLN C 183       7.848  27.705  20.558  0.00  0.00      C2   C
ATOM   2279  OE1 GLN C 183       8.944  27.138  20.638  0.00  0.00      C2   O
ATOM   2280  NE2 GLN C 183       7.663  29.037  20.706  0.00  0.00      C2   N
ATOM   2281  H   GLN C 183       6.561  22.930  18.457  0.00  0.00      C2   H
ATOM   2282  HA  GLN C 183       4.995  24.857  20.137  0.00  0.00      C2   H
ATOM   2283  1HB GLN C 183       7.609  24.945  20.655  0.00  0.00      C2   H
ATOM   2284  2HB GLN C 183       7.783  25.405  18.962  0.00  0.00      C2   H
ATOM   2285  1HG GLN C 183       6.170  27.434  19.436  0.00  0.00      C2   H
ATOM   2286  2HG GLN C 183       6.090  26.827  21.058  0.00  0.00      C2   H
ATOM   2287 1HE2 GLN C 183       8.422  29.621  21.025  0.00  0.00      C2   H
ATOM   2288 2HE2 GLN C 183       6.757  29.467  20.586  0.00  0.00      C2   H
ATOM   2289  N   ILE C 184       4.110  25.807  18.062  0.00  0.00      C2   N
ATOM   2290  CA  ILE C 184       3.436  26.158  16.756  0.00  0.00      C2   C
ATOM   2291  C   ILE C 184       4.292  27.262  16.041  0.00  0.00      C2   C
ATOM   2292  O   ILE C 184       4.883  28.097  16.732  0.00  0.00      C2   O
ATOM   2293  CB  ILE C 184       2.074  26.714  17.159  0.00  0.00      C2   C
ATOM   2294  CG1 ILE C 184       1.218  25.670  17.862  0.00  0.00      C2   C
ATOM   2295  CG2 ILE C 184       1.376  27.336  15.944  0.00  0.00      C2   C
ATOM   2296  CD1 ILE C 184       0.814  24.476  17.053  0.00  0.00      C2   C
ATOM   2297  H   ILE C 184       3.765  26.092  18.967  0.00  0.00      C2   H
ATOM   2298  HA  ILE C 184       3.476  25.218  16.205  0.00  0.00      C2   H
ATOM   2299  HB  ILE C 184       2.194  27.508  17.896  0.00  0.00      C2   H
ATOM   2300 1HG1 ILE C 184       1.818  25.279  18.683  0.00  0.00      C2   H
ATOM   2301 2HG1 ILE C 184       0.318  26.023  18.365  0.00  0.00      C2   H
ATOM   2302 1HG2 ILE C 184       1.244  26.525  15.228  0.00  0.00      C2   H
ATOM   2303 2HG2 ILE C 184       0.391  27.719  16.210  0.00  0.00      C2   H
ATOM   2304 3HG2 ILE C 184       1.889  28.194  15.508  0.00  0.00      C2   H
ATOM   2305 1HD1 ILE C 184       0.559  24.749  16.029  0.00  0.00      C2   H
ATOM   2306 2HD1 ILE C 184       1.605  23.728  16.999  0.00  0.00      C2   H
ATOM   2307 3HD1 ILE C 184      -0.066  24.041  17.528  0.00  0.00      C2   H
ATOM   2308  N   LEU C 185       4.395  27.203  14.718  0.00  0.00      C2   N
ATOM   2309  CA  LEU C 185       5.121  28.206  13.853  0.00  0.00      C2   C
ATOM   2310  C   LEU C 185       4.066  29.176  13.352  0.00  0.00      C2   C
ATOM   2311  O   LEU C 185       3.240  28.762  12.494  0.00  0.00      C2   O
ATOM   2312  CB  LEU C 185       5.808  27.490  12.696  0.00  0.00      C2   C
ATOM   2313  CG  LEU C 185       7.275  26.980  13.022  0.00  0.00      C2   C
ATOM   2314  CD1 LEU C 185       7.973  26.273  11.866  0.00  0.00      C2   C
ATOM   2315  CD2 LEU C 185       8.218  28.101  13.509  0.00  0.00      C2   C
ATOM   2316  H   LEU C 185       3.795  26.562  14.218  0.00  0.00      C2   H
ATOM   2317  HA  LEU C 185       5.928  28.719  14.377  0.00  0.00      C2   H
ATOM   2318  1HB LEU C 185       5.127  26.736  12.301  0.00  0.00      C2   H
ATOM   2319  2HB LEU C 185       5.918  28.088  11.791  0.00  0.00      C2   H
ATOM   2320  HG  LEU C 185       7.108  26.243  13.808  0.00  0.00      C2   H
ATOM   2321 1HD1 LEU C 185       8.522  26.893  11.158  0.00  0.00      C2   H
ATOM   2322 2HD1 LEU C 185       8.719  25.526  12.141  0.00  0.00      C2   H
ATOM   2323 3HD1 LEU C 185       7.216  25.875  11.191  0.00  0.00      C2   H
ATOM   2324 1HD2 LEU C 185       8.396  27.850  14.554  0.00  0.00      C2   H
ATOM   2325 2HD2 LEU C 185       9.119  28.149  12.897  0.00  0.00      C2   H
ATOM   2326 3HD2 LEU C 185       7.696  29.049  13.376  0.00  0.00      C2   H
ATOM   2327  N   PRO C 186       4.097  30.480  13.846  0.00  0.00      C2   N
ATOM   2328  CA  PRO C 186       3.261  31.563  13.330  0.00  0.00      C2   C
ATOM   2329  C   PRO C 186       3.254  31.766  11.774  0.00  0.00      C2   C
ATOM   2330  O   PRO C 186       4.292  31.935  11.123  0.00  0.00      C2   O
ATOM   2331  CB  PRO C 186       3.902  32.758  13.980  0.00  0.00      C2   C
ATOM   2332  CG  PRO C 186       4.537  32.277  15.323  0.00  0.00      C2   C
ATOM   2333  CD  PRO C 186       4.880  30.847  15.015  0.00  0.00      C2   C
ATOM   2334  HA  PRO C 186       2.211  31.539  13.623  0.00  0.00      C2   H
ATOM   2335  1HB PRO C 186       4.653  33.234  13.350  0.00  0.00      C2   H
ATOM   2336  2HB PRO C 186       3.146  33.522  14.165  0.00  0.00      C2   H
ATOM   2337  1HG PRO C 186       5.467  32.765  15.616  0.00  0.00      C2   H
ATOM   2338  2HG PRO C 186       3.821  32.195  16.141  0.00  0.00      C2   H
ATOM   2339  1HD PRO C 186       5.947  30.738  14.822  0.00  0.00      C2   H
ATOM   2340  2HD PRO C 186       4.643  30.115  15.786  0.00  0.00      C2   H
ATOM   2341  N   GLU C 187       2.066  31.719  11.144  0.00  0.00      C2   N
ATOM   2342  CA  GLU C 187       1.771  32.355   9.888  0.00  0.00      C2   C
ATOM   2343  C   GLU C 187       1.599  33.835  10.115  0.00  0.00      C2   C
ATOM   2344  O   GLU C 187       0.926  34.301  11.063  0.00  0.00      C2   O
ATOM   2345  CB  GLU C 187       0.475  31.763   9.242  0.00  0.00      C2   C
ATOM   2346  CG  GLU C 187       0.247  32.328   7.803  0.00  0.00      C2   C
ATOM   2347  CD  GLU C 187       1.095  31.767   6.674  0.00  0.00      C2   C
ATOM   2348  OE1 GLU C 187       1.822  30.796   6.997  0.00  0.00      C2   O
ATOM   2349  OE2 GLU C 187       1.141  32.308   5.584  0.00  0.00      C2   O
ATOM   2350  H   GLU C 187       1.350  31.312  11.728  0.00  0.00      C2   H
ATOM   2351  HA  GLU C 187       2.633  32.234   9.232  0.00  0.00      C2   H
ATOM   2352  1HB GLU C 187       0.430  30.674   9.239  0.00  0.00      C2   H
ATOM   2353  2HB GLU C 187      -0.395  32.101   9.805  0.00  0.00      C2   H
ATOM   2354  1HG GLU C 187      -0.753  32.003   7.514  0.00  0.00      C2   H
ATOM   2355  2HG GLU C 187       0.159  33.411   7.712  0.00  0.00      C2   H
ATOM   2356  N   CYS C 188       2.441  34.574   9.351  0.00  0.00      C2   N
ATOM   2357  CA  CYS C 188       2.685  35.979   9.607  0.00  0.00      C2   C
ATOM   2358  C   CYS C 188       2.103  36.834   8.427  0.00  0.00      C2   C
ATOM   2359  O   CYS C 188       2.251  36.467   7.210  0.00  0.00      C2   O
ATOM   2360  CB  CYS C 188       4.183  36.156   9.803  0.00  0.00      C2   C
ATOM   2361  SG  CYS C 188       4.704  35.391  11.327  0.00  0.00      C2   S
ATOM   2362  H   CYS C 188       3.084  34.056   8.770  0.00  0.00      C2   H
ATOM   2363  HA  CYS C 188       2.133  36.381  10.457  0.00  0.00      C2   H
ATOM   2364  1HB CYS C 188       4.649  35.787   8.889  0.00  0.00      C2   H
ATOM   2365  2HB CYS C 188       4.429  37.215   9.876  0.00  0.00      C2   H
ATOM   2366  HG  CYS C 188       5.065  36.533  11.919  0.00  0.00      C2   H
ATOM   2367  N   VAL C 189       1.498  38.017   8.797  0.00  0.00      C2   N
ATOM   2368  CA  VAL C 189       1.261  39.138   7.805  0.00  0.00      C2   C
ATOM   2369  C   VAL C 189       2.581  39.977   7.693  0.00  0.00      C2   C
ATOM   2370  O   VAL C 189       3.430  39.967   8.564  0.00  0.00      C2   O
ATOM   2371  CB  VAL C 189      -0.055  39.875   8.243  0.00  0.00      C2   C
ATOM   2372  CG1 VAL C 189       0.135  40.682   9.539  0.00  0.00      C2   C
ATOM   2373  CG2 VAL C 189      -0.709  40.855   7.261  0.00  0.00      C2   C
ATOM   2374  H   VAL C 189       1.450  38.120   9.800  0.00  0.00      C2   H
ATOM   2375  HA  VAL C 189       1.002  38.732   6.827  0.00  0.00      C2   H
ATOM   2376  HB  VAL C 189      -0.804  39.144   8.551  0.00  0.00      C2   H
ATOM   2377 1HG1 VAL C 189      -0.622  41.392   9.873  0.00  0.00      C2   H
ATOM   2378 2HG1 VAL C 189       0.464  40.035  10.353  0.00  0.00      C2   H
ATOM   2379 3HG1 VAL C 189       0.944  41.403   9.426  0.00  0.00      C2   H
ATOM   2380 1HG2 VAL C 189      -1.704  41.191   7.555  0.00  0.00      C2   H
ATOM   2381 2HG2 VAL C 189      -0.039  41.698   7.092  0.00  0.00      C2   H
ATOM   2382 3HG2 VAL C 189      -0.787  40.375   6.285  0.00  0.00      C2   H
ATOM   2383  N   LEU C 190       2.688  40.696   6.606  0.00  0.00      C2   N
ATOM   2384  CA  LEU C 190       3.718  41.677   6.214  0.00  0.00      C2   C
ATOM   2385  C   LEU C 190       3.101  42.847   5.399  0.00  0.00      C2   C
ATOM   2386  O   LEU C 190       2.077  42.589   4.801  0.00  0.00      C2   O
ATOM   2387  CB  LEU C 190       4.759  40.869   5.308  0.00  0.00      C2   C
ATOM   2388  CG  LEU C 190       5.613  39.756   5.994  0.00  0.00      C2   C
ATOM   2389  CD1 LEU C 190       6.432  38.907   4.958  0.00  0.00      C2   C
ATOM   2390  CD2 LEU C 190       6.550  40.474   6.994  0.00  0.00      C2   C
ATOM   2391  H   LEU C 190       1.976  40.485   5.922  0.00  0.00      C2   H
ATOM   2392  HA  LEU C 190       4.183  42.142   7.083  0.00  0.00      C2   H
ATOM   2393  1HB LEU C 190       4.146  40.415   4.529  0.00  0.00      C2   H
ATOM   2394  2HB LEU C 190       5.479  41.512   4.802  0.00  0.00      C2   H
ATOM   2395  HG  LEU C 190       5.065  38.996   6.551  0.00  0.00      C2   H
ATOM   2396 1HD1 LEU C 190       7.197  38.300   5.443  0.00  0.00      C2   H
ATOM   2397 2HD1 LEU C 190       5.818  38.247   4.345  0.00  0.00      C2   H
ATOM   2398 3HD1 LEU C 190       6.933  39.609   4.292  0.00  0.00      C2   H
ATOM   2399 1HD2 LEU C 190       7.567  40.097   6.890  0.00  0.00      C2   H
ATOM   2400 2HD2 LEU C 190       6.614  41.547   6.814  0.00  0.00      C2   H
ATOM   2401 3HD2 LEU C 190       6.296  40.278   8.035  0.00  0.00      C2   H
ATOM   2402  N   PRO C 191       3.778  43.991   5.308  0.00  0.00      C2   N
ATOM   2403  CA  PRO C 191       3.284  45.128   4.440  0.00  0.00      C2   C
ATOM   2404  C   PRO C 191       3.453  44.909   2.891  0.00  0.00      C2   C
ATOM   2405  O   PRO C 191       4.320  44.210   2.454  0.00  0.00      C2   O
ATOM   2406  CB  PRO C 191       4.246  46.266   4.903  0.00  0.00      C2   C
ATOM   2407  CG  PRO C 191       5.543  45.581   5.380  0.00  0.00      C2   C
ATOM   2408  CD  PRO C 191       5.031  44.272   5.987  0.00  0.00      C2   C
ATOM   2409  HA  PRO C 191       2.256  45.444   4.623  0.00  0.00      C2   H
ATOM   2410  1HB PRO C 191       4.482  46.961   4.097  0.00  0.00      C2   H
ATOM   2411  2HB PRO C 191       3.753  46.831   5.695  0.00  0.00      C2   H
ATOM   2412  1HG PRO C 191       6.082  45.381   4.454  0.00  0.00      C2   H
ATOM   2413  2HG PRO C 191       6.148  46.201   6.041  0.00  0.00      C2   H
ATOM   2414  1HD PRO C 191       5.745  43.453   5.892  0.00  0.00      C2   H
ATOM   2415  2HD PRO C 191       4.887  44.446   7.053  0.00  0.00      C2   H
ATOM   2416  N   SER C 192       2.604  45.583   2.099  0.00  0.00      C2   N
ATOM   2417  CA  SER C 192       2.589  45.441   0.631  0.00  0.00      C2   C
ATOM   2418  C   SER C 192       3.857  46.050  -0.091  0.00  0.00      C2   C
ATOM   2419  O   SER C 192       4.607  46.840   0.505  0.00  0.00      C2   O
ATOM   2420  CB  SER C 192       1.348  46.071   0.066  0.00  0.00      C2   C
ATOM   2421  OG  SER C 192       1.035  45.714  -1.282  0.00  0.00      C2   O
ATOM   2422  H   SER C 192       1.942  46.254   2.461  0.00  0.00      C2   H
ATOM   2423  HA  SER C 192       2.616  44.366   0.450  0.00  0.00      C2   H
ATOM   2424  1HB SER C 192       0.469  45.865   0.676  0.00  0.00      C2   H
ATOM   2425  2HB SER C 192       1.557  47.140   0.073  0.00  0.00      C2   H
ATOM   2426  HG  SER C 192       0.663  44.831  -1.225  0.00  0.00      C2   H
ATOM   2427  N   THR C 193       4.050  45.625  -1.359  0.00  0.00      C2   N
ATOM   2428  CA  THR C 193       5.196  45.967  -2.223  0.00  0.00      C2   C
ATOM   2429  C   THR C 193       5.250  47.501  -2.468  0.00  0.00      C2   C
ATOM   2430  O   THR C 193       4.200  48.189  -2.750  0.00  0.00      C2   O
ATOM   2431  CB  THR C 193       5.045  45.198  -3.679  0.00  0.00      C2   C
ATOM   2432  OG1 THR C 193       5.037  43.814  -3.317  0.00  0.00      C2   O
ATOM   2433  CG2 THR C 193       6.273  45.490  -4.615  0.00  0.00      C2   C
ATOM   2434  H   THR C 193       3.269  45.112  -1.743  0.00  0.00      C2   H
ATOM   2435  HA  THR C 193       6.108  45.754  -1.666  0.00  0.00      C2   H
ATOM   2436  HB  THR C 193       4.064  45.369  -4.122  0.00  0.00      C2   H
ATOM   2437  HG1 THR C 193       4.119  43.580  -3.161  0.00  0.00      C2   H
ATOM   2438 1HG2 THR C 193       7.130  44.878  -4.335  0.00  0.00      C2   H
ATOM   2439 2HG2 THR C 193       6.001  45.366  -5.663  0.00  0.00      C2   H
ATOM   2440 3HG2 THR C 193       6.691  46.490  -4.499  0.00  0.00      C2   H
ATOM   2441  N   MET C 194       6.436  48.054  -2.385  0.00  0.00      C2   N
ATOM   2442  CA  MET C 194       6.721  49.525  -2.455  0.00  0.00      C2   C
ATOM   2443  C   MET C 194       6.010  50.433  -1.372  0.00  0.00      C2   C
ATOM   2444  O   MET C 194       5.955  51.644  -1.592  0.00  0.00      C2   O
ATOM   2445  CB  MET C 194       6.604  50.108  -3.833  0.00  0.00      C2   C
ATOM   2446  CG  MET C 194       7.375  49.668  -5.070  0.00  0.00      C2   C
ATOM   2447  SD  MET C 194       7.064  50.740  -6.451  0.00  0.00      C2   S
ATOM   2448  CE  MET C 194       8.324  52.028  -6.085  0.00  0.00      C2   C
ATOM   2449  H   MET C 194       7.291  47.547  -2.205  0.00  0.00      C2   H
ATOM   2450  HA  MET C 194       7.769  49.545  -2.156  0.00  0.00      C2   H
ATOM   2451  1HB MET C 194       5.589  50.013  -4.218  0.00  0.00      C2   H
ATOM   2452  2HB MET C 194       6.758  51.186  -3.796  0.00  0.00      C2   H
ATOM   2453  1HG MET C 194       8.456  49.721  -4.947  0.00  0.00      C2   H
ATOM   2454  2HG MET C 194       7.139  48.651  -5.383  0.00  0.00      C2   H
ATOM   2455  1HE MET C 194       9.159  51.606  -5.525  0.00  0.00      C2   H
ATOM   2456  2HE MET C 194       8.841  52.485  -6.929  0.00  0.00      C2   H
ATOM   2457  3HE MET C 194       7.877  52.826  -5.492  0.00  0.00      C2   H
ATOM   2458  N   SER C 195       5.402  49.858  -0.363  0.00  0.00      C2   N
ATOM   2459  CA  SER C 195       4.541  50.667   0.489  0.00  0.00      C2   C
ATOM   2460  C   SER C 195       5.368  51.679   1.372  0.00  0.00      C2   C
ATOM   2461  O   SER C 195       4.786  52.733   1.695  0.00  0.00      C2   O
ATOM   2462  CB  SER C 195       3.683  49.661   1.352  0.00  0.00      C2   C
ATOM   2463  OG  SER C 195       4.433  49.011   2.377  0.00  0.00      C2   O
ATOM   2464  H   SER C 195       5.367  48.852  -0.283  0.00  0.00      C2   H
ATOM   2465  HA  SER C 195       3.808  51.205  -0.111  0.00  0.00      C2   H
ATOM   2466  1HB SER C 195       2.849  50.226   1.767  0.00  0.00      C2   H
ATOM   2467  2HB SER C 195       3.097  48.918   0.812  0.00  0.00      C2   H
ATOM   2468  HG  SER C 195       5.051  48.455   1.896  0.00  0.00      C2   H
ATOM   2469  N   ALA C 196       6.706  51.428   1.535  0.00  0.00      C2   N
ATOM   2470  CA  ALA C 196       7.528  52.292   2.344  0.00  0.00      C2   C
ATOM   2471  C   ALA C 196       7.903  53.581   1.649  0.00  0.00      C2   C
ATOM   2472  O   ALA C 196       8.417  54.476   2.361  0.00  0.00      C2   O
ATOM   2473  CB  ALA C 196       8.747  51.528   2.886  0.00  0.00      C2   C
ATOM   2474  H   ALA C 196       7.144  50.605   1.147  0.00  0.00      C2   H
ATOM   2475  HA  ALA C 196       6.901  52.618   3.174  0.00  0.00      C2   H
ATOM   2476  1HB ALA C 196       8.403  50.558   3.245  0.00  0.00      C2   H
ATOM   2477  2HB ALA C 196       9.609  51.293   2.263  0.00  0.00      C2   H
ATOM   2478  3HB ALA C 196       9.177  52.029   3.754  0.00  0.00      C2   H
ATOM   2479  N   VAL C 197       7.736  53.710   0.299  0.00  0.00      C2   N
ATOM   2480  CA  VAL C 197       8.415  54.707  -0.504  0.00  0.00      C2   C
ATOM   2481  C   VAL C 197       7.354  55.489  -1.377  0.00  0.00      C2   C
ATOM   2482  O   VAL C 197       7.755  56.432  -2.144  0.00  0.00      C2   O
ATOM   2483  CB  VAL C 197       9.399  54.071  -1.579  0.00  0.00      C2   C
ATOM   2484  CG1 VAL C 197      10.634  53.511  -0.938  0.00  0.00      C2   C
ATOM   2485  CG2 VAL C 197       8.723  53.071  -2.554  0.00  0.00      C2   C
ATOM   2486  H   VAL C 197       7.214  53.060  -0.271  0.00  0.00      C2   H
ATOM   2487  HA  VAL C 197       8.837  55.422   0.203  0.00  0.00      C2   H
ATOM   2488  HB  VAL C 197       9.772  54.877  -2.210  0.00  0.00      C2   H
ATOM   2489 1HG1 VAL C 197      11.316  53.084  -1.673  0.00  0.00      C2   H
ATOM   2490 2HG1 VAL C 197      11.207  54.360  -0.564  0.00  0.00      C2   H
ATOM   2491 3HG1 VAL C 197      10.487  52.851  -0.082  0.00  0.00      C2   H
ATOM   2492 1HG2 VAL C 197       8.343  52.132  -2.152  0.00  0.00      C2   H
ATOM   2493 2HG2 VAL C 197       7.893  53.566  -3.058  0.00  0.00      C2   H
ATOM   2494 3HG2 VAL C 197       9.384  52.727  -3.350  0.00  0.00      C2   H
ATOM   2495  N   GLN C 198       6.101  55.065  -1.328  0.00  0.00      C2   N
ATOM   2496  CA  GLN C 198       5.020  55.819  -2.051  0.00  0.00      C2   C
ATOM   2497  C   GLN C 198       4.264  56.683  -1.096  0.00  0.00      C2   C
ATOM   2498  O   GLN C 198       3.924  56.370   0.023  0.00  0.00      C2   O
ATOM   2499  CB  GLN C 198       4.138  54.804  -2.838  0.00  0.00      C2   C
ATOM   2500  CG  GLN C 198       4.835  53.928  -3.922  0.00  0.00      C2   C
ATOM   2501  CD  GLN C 198       3.882  53.358  -4.934  0.00  0.00      C2   C
ATOM   2502  OE1 GLN C 198       3.477  54.000  -5.887  0.00  0.00      C2   O
ATOM   2503  NE2 GLN C 198       3.683  52.076  -4.792  0.00  0.00      C2   N
ATOM   2504  H   GLN C 198       5.859  54.458  -0.558  0.00  0.00      C2   H
ATOM   2505  HA  GLN C 198       5.485  56.481  -2.782  0.00  0.00      C2   H
ATOM   2506  1HB GLN C 198       3.723  54.054  -2.165  0.00  0.00      C2   H
ATOM   2507  2HB GLN C 198       3.313  55.392  -3.240  0.00  0.00      C2   H
ATOM   2508  1HG GLN C 198       5.379  54.699  -4.467  0.00  0.00      C2   H
ATOM   2509  2HG GLN C 198       5.401  53.068  -3.564  0.00  0.00      C2   H
ATOM   2510 1HE2 GLN C 198       3.011  51.676  -5.432  0.00  0.00      C2   H
ATOM   2511 2HE2 GLN C 198       3.777  51.767  -3.836  0.00  0.00      C2   H
ATOM   2512  N   LEU C 199       4.029  57.938  -1.532  0.00  0.00      C2   N
ATOM   2513  CA  LEU C 199       3.462  59.041  -0.754  0.00  0.00      C2   C
ATOM   2514  C   LEU C 199       1.926  58.800  -0.569  0.00  0.00      C2   C
ATOM   2515  O   LEU C 199       1.310  58.042  -1.267  0.00  0.00      C2   O
ATOM   2516  CB  LEU C 199       3.670  60.349  -1.483  0.00  0.00      C2   C
ATOM   2517  CG  LEU C 199       5.037  60.500  -2.180  0.00  0.00      C2   C
ATOM   2518  CD1 LEU C 199       5.200  61.802  -2.956  0.00  0.00      C2   C
ATOM   2519  CD2 LEU C 199       6.151  60.413  -1.048  0.00  0.00      C2   C
ATOM   2520  H   LEU C 199       4.415  58.257  -2.409  0.00  0.00      C2   H
ATOM   2521  HA  LEU C 199       3.923  59.184   0.224  0.00  0.00      C2   H
ATOM   2522  1HB LEU C 199       2.961  60.368  -2.311  0.00  0.00      C2   H
ATOM   2523  2HB LEU C 199       3.440  61.114  -0.742  0.00  0.00      C2   H
ATOM   2524  HG  LEU C 199       5.307  59.627  -2.774  0.00  0.00      C2   H
ATOM   2525 1HD1 LEU C 199       6.187  62.227  -2.771  0.00  0.00      C2   H
ATOM   2526 2HD1 LEU C 199       5.116  61.610  -4.026  0.00  0.00      C2   H
ATOM   2527 3HD1 LEU C 199       4.398  62.434  -2.575  0.00  0.00      C2   H
ATOM   2528 1HD2 LEU C 199       7.145  60.807  -1.258  0.00  0.00      C2   H
ATOM   2529 2HD2 LEU C 199       5.923  61.068  -0.207  0.00  0.00      C2   H
ATOM   2530 3HD2 LEU C 199       6.368  59.430  -0.629  0.00  0.00      C2   H
ATOM   2531  N   GLU C 200       1.426  59.401   0.546  0.00  0.00      C2   N
ATOM   2532  CA  GLU C 200      -0.006  59.354   0.930  0.00  0.00      C2   C
ATOM   2533  C   GLU C 200      -0.981  60.017  -0.054  0.00  0.00      C2   C
ATOM   2534  O   GLU C 200      -2.125  59.578  -0.190  0.00  0.00      C2   O
ATOM   2535  CB  GLU C 200      -0.259  60.019   2.317  0.00  0.00      C2   C
ATOM   2536  CG  GLU C 200       0.438  59.240   3.396  0.00  0.00      C2   C
ATOM   2537  CD  GLU C 200       0.376  59.994   4.690  0.00  0.00      C2   C
ATOM   2538  OE1 GLU C 200       1.341  60.773   5.004  0.00  0.00      C2   O
ATOM   2539  OE2 GLU C 200      -0.541  59.673   5.493  0.00  0.00      C2   O
ATOM   2540  H   GLU C 200       2.050  59.954   1.116  0.00  0.00      C2   H
ATOM   2541  HA  GLU C 200      -0.279  58.322   1.148  0.00  0.00      C2   H
ATOM   2542  1HB GLU C 200       0.162  61.024   2.328  0.00  0.00      C2   H
ATOM   2543  2HB GLU C 200      -1.325  60.089   2.534  0.00  0.00      C2   H
ATOM   2544  1HG GLU C 200      -0.066  58.284   3.532  0.00  0.00      C2   H
ATOM   2545  2HG GLU C 200       1.441  58.894   3.146  0.00  0.00      C2   H
ATOM   2546  N   SER C 201      -0.318  60.953  -0.797  0.00  0.00      C2   N
ATOM   2547  CA  SER C 201      -0.811  61.667  -1.952  0.00  0.00      C2   C
ATOM   2548  C   SER C 201      -1.216  60.647  -3.065  0.00  0.00      C2   C
ATOM   2549  O   SER C 201      -1.792  61.097  -4.050  0.00  0.00      C2   O
ATOM   2550  CB  SER C 201       0.146  62.789  -2.356  0.00  0.00      C2   C
ATOM   2551  OG  SER C 201       1.562  62.711  -2.263  0.00  0.00      C2   O
ATOM   2552  H   SER C 201       0.668  61.057  -0.605  0.00  0.00      C2   H
ATOM   2553  HA  SER C 201      -1.791  62.081  -1.715  0.00  0.00      C2   H
ATOM   2554  1HB SER C 201      -0.006  62.965  -3.421  0.00  0.00      C2   H
ATOM   2555  2HB SER C 201      -0.220  63.731  -1.946  0.00  0.00      C2   H
ATOM   2556  HG  SER C 201       1.725  63.022  -1.369  0.00  0.00      C2   H
ATOM   2557  N   LEU C 202      -0.806  59.356  -2.940  0.00  0.00      C2   N
ATOM   2558  CA  LEU C 202      -0.992  58.370  -3.995  0.00  0.00      C2   C
ATOM   2559  C   LEU C 202      -1.969  57.315  -3.580  0.00  0.00      C2   C
ATOM   2560  O   LEU C 202      -2.276  56.488  -4.468  0.00  0.00      C2   O
ATOM   2561  CB  LEU C 202       0.327  57.804  -4.423  0.00  0.00      C2   C
ATOM   2562  CG  LEU C 202       1.407  58.913  -4.894  0.00  0.00      C2   C
ATOM   2563  CD1 LEU C 202       2.647  58.216  -5.424  0.00  0.00      C2   C
ATOM   2564  CD2 LEU C 202       0.878  59.920  -5.955  0.00  0.00      C2   C
ATOM   2565  H   LEU C 202      -0.145  59.058  -2.237  0.00  0.00      C2   H
ATOM   2566  HA  LEU C 202      -1.453  58.796  -4.886  0.00  0.00      C2   H
ATOM   2567  1HB LEU C 202       0.714  57.265  -3.558  0.00  0.00      C2   H
ATOM   2568  2HB LEU C 202       0.123  57.086  -5.217  0.00  0.00      C2   H
ATOM   2569  HG  LEU C 202       1.595  59.515  -4.005  0.00  0.00      C2   H
ATOM   2570 1HD1 LEU C 202       3.571  58.780  -5.555  0.00  0.00      C2   H
ATOM   2571 2HD1 LEU C 202       2.898  57.420  -4.723  0.00  0.00      C2   H
ATOM   2572 3HD1 LEU C 202       2.404  57.615  -6.301  0.00  0.00      C2   H
ATOM   2573 1HD2 LEU C 202       0.431  59.357  -6.775  0.00  0.00      C2   H
ATOM   2574 2HD2 LEU C 202       0.028  60.522  -5.632  0.00  0.00      C2   H
ATOM   2575 3HD2 LEU C 202       1.674  60.522  -6.393  0.00  0.00      C2   H
ATOM   2576  N   ASN C 203      -2.618  57.360  -2.367  0.00  0.00      C2   N
ATOM   2577  CA  ASN C 203      -3.563  56.297  -1.955  0.00  0.00      C2   C
ATOM   2578  C   ASN C 203      -4.841  56.298  -2.883  0.00  0.00      C2   C
ATOM   2579  O   ASN C 203      -5.454  55.233  -3.095  0.00  0.00      C2   O
ATOM   2580  CB  ASN C 203      -3.878  56.571  -0.485  0.00  0.00      C2   C
ATOM   2581  CG  ASN C 203      -2.868  56.210   0.593  0.00  0.00      C2   C
ATOM   2582  OD1 ASN C 203      -1.966  55.368   0.358  0.00  0.00      C2   O
ATOM   2583  ND2 ASN C 203      -2.933  56.862   1.730  0.00  0.00      C2   N
ATOM   2584  H   ASN C 203      -2.400  58.053  -1.664  0.00  0.00      C2   H
ATOM   2585  HA  ASN C 203      -3.018  55.360  -2.067  0.00  0.00      C2   H
ATOM   2586  1HB ASN C 203      -4.204  57.587  -0.262  0.00  0.00      C2   H
ATOM   2587  2HB ASN C 203      -4.771  56.034  -0.167  0.00  0.00      C2   H
ATOM   2588 1HD2 ASN C 203      -2.193  56.774   2.411  0.00  0.00      C2   H
ATOM   2589 2HD2 ASN C 203      -3.766  57.406   1.904  0.00  0.00      C2   H
ATOM   2590  N   LYS C 204      -5.261  57.425  -3.479  0.00  0.00      C2   N
ATOM   2591  CA  LYS C 204      -6.073  57.611  -4.679  0.00  0.00      C2   C
ATOM   2592  C   LYS C 204      -5.779  56.522  -5.786  0.00  0.00      C2   C
ATOM   2593  O   LYS C 204      -6.704  55.928  -6.320  0.00  0.00      C2   O
ATOM   2594  CB  LYS C 204      -5.924  59.106  -5.209  0.00  0.00      C2   C
ATOM   2595  CG  LYS C 204      -4.544  59.543  -5.705  0.00  0.00      C2   C
ATOM   2596  CD  LYS C 204      -4.476  61.067  -6.051  0.00  0.00      C2   C
ATOM   2597  CE  LYS C 204      -3.357  61.420  -7.057  0.00  0.00      C2   C
ATOM   2598  NZ  LYS C 204      -3.383  62.798  -7.370  0.00  0.00      C2   N
ATOM   2599  H   LYS C 204      -4.950  58.336  -3.173  0.00  0.00      C2   H
ATOM   2600  HA  LYS C 204      -7.089  57.542  -4.292  0.00  0.00      C2   H
ATOM   2601  1HB LYS C 204      -6.564  59.219  -6.084  0.00  0.00      C2   H
ATOM   2602  2HB LYS C 204      -6.151  59.729  -4.344  0.00  0.00      C2   H
ATOM   2603  1HG LYS C 204      -3.820  59.304  -4.926  0.00  0.00      C2   H
ATOM   2604  2HG LYS C 204      -4.306  58.980  -6.608  0.00  0.00      C2   H
ATOM   2605  1HD LYS C 204      -5.413  61.388  -6.507  0.00  0.00      C2   H
ATOM   2606  2HD LYS C 204      -4.583  61.629  -5.124  0.00  0.00      C2   H
ATOM   2607  1HE LYS C 204      -2.425  61.199  -6.537  0.00  0.00      C2   H
ATOM   2608  2HE LYS C 204      -3.297  60.850  -7.984  0.00  0.00      C2   H
ATOM   2609  1HZ LYS C 204      -3.201  63.324  -6.527  0.00  0.00      C2   H
ATOM   2610  2HZ LYS C 204      -2.609  63.040  -7.971  0.00  0.00      C2   H
ATOM   2611  3HZ LYS C 204      -4.272  63.076  -7.762  0.00  0.00      C2   H
ATOM   2612  N   CYS C 205      -4.484  56.188  -6.023  0.00  0.00      C2   N
ATOM   2613  CA  CYS C 205      -3.945  55.405  -7.082  0.00  0.00      C2   C
ATOM   2614  C   CYS C 205      -3.947  53.902  -6.669  0.00  0.00      C2   C
ATOM   2615  O   CYS C 205      -3.968  53.028  -7.541  0.00  0.00      C2   O
ATOM   2616  CB  CYS C 205      -2.612  55.894  -7.600  0.00  0.00      C2   C
ATOM   2617  SG  CYS C 205      -2.788  57.331  -8.622  0.00  0.00      C2   S
ATOM   2618  H   CYS C 205      -3.846  56.572  -5.341  0.00  0.00      C2   H
ATOM   2619  HA  CYS C 205      -4.642  55.366  -7.919  0.00  0.00      C2   H
ATOM   2620  1HB CYS C 205      -1.982  56.142  -6.745  0.00  0.00      C2   H
ATOM   2621  2HB CYS C 205      -2.161  55.147  -8.253  0.00  0.00      C2   H
ATOM   2622  HG  CYS C 205      -1.503  57.687  -8.693  0.00  0.00      C2   H
ATOM   2623  N   GLN C 206      -4.148  53.639  -5.380  0.00  0.00      C2   N
ATOM   2624  CA  GLN C 206      -4.174  52.308  -4.704  0.00  0.00      C2   C
ATOM   2625  C   GLN C 206      -5.566  51.729  -4.516  0.00  0.00      C2   C
ATOM   2626  O   GLN C 206      -5.782  50.589  -4.056  0.00  0.00      C2   O
ATOM   2627  CB  GLN C 206      -3.316  52.368  -3.424  0.00  0.00      C2   C
ATOM   2628  CG  GLN C 206      -1.797  52.482  -3.623  0.00  0.00      C2   C
ATOM   2629  CD  GLN C 206      -1.137  53.090  -2.400  0.00  0.00      C2   C
ATOM   2630  OE1 GLN C 206      -1.565  52.900  -1.255  0.00  0.00      C2   O
ATOM   2631  NE2 GLN C 206      -0.144  53.928  -2.634  0.00  0.00      C2   N
ATOM   2632  H   GLN C 206      -4.256  54.448  -4.785  0.00  0.00      C2   H
ATOM   2633  HA  GLN C 206      -3.650  51.669  -5.415  0.00  0.00      C2   H
ATOM   2634  1HB GLN C 206      -3.725  53.154  -2.789  0.00  0.00      C2   H
ATOM   2635  2HB GLN C 206      -3.533  51.478  -2.833  0.00  0.00      C2   H
ATOM   2636  1HG GLN C 206      -1.354  51.499  -3.783  0.00  0.00      C2   H
ATOM   2637  2HG GLN C 206      -1.527  53.085  -4.490  0.00  0.00      C2   H
ATOM   2638 1HE2 GLN C 206       0.304  54.360  -1.839  0.00  0.00      C2   H
ATOM   2639 2HE2 GLN C 206       0.116  54.231  -3.562  0.00  0.00      C2   H
ATOM   2640  N   ILE C 207      -6.544  52.536  -4.970  0.00  0.00      C2   N
ATOM   2641  CA  ILE C 207      -7.919  51.985  -5.153  0.00  0.00      C2   C
ATOM   2642  C   ILE C 207      -8.001  51.743  -6.674  0.00  0.00      C2   C
ATOM   2643  O   ILE C 207      -7.349  52.466  -7.444  0.00  0.00      C2   O
ATOM   2644  CB  ILE C 207      -8.889  53.245  -4.821  0.00  0.00      C2   C
ATOM   2645  CG1 ILE C 207      -8.825  53.667  -3.357  0.00  0.00      C2   C
ATOM   2646  CG2 ILE C 207     -10.374  53.123  -5.291  0.00  0.00      C2   C
ATOM   2647  CD1 ILE C 207      -9.443  55.040  -3.017  0.00  0.00      C2   C
ATOM   2648  H   ILE C 207      -6.266  53.387  -5.438  0.00  0.00      C2   H
ATOM   2649  HA  ILE C 207      -8.127  51.110  -4.537  0.00  0.00      C2   H
ATOM   2650  HB  ILE C 207      -8.500  54.011  -5.492  0.00  0.00      C2   H
ATOM   2651 1HG1 ILE C 207      -9.310  52.920  -2.729  0.00  0.00      C2   H
ATOM   2652 2HG1 ILE C 207      -7.776  53.602  -3.067  0.00  0.00      C2   H
ATOM   2653 1HG2 ILE C 207     -10.931  54.057  -5.370  0.00  0.00      C2   H
ATOM   2654 2HG2 ILE C 207     -10.447  52.735  -6.306  0.00  0.00      C2   H
ATOM   2655 3HG2 ILE C 207     -11.073  52.565  -4.668  0.00  0.00      C2   H
ATOM   2656 1HD1 ILE C 207      -8.865  55.870  -3.424  0.00  0.00      C2   H
ATOM   2657 2HD1 ILE C 207     -10.389  55.061  -3.559  0.00  0.00      C2   H
ATOM   2658 3HD1 ILE C 207      -9.728  55.074  -1.966  0.00  0.00      C2   H
ATOM   2659  N   PHE C 208      -8.809  50.737  -7.090  0.00  0.00      C2   N
ATOM   2660  CA  PHE C 208      -8.742  50.111  -8.462  0.00  0.00      C2   C
ATOM   2661  C   PHE C 208     -10.275  49.854  -8.754  0.00  0.00      C2   C
ATOM   2662  O   PHE C 208     -10.819  48.799  -8.490  0.00  0.00      C2   O
ATOM   2663  CB  PHE C 208      -7.993  48.776  -8.427  0.00  0.00      C2   C
ATOM   2664  CG  PHE C 208      -6.507  48.948  -8.242  0.00  0.00      C2   C
ATOM   2665  CD1 PHE C 208      -5.709  49.294  -9.355  0.00  0.00      C2   C
ATOM   2666  CD2 PHE C 208      -5.903  48.853  -6.973  0.00  0.00      C2   C
ATOM   2667  CE1 PHE C 208      -4.402  49.656  -9.105  0.00  0.00      C2   C
ATOM   2668  CE2 PHE C 208      -4.577  49.264  -6.750  0.00  0.00      C2   C
ATOM   2669  CZ  PHE C 208      -3.836  49.607  -7.811  0.00  0.00      C2   C
ATOM   2670  H   PHE C 208      -9.341  50.163  -6.451  0.00  0.00      C2   H
ATOM   2671  HA  PHE C 208      -8.296  50.706  -9.259  0.00  0.00      C2   H
ATOM   2672  1HB PHE C 208      -8.469  48.119  -7.700  0.00  0.00      C2   H
ATOM   2673  2HB PHE C 208      -8.104  48.206  -9.350  0.00  0.00      C2   H
ATOM   2674  HD1 PHE C 208      -6.153  49.345 -10.338  0.00  0.00      C2   H
ATOM   2675  HD2 PHE C 208      -6.453  48.615  -6.074  0.00  0.00      C2   H
ATOM   2676  HE1 PHE C 208      -3.826  50.004  -9.950  0.00  0.00      C2   H
ATOM   2677  HE2 PHE C 208      -4.210  49.218  -5.735  0.00  0.00      C2   H
ATOM   2678  HZ  PHE C 208      -2.847  50.024  -7.685  0.00  0.00      C2   H
ATOM   2679  N   PRO C 209     -10.944  50.950  -9.189  0.00  0.00      C2   N
ATOM   2680  CA  PRO C 209     -12.385  50.832  -9.504  0.00  0.00      C2   C
ATOM   2681  C   PRO C 209     -12.891  49.672 -10.358  0.00  0.00      C2   C
ATOM   2682  O   PRO C 209     -12.757  49.784 -11.613  0.00  0.00      C2   O
ATOM   2683  CB  PRO C 209     -12.742  52.172 -10.095  0.00  0.00      C2   C
ATOM   2684  CG  PRO C 209     -11.684  53.166  -9.624  0.00  0.00      C2   C
ATOM   2685  CD  PRO C 209     -10.457  52.310  -9.573  0.00  0.00      C2   C
ATOM   2686  HA  PRO C 209     -12.744  50.797  -8.476  0.00  0.00      C2   H
ATOM   2687  1HB PRO C 209     -12.714  52.210 -11.184  0.00  0.00      C2   H
ATOM   2688  2HB PRO C 209     -13.758  52.382  -9.761  0.00  0.00      C2   H
ATOM   2689  1HG PRO C 209     -11.542  53.998 -10.312  0.00  0.00      C2   H
ATOM   2690  2HG PRO C 209     -12.014  53.470  -8.630  0.00  0.00      C2   H
ATOM   2691  1HD PRO C 209     -10.001  52.334 -10.563  0.00  0.00      C2   H
ATOM   2692  2HD PRO C 209      -9.795  52.790  -8.851  0.00  0.00      C2   H
ATOM   2693  N   SER C 210     -13.223  48.519  -9.752  0.00  0.00      C2   N
ATOM   2694  CA  SER C 210     -13.632  47.257 -10.341  0.00  0.00      C2   C
ATOM   2695  C   SER C 210     -12.483  46.477 -10.802  0.00  0.00      C2   C
ATOM   2696  O   SER C 210     -11.380  47.068 -10.900  0.00  0.00      C2   O
ATOM   2697  CB  SER C 210     -14.828  47.533 -11.381  0.00  0.00      C2   C
ATOM   2698  OG  SER C 210     -15.687  46.415 -11.615  0.00  0.00      C2   O
ATOM   2699  H   SER C 210     -13.227  48.398  -8.749  0.00  0.00      C2   H
ATOM   2700  HA  SER C 210     -14.132  46.623  -9.608  0.00  0.00      C2   H
ATOM   2701  1HB SER C 210     -15.364  48.328 -10.862  0.00  0.00      C2   H
ATOM   2702  2HB SER C 210     -14.393  47.909 -12.306  0.00  0.00      C2   H
ATOM   2703  HG  SER C 210     -16.465  46.684 -12.108  0.00  0.00      C2   H
ATOM   2704  N   LYS C 211     -12.760  45.186 -11.202  0.00  0.00      C2   N
ATOM   2705  CA  LYS C 211     -11.712  44.317 -11.755  0.00  0.00      C2   C
ATOM   2706  C   LYS C 211     -12.416  43.346 -12.705  0.00  0.00      C2   C
ATOM   2707  O   LYS C 211     -13.254  42.526 -12.244  0.00  0.00      C2   O
ATOM   2708  CB  LYS C 211     -11.102  43.474 -10.579  0.00  0.00      C2   C
ATOM   2709  CG  LYS C 211     -10.069  42.429 -10.963  0.00  0.00      C2   C
ATOM   2710  CD  LYS C 211      -9.503  41.733  -9.695  0.00  0.00      C2   C
ATOM   2711  CE  LYS C 211      -8.437  40.670  -9.970  0.00  0.00      C2   C
ATOM   2712  NZ  LYS C 211      -8.884  39.317 -10.328  0.00  0.00      C2   N
ATOM   2713  H   LYS C 211     -13.652  44.750 -11.018  0.00  0.00      C2   H
ATOM   2714  HA  LYS C 211     -10.845  44.883 -12.093  0.00  0.00      C2   H
ATOM   2715  1HB LYS C 211     -10.607  44.050  -9.798  0.00  0.00      C2   H
ATOM   2716  2HB LYS C 211     -11.837  42.904 -10.010  0.00  0.00      C2   H
ATOM   2717  1HG LYS C 211     -10.550  41.726 -11.643  0.00  0.00      C2   H
ATOM   2718  2HG LYS C 211      -9.245  42.935 -11.466  0.00  0.00      C2   H
ATOM   2719  1HD LYS C 211      -9.134  42.498  -9.010  0.00  0.00      C2   H
ATOM   2720  2HD LYS C 211     -10.315  41.246  -9.156  0.00  0.00      C2   H
ATOM   2721  1HE LYS C 211      -7.669  40.965 -10.686  0.00  0.00      C2   H
ATOM   2722  2HE LYS C 211      -7.820  40.582  -9.076  0.00  0.00      C2   H
ATOM   2723  1HZ LYS C 211      -9.628  38.990  -9.729  0.00  0.00      C2   H
ATOM   2724  2HZ LYS C 211      -9.302  39.286 -11.247  0.00  0.00      C2   H
ATOM   2725  3HZ LYS C 211      -8.121  38.656 -10.360  0.00  0.00      C2   H
ATOM   2726  N   PRO C 212     -12.270  43.473 -14.050  0.00  0.00      C2   N
ATOM   2727  CA  PRO C 212     -13.056  42.708 -14.958  0.00  0.00      C2   C
ATOM   2728  C   PRO C 212     -12.731  41.203 -14.872  0.00  0.00      C2   C
ATOM   2729  O   PRO C 212     -11.520  40.851 -14.862  0.00  0.00      C2   O
ATOM   2730  CB  PRO C 212     -12.642  43.119 -16.362  0.00  0.00      C2   C
ATOM   2731  CG  PRO C 212     -12.243  44.549 -16.182  0.00  0.00      C2   C
ATOM   2732  CD  PRO C 212     -11.713  44.602 -14.812  0.00  0.00      C2   C
ATOM   2733  HA  PRO C 212     -14.113  42.883 -14.759  0.00  0.00      C2   H
ATOM   2734  1HB PRO C 212     -11.943  42.511 -16.936  0.00  0.00      C2   H
ATOM   2735  2HB PRO C 212     -13.595  43.166 -16.888  0.00  0.00      C2   H
ATOM   2736  1HG PRO C 212     -11.451  44.941 -16.822  0.00  0.00      C2   H
ATOM   2737  2HG PRO C 212     -13.115  45.192 -16.303  0.00  0.00      C2   H
ATOM   2738  1HD PRO C 212     -10.632  44.465 -14.810  0.00  0.00      C2   H
ATOM   2739  2HD PRO C 212     -12.054  45.506 -14.307  0.00  0.00      C2   H
ATOM   2740  N   VAL C 213     -13.779  40.354 -14.842  0.00  0.00      C2   N
ATOM   2741  CA  VAL C 213     -13.584  38.873 -14.781  0.00  0.00      C2   C
ATOM   2742  C   VAL C 213     -13.210  38.237 -16.168  0.00  0.00      C2   C
ATOM   2743  O   VAL C 213     -12.963  38.994 -17.089  0.00  0.00      C2   O
ATOM   2744  CB  VAL C 213     -14.893  38.305 -14.054  0.00  0.00      C2   C
ATOM   2745  CG1 VAL C 213     -15.106  38.858 -12.710  0.00  0.00      C2   C
ATOM   2746  CG2 VAL C 213     -16.142  38.300 -14.902  0.00  0.00      C2   C
ATOM   2747  H   VAL C 213     -14.738  40.670 -14.871  0.00  0.00      C2   H
ATOM   2748  HA  VAL C 213     -12.750  38.666 -14.111  0.00  0.00      C2   H
ATOM   2749  HB  VAL C 213     -14.691  37.236 -13.986  0.00  0.00      C2   H
ATOM   2750 1HG1 VAL C 213     -15.971  38.477 -12.168  0.00  0.00      C2   H
ATOM   2751 2HG1 VAL C 213     -14.311  38.583 -12.016  0.00  0.00      C2   H
ATOM   2752 3HG1 VAL C 213     -15.145  39.946 -12.654  0.00  0.00      C2   H
ATOM   2753 1HG2 VAL C 213     -16.503  39.316 -15.064  0.00  0.00      C2   H
ATOM   2754 2HG2 VAL C 213     -15.974  37.962 -15.924  0.00  0.00      C2   H
ATOM   2755 3HG2 VAL C 213     -16.985  37.881 -14.352  0.00  0.00      C2   H
ATOM   2756  N   SER C 214     -13.145  36.903 -16.268  0.00  0.00      C2   N
ATOM   2757  CA  SER C 214     -12.380  36.260 -17.260  0.00  0.00      C2   C
ATOM   2758  C   SER C 214     -13.132  36.248 -18.585  0.00  0.00      C2   C
ATOM   2759  O   SER C 214     -12.477  36.217 -19.620  0.00  0.00      C2   O
ATOM   2760  CB  SER C 214     -12.001  34.807 -16.707  0.00  0.00      C2   C
ATOM   2761  OG  SER C 214     -11.303  34.835 -15.505  0.00  0.00      C2   O
ATOM   2762  H   SER C 214     -13.552  36.328 -15.544  0.00  0.00      C2   H
ATOM   2763  HA  SER C 214     -11.454  36.781 -17.505  0.00  0.00      C2   H
ATOM   2764  1HB SER C 214     -12.982  34.331 -16.677  0.00  0.00      C2   H
ATOM   2765  2HB SER C 214     -11.418  34.236 -17.429  0.00  0.00      C2   H
ATOM   2766  HG  SER C 214     -10.425  34.557 -15.777  0.00  0.00      C2   H
ATOM   2767  N   ARG C 215     -14.468  36.513 -18.633  0.00  0.00      C2   N
ATOM   2768  CA  ARG C 215     -15.258  36.817 -19.902  0.00  0.00      C2   C
ATOM   2769  C   ARG C 215     -14.982  38.236 -20.504  0.00  0.00      C2   C
ATOM   2770  O   ARG C 215     -15.151  38.491 -21.695  0.00  0.00      C2   O
ATOM   2771  CB  ARG C 215     -16.760  36.672 -19.552  0.00  0.00      C2   C
ATOM   2772  CG  ARG C 215     -17.740  37.027 -20.762  0.00  0.00      C2   C
ATOM   2773  CD  ARG C 215     -19.152  36.599 -20.576  0.00  0.00      C2   C
ATOM   2774  NE  ARG C 215     -19.989  36.983 -21.787  0.00  0.00      C2   N
ATOM   2775  CZ  ARG C 215     -21.291  36.694 -22.104  0.00  0.00      C2   C
ATOM   2776  NH1 ARG C 215     -21.997  35.845 -21.406  0.00  0.00      C2   N
ATOM   2777  NH2 ARG C 215     -21.815  37.375 -23.171  0.00  0.00      C2   N
ATOM   2778  H   ARG C 215     -15.050  36.493 -17.808  0.00  0.00      C2   H
ATOM   2779  HA  ARG C 215     -14.950  36.108 -20.670  0.00  0.00      C2   H
ATOM   2780  1HB ARG C 215     -16.983  35.654 -19.229  0.00  0.00      C2   H
ATOM   2781  2HB ARG C 215     -16.945  37.263 -18.655  0.00  0.00      C2   H
ATOM   2782  1HG ARG C 215     -17.725  38.036 -21.173  0.00  0.00      C2   H
ATOM   2783  2HG ARG C 215     -17.378  36.386 -21.566  0.00  0.00      C2   H
ATOM   2784  1HD ARG C 215     -19.147  35.510 -20.619  0.00  0.00      C2   H
ATOM   2785  2HD ARG C 215     -19.548  36.864 -19.596  0.00  0.00      C2   H
ATOM   2786  HE  ARG C 215     -19.560  37.632 -22.431  0.00  0.00      C2   H
ATOM   2787 1HH1 ARG C 215     -21.637  35.411 -20.569  0.00  0.00      C2   H
ATOM   2788 2HH1 ARG C 215     -22.941  35.641 -21.700  0.00  0.00      C2   H
ATOM   2789 1HH2 ARG C 215     -21.354  38.135 -23.651  0.00  0.00      C2   H
ATOM   2790 2HH2 ARG C 215     -22.724  37.243 -23.590  0.00  0.00      C2   H
ATOM   2791  N   GLU C 216     -14.318  39.137 -19.796  0.00  0.00      C2   N
ATOM   2792  CA  GLU C 216     -14.074  40.459 -20.335  0.00  0.00      C2   C
ATOM   2793  C   GLU C 216     -12.496  40.602 -20.442  0.00  0.00      C2   C
ATOM   2794  O   GLU C 216     -11.883  41.458 -19.762  0.00  0.00      C2   O
ATOM   2795  CB  GLU C 216     -14.641  41.417 -19.304  0.00  0.00      C2   C
ATOM   2796  CG  GLU C 216     -16.161  41.126 -18.972  0.00  0.00      C2   C
ATOM   2797  CD  GLU C 216     -16.782  41.873 -17.746  0.00  0.00      C2   C
ATOM   2798  OE1 GLU C 216     -16.521  43.051 -17.393  0.00  0.00      C2   O
ATOM   2799  OE2 GLU C 216     -17.667  41.219 -17.118  0.00  0.00      C2   O
ATOM   2800  H   GLU C 216     -14.002  38.901 -18.867  0.00  0.00      C2   H
ATOM   2801  HA  GLU C 216     -14.576  40.724 -21.265  0.00  0.00      C2   H
ATOM   2802  1HB GLU C 216     -14.089  41.416 -18.363  0.00  0.00      C2   H
ATOM   2803  2HB GLU C 216     -14.703  42.426 -19.713  0.00  0.00      C2   H
ATOM   2804  1HG GLU C 216     -16.812  41.398 -19.803  0.00  0.00      C2   H
ATOM   2805  2HG GLU C 216     -16.358  40.083 -18.728  0.00  0.00      C2   H
ATOM   2806  N   ASP C 217     -11.951  39.758 -21.286  0.00  0.00      C2   N
ATOM   2807  CA  ASP C 217     -10.538  39.488 -21.693  0.00  0.00      C2   C
ATOM   2808  C   ASP C 217      -9.730  40.778 -21.923  0.00  0.00      C2   C
ATOM   2809  O   ASP C 217      -8.911  41.101 -21.090  0.00  0.00      C2   O
ATOM   2810  CB  ASP C 217     -10.289  38.485 -22.823  0.00  0.00      C2   C
ATOM   2811  CG  ASP C 217     -11.070  38.500 -24.137  0.00  0.00      C2   C
ATOM   2812  OD1 ASP C 217     -11.920  39.337 -24.350  0.00  0.00      C2   O
ATOM   2813  OD2 ASP C 217     -10.819  37.622 -24.998  0.00  0.00      C2   O
ATOM   2814  H   ASP C 217     -12.482  39.158 -21.900  0.00  0.00      C2   H
ATOM   2815  HA  ASP C 217     -10.085  38.976 -20.844  0.00  0.00      C2   H
ATOM   2816  1HB ASP C 217      -9.224  38.503 -23.054  0.00  0.00      C2   H
ATOM   2817  2HB ASP C 217     -10.550  37.494 -22.449  0.00  0.00      C2   H
ATOM   2818  N   GLN C 218     -10.068  41.542 -22.979  0.00  0.00      C2   N
ATOM   2819  CA  GLN C 218      -9.261  42.753 -23.249  0.00  0.00      C2   C
ATOM   2820  C   GLN C 218      -9.532  43.825 -22.216  0.00  0.00      C2   C
ATOM   2821  O   GLN C 218      -8.577  44.500 -21.805  0.00  0.00      C2   O
ATOM   2822  CB  GLN C 218      -9.365  43.188 -24.737  0.00  0.00      C2   C
ATOM   2823  CG  GLN C 218      -8.721  42.220 -25.796  0.00  0.00      C2   C
ATOM   2824  CD  GLN C 218      -7.163  42.188 -25.648  0.00  0.00      C2   C
ATOM   2825  OE1 GLN C 218      -6.506  43.182 -25.511  0.00  0.00      C2   O
ATOM   2826  NE2 GLN C 218      -6.572  41.050 -25.521  0.00  0.00      C2   N
ATOM   2827  H   GLN C 218     -10.878  41.390 -23.563  0.00  0.00      C2   H
ATOM   2828  HA  GLN C 218      -8.228  42.484 -23.030  0.00  0.00      C2   H
ATOM   2829  1HB GLN C 218     -10.420  43.267 -24.998  0.00  0.00      C2   H
ATOM   2830  2HB GLN C 218      -8.901  44.167 -24.858  0.00  0.00      C2   H
ATOM   2831  1HG GLN C 218      -9.182  41.233 -25.755  0.00  0.00      C2   H
ATOM   2832  2HG GLN C 218      -8.940  42.664 -26.767  0.00  0.00      C2   H
ATOM   2833 1HE2 GLN C 218      -5.601  41.124 -25.256  0.00  0.00      C2   H
ATOM   2834 2HE2 GLN C 218      -7.118  40.203 -25.595  0.00  0.00      C2   H
ATOM   2835  N   CYS C 219     -10.694  43.826 -21.517  0.00  0.00      C2   N
ATOM   2836  CA  CYS C 219     -10.899  44.597 -20.278  0.00  0.00      C2   C
ATOM   2837  C   CYS C 219      -9.897  44.168 -19.124  0.00  0.00      C2   C
ATOM   2838  O   CYS C 219      -9.245  45.056 -18.496  0.00  0.00      C2   O
ATOM   2839  CB  CYS C 219     -12.329  44.650 -19.741  0.00  0.00      C2   C
ATOM   2840  SG  CYS C 219     -13.537  44.794 -21.167  0.00  0.00      C2   S
ATOM   2841  H   CYS C 219     -11.516  43.262 -21.682  0.00  0.00      C2   H
ATOM   2842  HA  CYS C 219     -10.613  45.607 -20.572  0.00  0.00      C2   H
ATOM   2843  1HB CYS C 219     -12.662  43.818 -19.121  0.00  0.00      C2   H
ATOM   2844  2HB CYS C 219     -12.445  45.513 -19.085  0.00  0.00      C2   H
ATOM   2845  HG  CYS C 219     -13.618  43.488 -21.437  0.00  0.00      C2   H
ATOM   2846  N   SER C 220      -9.813  42.894 -18.772  0.00  0.00      C2   N
ATOM   2847  CA  SER C 220      -8.841  42.518 -17.760  0.00  0.00      C2   C
ATOM   2848  C   SER C 220      -7.326  42.745 -18.207  0.00  0.00      C2   C
ATOM   2849  O   SER C 220      -6.514  43.089 -17.379  0.00  0.00      C2   O
ATOM   2850  CB  SER C 220      -9.151  41.019 -17.423  0.00  0.00      C2   C
ATOM   2851  OG  SER C 220      -8.924  40.112 -18.515  0.00  0.00      C2   O
ATOM   2852  H   SER C 220     -10.438  42.233 -19.210  0.00  0.00      C2   H
ATOM   2853  HA  SER C 220      -8.956  43.153 -16.882  0.00  0.00      C2   H
ATOM   2854  1HB SER C 220      -8.483  40.709 -16.618  0.00  0.00      C2   H
ATOM   2855  2HB SER C 220     -10.183  40.782 -17.165  0.00  0.00      C2   H
ATOM   2856  HG  SER C 220      -8.922  40.615 -19.333  0.00  0.00      C2   H
ATOM   2857  N   TYR C 221      -7.064  42.611 -19.543  0.00  0.00      C2   N
ATOM   2858  CA  TYR C 221      -5.778  43.027 -20.064  0.00  0.00      C2   C
ATOM   2859  C   TYR C 221      -5.506  44.502 -20.001  0.00  0.00      C2   C
ATOM   2860  O   TYR C 221      -4.447  44.782 -19.467  0.00  0.00      C2   O
ATOM   2861  CB  TYR C 221      -5.481  42.304 -21.404  0.00  0.00      C2   C
ATOM   2862  CG  TYR C 221      -5.555  40.747 -21.403  0.00  0.00      C2   C
ATOM   2863  CD1 TYR C 221      -6.236  40.079 -22.428  0.00  0.00      C2   C
ATOM   2864  CD2 TYR C 221      -4.836  39.931 -20.499  0.00  0.00      C2   C
ATOM   2865  CE1 TYR C 221      -6.271  38.677 -22.510  0.00  0.00      C2   C
ATOM   2866  CE2 TYR C 221      -4.872  38.518 -20.545  0.00  0.00      C2   C
ATOM   2867  CZ  TYR C 221      -5.635  37.844 -21.568  0.00  0.00      C2   C
ATOM   2868  OH  TYR C 221      -5.595  36.521 -21.825  0.00  0.00      C2   O
ATOM   2869  H   TYR C 221      -7.823  42.257 -20.108  0.00  0.00      C2   H
ATOM   2870  HA  TYR C 221      -5.130  42.566 -19.319  0.00  0.00      C2   H
ATOM   2871  1HB TYR C 221      -6.022  42.694 -22.266  0.00  0.00      C2   H
ATOM   2872  2HB TYR C 221      -4.476  42.615 -21.692  0.00  0.00      C2   H
ATOM   2873  HD1 TYR C 221      -6.670  40.682 -23.212  0.00  0.00      C2   H
ATOM   2874  HD2 TYR C 221      -4.195  40.419 -19.780  0.00  0.00      C2   H
ATOM   2875  HE1 TYR C 221      -6.769  38.233 -23.359  0.00  0.00      C2   H
ATOM   2876  HE2 TYR C 221      -4.328  37.818 -19.928  0.00  0.00      C2   H
ATOM   2877  HH  TYR C 221      -5.551  36.276 -22.752  0.00  0.00      C2   H
ATOM   2878  N   LYS C 222      -6.559  45.302 -20.260  0.00  0.00      C2   N
ATOM   2879  CA  LYS C 222      -6.583  46.767 -20.133  0.00  0.00      C2   C
ATOM   2880  C   LYS C 222      -6.573  47.173 -18.694  0.00  0.00      C2   C
ATOM   2881  O   LYS C 222      -6.064  48.272 -18.375  0.00  0.00      C2   O
ATOM   2882  CB  LYS C 222      -7.745  47.359 -20.961  0.00  0.00      C2   C
ATOM   2883  CG  LYS C 222      -7.311  47.342 -22.445  0.00  0.00      C2   C
ATOM   2884  CD  LYS C 222      -8.377  47.758 -23.516  0.00  0.00      C2   C
ATOM   2885  CE  LYS C 222      -7.806  47.888 -24.964  0.00  0.00      C2   C
ATOM   2886  NZ  LYS C 222      -8.893  48.343 -25.836  0.00  0.00      C2   N
ATOM   2887  H   LYS C 222      -7.359  44.824 -20.649  0.00  0.00      C2   H
ATOM   2888  HA  LYS C 222      -5.646  47.166 -20.522  0.00  0.00      C2   H
ATOM   2889  1HB LYS C 222      -8.675  46.816 -20.790  0.00  0.00      C2   H
ATOM   2890  2HB LYS C 222      -7.835  48.407 -20.677  0.00  0.00      C2   H
ATOM   2891  1HG LYS C 222      -6.518  48.089 -22.459  0.00  0.00      C2   H
ATOM   2892  2HG LYS C 222      -6.854  46.379 -22.671  0.00  0.00      C2   H
ATOM   2893  1HD LYS C 222      -9.131  46.972 -23.483  0.00  0.00      C2   H
ATOM   2894  2HD LYS C 222      -8.716  48.719 -23.128  0.00  0.00      C2   H
ATOM   2895  1HE LYS C 222      -7.049  48.670 -25.013  0.00  0.00      C2   H
ATOM   2896  2HE LYS C 222      -7.468  46.912 -25.312  0.00  0.00      C2   H
ATOM   2897  1HZ LYS C 222      -9.595  47.619 -25.894  0.00  0.00      C2   H
ATOM   2898  2HZ LYS C 222      -9.298  49.218 -25.537  0.00  0.00      C2   H
ATOM   2899  3HZ LYS C 222      -8.555  48.476 -26.778  0.00  0.00      C2   H
ATOM   2900  N   TRP C 223      -6.897  46.260 -17.776  0.00  0.00      C2   N
ATOM   2901  CA  TRP C 223      -6.776  46.465 -16.354  0.00  0.00      C2   C
ATOM   2902  C   TRP C 223      -5.399  46.155 -15.780  0.00  0.00      C2   C
ATOM   2903  O   TRP C 223      -4.871  46.947 -15.040  0.00  0.00      C2   O
ATOM   2904  CB  TRP C 223      -7.911  45.760 -15.618  0.00  0.00      C2   C
ATOM   2905  CG  TRP C 223      -8.119  46.174 -14.190  0.00  0.00      C2   C
ATOM   2906  CD1 TRP C 223      -9.064  47.045 -13.744  0.00  0.00      C2   C
ATOM   2907  CD2 TRP C 223      -7.526  45.649 -12.978  0.00  0.00      C2   C
ATOM   2908  NE1 TRP C 223      -9.049  47.074 -12.395  0.00  0.00      C2   N
ATOM   2909  CE2 TRP C 223      -8.186  46.209 -11.812  0.00  0.00      C2   C
ATOM   2910  CE3 TRP C 223      -6.399  44.822 -12.709  0.00  0.00      C2   C
ATOM   2911  CZ2 TRP C 223      -7.888  45.733 -10.547  0.00  0.00      C2   C
ATOM   2912  CZ3 TRP C 223      -6.123  44.244 -11.430  0.00  0.00      C2   C
ATOM   2913  CH2 TRP C 223      -6.840  44.806 -10.414  0.00  0.00      C2   C
ATOM   2914  H   TRP C 223      -7.057  45.313 -18.088  0.00  0.00      C2   H
ATOM   2915  HA  TRP C 223      -6.960  47.506 -16.092  0.00  0.00      C2   H
ATOM   2916  1HB TRP C 223      -8.792  46.203 -16.081  0.00  0.00      C2   H
ATOM   2917  2HB TRP C 223      -7.853  44.684 -15.787  0.00  0.00      C2   H
ATOM   2918  HD1 TRP C 223      -9.683  47.551 -14.471  0.00  0.00      C2   H
ATOM   2919  HE1 TRP C 223      -9.879  47.417 -11.933  0.00  0.00      C2   H
ATOM   2920  HE3 TRP C 223      -5.785  44.575 -13.563  0.00  0.00      C2   H
ATOM   2921  HZ2 TRP C 223      -8.545  46.065  -9.757  0.00  0.00      C2   H
ATOM   2922  HZ3 TRP C 223      -5.211  43.704 -11.223  0.00  0.00      C2   H
ATOM   2923  HH2 TRP C 223      -6.581  44.527  -9.403  0.00  0.00      C2   H
ATOM   2924  N   TRP C 224      -4.782  45.068 -16.219  0.00  0.00      C2   N
ATOM   2925  CA  TRP C 224      -3.378  44.725 -15.874  0.00  0.00      C2   C
ATOM   2926  C   TRP C 224      -2.389  45.639 -16.583  0.00  0.00      C2   C
ATOM   2927  O   TRP C 224      -1.318  45.838 -16.015  0.00  0.00      C2   O
ATOM   2928  CB  TRP C 224      -3.175  43.226 -16.085  0.00  0.00      C2   C
ATOM   2929  CG  TRP C 224      -3.856  42.317 -15.032  0.00  0.00      C2   C
ATOM   2930  CD1 TRP C 224      -4.753  41.339 -15.308  0.00  0.00      C2   C
ATOM   2931  CD2 TRP C 224      -3.579  42.177 -13.574  0.00  0.00      C2   C
ATOM   2932  NE1 TRP C 224      -5.227  40.805 -14.134  0.00  0.00      C2   N
ATOM   2933  CE2 TRP C 224      -4.486  41.206 -13.042  0.00  0.00      C2   C
ATOM   2934  CE3 TRP C 224      -2.734  42.822 -12.555  0.00  0.00      C2   C
ATOM   2935  CZ2 TRP C 224      -4.417  40.821 -11.666  0.00  0.00      C2   C
ATOM   2936  CZ3 TRP C 224      -2.643  42.429 -11.210  0.00  0.00      C2   C
ATOM   2937  CH2 TRP C 224      -3.498  41.431 -10.737  0.00  0.00      C2   C
ATOM   2938  H   TRP C 224      -5.322  44.520 -16.873  0.00  0.00      C2   H
ATOM   2939  HA  TRP C 224      -3.217  44.911 -14.812  0.00  0.00      C2   H
ATOM   2940  1HB TRP C 224      -3.456  42.814 -17.054  0.00  0.00      C2   H
ATOM   2941  2HB TRP C 224      -2.117  42.970 -16.026  0.00  0.00      C2   H
ATOM   2942  HD1 TRP C 224      -5.161  41.122 -16.285  0.00  0.00      C2   H
ATOM   2943  HE1 TRP C 224      -5.833  39.997 -14.143  0.00  0.00      C2   H
ATOM   2944  HE3 TRP C 224      -2.007  43.552 -12.878  0.00  0.00      C2   H
ATOM   2945  HZ2 TRP C 224      -5.036  40.020 -11.287  0.00  0.00      C2   H
ATOM   2946  HZ3 TRP C 224      -2.040  43.035 -10.550  0.00  0.00      C2   H
ATOM   2947  HH2 TRP C 224      -3.496  41.111  -9.705  0.00  0.00      C2   H
ATOM   2948  N   GLN C 225      -2.876  46.251 -17.758  0.00  0.00      C2   N
ATOM   2949  CA  GLN C 225      -2.094  47.388 -18.322  0.00  0.00      C2   C
ATOM   2950  C   GLN C 225      -2.228  48.605 -17.449  0.00  0.00      C2   C
ATOM   2951  O   GLN C 225      -1.250  49.365 -17.326  0.00  0.00      C2   O
ATOM   2952  CB  GLN C 225      -2.671  47.677 -19.732  0.00  0.00      C2   C
ATOM   2953  CG  GLN C 225      -2.335  46.539 -20.782  0.00  0.00      C2   C
ATOM   2954  CD  GLN C 225      -3.225  46.343 -21.977  0.00  0.00      C2   C
ATOM   2955  OE1 GLN C 225      -4.004  47.154 -22.301  0.00  0.00      C2   O
ATOM   2956  NE2 GLN C 225      -3.049  45.259 -22.707  0.00  0.00      C2   N
ATOM   2957  H   GLN C 225      -3.819  46.034 -18.048  0.00  0.00      C2   H
ATOM   2958  HA  GLN C 225      -1.064  47.039 -18.383  0.00  0.00      C2   H
ATOM   2959  1HB GLN C 225      -3.756  47.783 -19.747  0.00  0.00      C2   H
ATOM   2960  2HB GLN C 225      -2.206  48.583 -20.121  0.00  0.00      C2   H
ATOM   2961  1HG GLN C 225      -1.286  46.677 -21.045  0.00  0.00      C2   H
ATOM   2962  2HG GLN C 225      -2.413  45.577 -20.275  0.00  0.00      C2   H
ATOM   2963 1HE2 GLN C 225      -3.492  45.152 -23.608  0.00  0.00      C2   H
ATOM   2964 2HE2 GLN C 225      -2.356  44.594 -22.393  0.00  0.00      C2   H
ATOM   2965  N   LYS C 226      -3.348  48.811 -16.779  0.00  0.00      C2   N
ATOM   2966  CA  LYS C 226      -3.665  50.015 -15.868  0.00  0.00      C2   C
ATOM   2967  C   LYS C 226      -3.140  49.794 -14.462  0.00  0.00      C2   C
ATOM   2968  O   LYS C 226      -2.747  50.815 -13.864  0.00  0.00      C2   O
ATOM   2969  CB  LYS C 226      -5.193  50.238 -15.956  0.00  0.00      C2   C
ATOM   2970  CG  LYS C 226      -5.897  51.255 -15.001  0.00  0.00      C2   C
ATOM   2971  CD  LYS C 226      -7.461  51.153 -14.968  0.00  0.00      C2   C
ATOM   2972  CE  LYS C 226      -8.151  52.359 -14.322  0.00  0.00      C2   C
ATOM   2973  NZ  LYS C 226      -9.575  52.546 -14.734  0.00  0.00      C2   N
ATOM   2974  H   LYS C 226      -4.100  48.190 -17.039  0.00  0.00      C2   H
ATOM   2975  HA  LYS C 226      -3.156  50.838 -16.370  0.00  0.00      C2   H
ATOM   2976  1HB LYS C 226      -5.523  50.531 -16.953  0.00  0.00      C2   H
ATOM   2977  2HB LYS C 226      -5.642  49.250 -15.855  0.00  0.00      C2   H
ATOM   2978  1HG LYS C 226      -5.534  51.319 -13.975  0.00  0.00      C2   H
ATOM   2979  2HG LYS C 226      -5.719  52.238 -15.437  0.00  0.00      C2   H
ATOM   2980  1HD LYS C 226      -7.817  51.020 -15.990  0.00  0.00      C2   H
ATOM   2981  2HD LYS C 226      -7.856  50.265 -14.473  0.00  0.00      C2   H
ATOM   2982  1HE LYS C 226      -8.065  52.256 -13.240  0.00  0.00      C2   H
ATOM   2983  2HE LYS C 226      -7.759  53.335 -14.607  0.00  0.00      C2   H
ATOM   2984  1HZ LYS C 226      -9.783  52.425 -15.715  0.00  0.00      C2   H
ATOM   2985  2HZ LYS C 226     -10.173  51.835 -14.338  0.00  0.00      C2   H
ATOM   2986  3HZ LYS C 226      -9.942  53.460 -14.509  0.00  0.00      C2   H
ATOM   2987  N   TYR C 227      -2.913  48.576 -14.047  0.00  0.00      C2   N
ATOM   2988  CA  TYR C 227      -2.645  48.179 -12.665  0.00  0.00      C2   C
ATOM   2989  C   TYR C 227      -1.235  48.639 -12.195  0.00  0.00      C2   C
ATOM   2990  O   TYR C 227      -1.076  49.163 -11.082  0.00  0.00      C2   O
ATOM   2991  CB  TYR C 227      -2.780  46.689 -12.486  0.00  0.00      C2   C
ATOM   2992  CG  TYR C 227      -2.360  46.165 -11.151  0.00  0.00      C2   C
ATOM   2993  CD1 TYR C 227      -1.094  45.641 -10.937  0.00  0.00      C2   C
ATOM   2994  CD2 TYR C 227      -3.324  45.994 -10.083  0.00  0.00      C2   C
ATOM   2995  CE1 TYR C 227      -0.719  45.153  -9.642  0.00  0.00      C2   C
ATOM   2996  CE2 TYR C 227      -2.914  45.473  -8.834  0.00  0.00      C2   C
ATOM   2997  CZ  TYR C 227      -1.648  45.044  -8.558  0.00  0.00      C2   C
ATOM   2998  OH  TYR C 227      -1.320  44.525  -7.371  0.00  0.00      C2   O
ATOM   2999  H   TYR C 227      -3.481  47.925 -14.570  0.00  0.00      C2   H
ATOM   3000  HA  TYR C 227      -3.429  48.603 -12.039  0.00  0.00      C2   H
ATOM   3001  1HB TYR C 227      -3.730  46.252 -12.794  0.00  0.00      C2   H
ATOM   3002  2HB TYR C 227      -2.063  46.284 -13.200  0.00  0.00      C2   H
ATOM   3003  HD1 TYR C 227      -0.248  45.747 -11.600  0.00  0.00      C2   H
ATOM   3004  HD2 TYR C 227      -4.345  46.309 -10.243  0.00  0.00      C2   H
ATOM   3005  HE1 TYR C 227       0.267  44.715  -9.593  0.00  0.00      C2   H
ATOM   3006  HE2 TYR C 227      -3.715  45.505  -8.111  0.00  0.00      C2   H
ATOM   3007  HH  TYR C 227      -0.456  44.122  -7.485  0.00  0.00      C2   H
ATOM   3008  N   GLN C 228      -0.295  48.591 -13.111  0.00  0.00      C2   N
ATOM   3009  CA  GLN C 228       1.065  48.900 -12.878  0.00  0.00      C2   C
ATOM   3010  C   GLN C 228       1.350  50.384 -12.614  0.00  0.00      C2   C
ATOM   3011  O   GLN C 228       1.933  50.625 -11.497  0.00  0.00      C2   O
ATOM   3012  CB  GLN C 228       1.989  48.363 -13.975  0.00  0.00      C2   C
ATOM   3013  CG  GLN C 228       2.388  46.859 -13.841  0.00  0.00      C2   C
ATOM   3014  CD  GLN C 228       2.838  46.221 -15.178  0.00  0.00      C2   C
ATOM   3015  OE1 GLN C 228       2.599  46.731 -16.272  0.00  0.00      C2   O
ATOM   3016  NE2 GLN C 228       3.499  45.111 -15.084  0.00  0.00      C2   N
ATOM   3017  H   GLN C 228      -0.560  48.351 -14.056  0.00  0.00      C2   H
ATOM   3018  HA  GLN C 228       1.383  48.410 -11.958  0.00  0.00      C2   H
ATOM   3019  1HB GLN C 228       1.441  48.378 -14.917  0.00  0.00      C2   H
ATOM   3020  2HB GLN C 228       2.875  48.984 -14.105  0.00  0.00      C2   H
ATOM   3021  1HG GLN C 228       3.285  46.869 -13.222  0.00  0.00      C2   H
ATOM   3022  2HG GLN C 228       1.492  46.372 -13.455  0.00  0.00      C2   H
ATOM   3023 1HE2 GLN C 228       3.671  44.593 -15.934  0.00  0.00      C2   H
ATOM   3024 2HE2 GLN C 228       3.619  44.691 -14.174  0.00  0.00      C2   H
ATOM   3025  N   LYS C 229       0.966  51.318 -13.481  0.00  0.00      C2   N
ATOM   3026  CA  LYS C 229       1.080  52.724 -13.223  0.00  0.00      C2   C
ATOM   3027  C   LYS C 229       0.348  53.284 -12.005  0.00  0.00      C2   C
ATOM   3028  O   LYS C 229       0.149  54.511 -11.857  0.00  0.00      C2   O
ATOM   3029  CB  LYS C 229       0.642  53.511 -14.503  0.00  0.00      C2   C
ATOM   3030  CG  LYS C 229      -0.839  53.328 -14.943  0.00  0.00      C2   C
ATOM   3031  CD  LYS C 229      -1.261  54.127 -16.129  0.00  0.00      C2   C
ATOM   3032  CE  LYS C 229      -0.730  53.458 -17.363  0.00  0.00      C2   C
ATOM   3033  NZ  LYS C 229      -1.309  54.020 -18.585  0.00  0.00      C2   N
ATOM   3034  H   LYS C 229       0.575  51.071 -14.379  0.00  0.00      C2   H
ATOM   3035  HA  LYS C 229       2.123  52.950 -13.003  0.00  0.00      C2   H
ATOM   3036  1HB LYS C 229       0.794  54.570 -14.297  0.00  0.00      C2   H
ATOM   3037  2HB LYS C 229       1.346  53.419 -15.330  0.00  0.00      C2   H
ATOM   3038  1HG LYS C 229      -1.101  52.282 -15.100  0.00  0.00      C2   H
ATOM   3039  2HG LYS C 229      -1.340  53.683 -14.042  0.00  0.00      C2   H
ATOM   3040  1HD LYS C 229      -2.341  54.275 -16.109  0.00  0.00      C2   H
ATOM   3041  2HD LYS C 229      -0.915  55.161 -16.116  0.00  0.00      C2   H
ATOM   3042  1HE LYS C 229       0.351  53.591 -17.379  0.00  0.00      C2   H
ATOM   3043  2HE LYS C 229      -0.980  52.397 -17.330  0.00  0.00      C2   H
ATOM   3044  1HZ LYS C 229      -2.240  53.652 -18.712  0.00  0.00      C2   H
ATOM   3045  2HZ LYS C 229      -1.408  55.023 -18.523  0.00  0.00      C2   H
ATOM   3046  3HZ LYS C 229      -0.690  53.840 -19.363  0.00  0.00      C2   H
ATOM   3047  N   ARG C 230      -0.185  52.451 -11.102  0.00  0.00      C2   N
ATOM   3048  CA  ARG C 230      -1.110  52.841 -10.062  0.00  0.00      C2   C
ATOM   3049  C   ARG C 230      -0.616  52.203  -8.735  0.00  0.00      C2   C
ATOM   3050  O   ARG C 230      -0.363  52.885  -7.713  0.00  0.00      C2   O
ATOM   3051  CB  ARG C 230      -2.575  52.388 -10.433  0.00  0.00      C2   C
ATOM   3052  CG  ARG C 230      -3.314  53.391 -11.314  0.00  0.00      C2   C
ATOM   3053  CD  ARG C 230      -4.773  53.128 -11.493  0.00  0.00      C2   C
ATOM   3054  NE  ARG C 230      -5.543  53.616 -10.343  0.00  0.00      C2   N
ATOM   3055  CZ  ARG C 230      -6.295  54.698 -10.241  0.00  0.00      C2   C
ATOM   3056  NH1 ARG C 230      -6.222  55.672 -11.144  0.00  0.00      C2   N
ATOM   3057  NH2 ARG C 230      -7.195  54.757  -9.254  0.00  0.00      C2   N
ATOM   3058  H   ARG C 230       0.148  51.499 -11.037  0.00  0.00      C2   H
ATOM   3059  HA  ARG C 230      -1.043  53.913  -9.878  0.00  0.00      C2   H
ATOM   3060  1HB ARG C 230      -2.569  51.404 -10.903  0.00  0.00      C2   H
ATOM   3061  2HB ARG C 230      -3.195  52.177  -9.561  0.00  0.00      C2   H
ATOM   3062  1HG ARG C 230      -3.182  54.388 -10.894  0.00  0.00      C2   H
ATOM   3063  2HG ARG C 230      -2.907  53.379 -12.326  0.00  0.00      C2   H
ATOM   3064  1HD ARG C 230      -5.231  53.479 -12.417  0.00  0.00      C2   H
ATOM   3065  2HD ARG C 230      -4.901  52.047 -11.443  0.00  0.00      C2   H
ATOM   3066  HE  ARG C 230      -5.441  53.091  -9.487  0.00  0.00      C2   H
ATOM   3067 1HH1 ARG C 230      -5.640  55.647 -11.968  0.00  0.00      C2   H
ATOM   3068 2HH1 ARG C 230      -6.568  56.604 -10.964  0.00  0.00      C2   H
ATOM   3069 1HH2 ARG C 230      -7.278  53.981  -8.614  0.00  0.00      C2   H
ATOM   3070 2HH2 ARG C 230      -7.711  55.611  -9.094  0.00  0.00      C2   H
ATOM   3071  N   LYS C 231      -0.341  50.841  -8.835  0.00  0.00      C2   N
ATOM   3072  CA  LYS C 231       0.208  50.120  -7.716  0.00  0.00      C2   C
ATOM   3073  C   LYS C 231       1.703  50.507  -7.594  0.00  0.00      C2   C
ATOM   3074  O   LYS C 231       2.125  50.731  -6.483  0.00  0.00      C2   O
ATOM   3075  CB  LYS C 231       0.067  48.618  -7.897  0.00  0.00      C2   C
ATOM   3076  CG  LYS C 231       0.401  47.744  -6.634  0.00  0.00      C2   C
ATOM   3077  CD  LYS C 231      -0.350  48.121  -5.318  0.00  0.00      C2   C
ATOM   3078  CE  LYS C 231      -0.116  47.001  -4.178  0.00  0.00      C2   C
ATOM   3079  NZ  LYS C 231      -0.593  47.392  -2.847  0.00  0.00      C2   N
ATOM   3080  H   LYS C 231      -0.462  50.286  -9.671  0.00  0.00      C2   H
ATOM   3081  HA  LYS C 231      -0.289  50.362  -6.777  0.00  0.00      C2   H
ATOM   3082  1HB LYS C 231      -0.916  48.355  -8.289  0.00  0.00      C2   H
ATOM   3083  2HB LYS C 231       0.768  48.259  -8.650  0.00  0.00      C2   H
ATOM   3084  1HG LYS C 231       0.240  46.685  -6.839  0.00  0.00      C2   H
ATOM   3085  2HG LYS C 231       1.471  47.749  -6.431  0.00  0.00      C2   H
ATOM   3086  1HD LYS C 231       0.124  49.078  -5.104  0.00  0.00      C2   H
ATOM   3087  2HD LYS C 231      -1.407  48.303  -5.514  0.00  0.00      C2   H
ATOM   3088  1HE LYS C 231      -0.545  46.039  -4.460  0.00  0.00      C2   H
ATOM   3089  2HE LYS C 231       0.943  46.804  -4.012  0.00  0.00      C2   H
ATOM   3090  1HZ LYS C 231      -0.210  46.705  -2.212  0.00  0.00      C2   H
ATOM   3091  2HZ LYS C 231      -0.221  48.289  -2.566  0.00  0.00      C2   H
ATOM   3092  3HZ LYS C 231      -1.594  47.501  -2.773  0.00  0.00      C2   H
ATOM   3093  N   PHE C 232       2.492  50.727  -8.653  0.00  0.00      C2   N
ATOM   3094  CA  PHE C 232       3.944  51.020  -8.541  0.00  0.00      C2   C
ATOM   3095  C   PHE C 232       4.091  52.446  -9.250  0.00  0.00      C2   C
ATOM   3096  O   PHE C 232       4.853  52.617 -10.174  0.00  0.00      C2   O
ATOM   3097  CB  PHE C 232       4.880  49.892  -9.224  0.00  0.00      C2   C
ATOM   3098  CG  PHE C 232       4.532  48.471  -9.026  0.00  0.00      C2   C
ATOM   3099  CD1 PHE C 232       4.446  47.877  -7.742  0.00  0.00      C2   C
ATOM   3100  CD2 PHE C 232       3.977  47.699 -10.086  0.00  0.00      C2   C
ATOM   3101  CE1 PHE C 232       3.845  46.693  -7.476  0.00  0.00      C2   C
ATOM   3102  CE2 PHE C 232       3.428  46.432  -9.833  0.00  0.00      C2   C
ATOM   3103  CZ  PHE C 232       3.391  45.972  -8.578  0.00  0.00      C2   C
ATOM   3104  H   PHE C 232       2.216  50.689  -9.624  0.00  0.00      C2   H
ATOM   3105  HA  PHE C 232       4.250  51.127  -7.500  0.00  0.00      C2   H
ATOM   3106  1HB PHE C 232       4.837  50.038 -10.304  0.00  0.00      C2   H
ATOM   3107  2HB PHE C 232       5.921  50.005  -8.922  0.00  0.00      C2   H
ATOM   3108  HD1 PHE C 232       4.778  48.420  -6.869  0.00  0.00      C2   H
ATOM   3109  HD2 PHE C 232       4.058  47.979 -11.126  0.00  0.00      C2   H
ATOM   3110  HE1 PHE C 232       3.678  46.211  -6.524  0.00  0.00      C2   H
ATOM   3111  HE2 PHE C 232       3.040  45.851 -10.657  0.00  0.00      C2   H
ATOM   3112  HZ  PHE C 232       2.877  45.025  -8.506  0.00  0.00      C2   H
ATOM   3113  N   HIS C 233       3.279  53.376  -8.727  0.00  0.00      C2   N
ATOM   3114  CA  HIS C 233       3.113  54.747  -9.319  0.00  0.00      C2   C
ATOM   3115  C   HIS C 233       4.399  55.551  -9.364  0.00  0.00      C2   C
ATOM   3116  O   HIS C 233       4.597  56.340 -10.231  0.00  0.00      C2   O
ATOM   3117  CB  HIS C 233       1.905  55.370  -8.612  0.00  0.00      C2   C
ATOM   3118  CG  HIS C 233       1.403  56.619  -9.369  0.00  0.00      C2   C
ATOM   3119  ND1 HIS C 233       0.666  56.558 -10.502  0.00  0.00      C2   N
ATOM   3120  CD2 HIS C 233       1.532  57.979  -9.135  0.00  0.00      C2   C
ATOM   3121  CE1 HIS C 233       0.350  57.774 -10.894  0.00  0.00      C2   C
ATOM   3122  NE2 HIS C 233       0.791  58.710 -10.098  0.00  0.00      C2   N
ATOM   3123  H   HIS C 233       2.852  53.196  -7.829  0.00  0.00      C2   H
ATOM   3124  HA  HIS C 233       2.805  54.613 -10.356  0.00  0.00      C2   H
ATOM   3125  1HB HIS C 233       1.042  54.705  -8.582  0.00  0.00      C2   H
ATOM   3126  2HB HIS C 233       2.206  55.663  -7.606  0.00  0.00      C2   H
ATOM   3127  HD1 HIS C 233       0.440  55.735 -11.041  0.00  0.00      C2   H
ATOM   3128  HD2 HIS C 233       1.923  58.516  -8.283  0.00  0.00      C2   H
ATOM   3129  HE1 HIS C 233      -0.275  58.006 -11.744  0.00  0.00      C2   H
ATOM   3130  N   CYS C 234       5.331  55.200  -8.407  0.00  0.00      C2   N
ATOM   3131  CA  CYS C 234       6.637  55.810  -8.218  0.00  0.00      C2   C
ATOM   3132  C   CYS C 234       7.735  55.033  -8.909  0.00  0.00      C2   C
ATOM   3133  O   CYS C 234       8.906  55.349  -8.741  0.00  0.00      C2   O
ATOM   3134  CB  CYS C 234       6.977  56.077  -6.717  0.00  0.00      C2   C
ATOM   3135  SG  CYS C 234       5.709  57.148  -5.871  0.00  0.00      C2   S
ATOM   3136  H   CYS C 234       5.056  54.529  -7.704  0.00  0.00      C2   H
ATOM   3137  HA  CYS C 234       6.620  56.831  -8.600  0.00  0.00      C2   H
ATOM   3138  1HB CYS C 234       7.235  55.215  -6.101  0.00  0.00      C2   H
ATOM   3139  2HB CYS C 234       7.902  56.652  -6.677  0.00  0.00      C2   H
ATOM   3140  HG  CYS C 234       5.950  58.343  -6.420  0.00  0.00      C2   H
ATOM   3141  N   ALA C 235       7.390  54.018  -9.730  0.00  0.00      C2   N
ATOM   3142  CA  ALA C 235       8.379  53.143 -10.388  0.00  0.00      C2   C
ATOM   3143  C   ALA C 235       9.300  53.827 -11.448  0.00  0.00      C2   C
ATOM   3144  O   ALA C 235      10.505  53.509 -11.575  0.00  0.00      C2   O
ATOM   3145  CB  ALA C 235       7.765  51.867 -10.982  0.00  0.00      C2   C
ATOM   3146  H   ALA C 235       6.415  53.768  -9.805  0.00  0.00      C2   H
ATOM   3147  HA  ALA C 235       9.025  52.854  -9.558  0.00  0.00      C2   H
ATOM   3148  1HB ALA C 235       8.623  51.322 -11.375  0.00  0.00      C2   H
ATOM   3149  2HB ALA C 235       7.416  51.175 -10.215  0.00  0.00      C2   H
ATOM   3150  3HB ALA C 235       6.937  52.002 -11.678  0.00  0.00      C2   H
ATOM   3151  N   ASN C 236       8.727  54.832 -12.141  0.00  0.00      C2   N
ATOM   3152  CA  ASN C 236       9.433  55.854 -12.892  0.00  0.00      C2   C
ATOM   3153  C   ASN C 236      10.254  56.797 -12.074  0.00  0.00      C2   C
ATOM   3154  O   ASN C 236      11.157  57.511 -12.622  0.00  0.00      C2   O
ATOM   3155  CB  ASN C 236       8.470  56.798 -13.741  0.00  0.00      C2   C
ATOM   3156  CG  ASN C 236       8.003  56.259 -15.099  0.00  0.00      C2   C
ATOM   3157  OD1 ASN C 236       8.185  55.109 -15.491  0.00  0.00      C2   O
ATOM   3158  ND2 ASN C 236       7.423  57.142 -15.939  0.00  0.00      C2   N
ATOM   3159  H   ASN C 236       7.719  54.850 -12.087  0.00  0.00      C2   H
ATOM   3160  HA  ASN C 236       9.977  55.247 -13.616  0.00  0.00      C2   H
ATOM   3161  1HB ASN C 236       7.679  57.103 -13.056  0.00  0.00      C2   H
ATOM   3162  2HB ASN C 236       8.986  57.726 -13.988  0.00  0.00      C2   H
ATOM   3163 1HD2 ASN C 236       7.039  56.802 -16.808  0.00  0.00      C2   H
ATOM   3164 2HD2 ASN C 236       7.412  58.116 -15.670  0.00  0.00      C2   H
ATOM   3165  N   LEU C 237      10.197  56.795 -10.686  0.00  0.00      C2   N
ATOM   3166  CA  LEU C 237      11.060  57.625  -9.780  0.00  0.00      C2   C
ATOM   3167  C   LEU C 237      12.254  56.866  -9.178  0.00  0.00      C2   C
ATOM   3168  O   LEU C 237      13.022  57.406  -8.409  0.00  0.00      C2   O
ATOM   3169  CB  LEU C 237      10.206  58.208  -8.654  0.00  0.00      C2   C
ATOM   3170  CG  LEU C 237       9.004  59.071  -9.228  0.00  0.00      C2   C
ATOM   3171  CD1 LEU C 237       8.084  59.621  -8.063  0.00  0.00      C2   C
ATOM   3172  CD2 LEU C 237       9.495  60.215 -10.146  0.00  0.00      C2   C
ATOM   3173  H   LEU C 237       9.645  56.145 -10.145  0.00  0.00      C2   H
ATOM   3174  HA  LEU C 237      11.473  58.472 -10.328  0.00  0.00      C2   H
ATOM   3175  1HB LEU C 237       9.754  57.416  -8.057  0.00  0.00      C2   H
ATOM   3176  2HB LEU C 237      10.750  58.728  -7.866  0.00  0.00      C2   H
ATOM   3177  HG  LEU C 237       8.337  58.392  -9.759  0.00  0.00      C2   H
ATOM   3178 1HD1 LEU C 237       7.900  60.695  -8.017  0.00  0.00      C2   H
ATOM   3179 2HD1 LEU C 237       7.066  59.231  -8.083  0.00  0.00      C2   H
ATOM   3180 3HD1 LEU C 237       8.505  59.438  -7.075  0.00  0.00      C2   H
ATOM   3181 1HD2 LEU C 237      10.503  60.575  -9.939  0.00  0.00      C2   H
ATOM   3182 2HD2 LEU C 237       9.282  60.142 -11.212  0.00  0.00      C2   H
ATOM   3183 3HD2 LEU C 237       8.896  61.112  -9.988  0.00  0.00      C2   H
ATOM   3184  N   THR C 238      12.368  55.631  -9.658  0.00  0.00      C2   N
ATOM   3185  CA  THR C 238      13.393  54.604  -9.404  0.00  0.00      C2   C
ATOM   3186  C   THR C 238      13.932  54.070 -10.685  0.00  0.00      C2   C
ATOM   3187  O   THR C 238      13.300  54.272 -11.738  0.00  0.00      C2   O
ATOM   3188  CB  THR C 238      12.847  53.424  -8.547  0.00  0.00      C2   C
ATOM   3189  OG1 THR C 238      12.026  52.490  -9.281  0.00  0.00      C2   O
ATOM   3190  CG2 THR C 238      11.980  53.851  -7.373  0.00  0.00      C2   C
ATOM   3191  H   THR C 238      11.688  55.329 -10.341  0.00  0.00      C2   H
ATOM   3192  HA  THR C 238      14.247  55.103  -8.946  0.00  0.00      C2   H
ATOM   3193  HB  THR C 238      13.702  52.847  -8.195  0.00  0.00      C2   H
ATOM   3194  HG1 THR C 238      11.896  52.769 -10.190  0.00  0.00      C2   H
ATOM   3195 1HG2 THR C 238      10.989  54.237  -7.613  0.00  0.00      C2   H
ATOM   3196 2HG2 THR C 238      11.801  53.057  -6.648  0.00  0.00      C2   H
ATOM   3197 3HG2 THR C 238      12.479  54.684  -6.877  0.00  0.00      C2   H
ATOM   3198  N   SER C 239      15.073  53.374 -10.717  0.00  0.00      C2   N
ATOM   3199  CA  SER C 239      15.620  52.690 -11.913  0.00  0.00      C2   C
ATOM   3200  C   SER C 239      14.975  51.364 -12.283  0.00  0.00      C2   C
ATOM   3201  O   SER C 239      15.221  50.770 -13.294  0.00  0.00      C2   O
ATOM   3202  CB  SER C 239      17.144  52.497 -11.804  0.00  0.00      C2   C
ATOM   3203  OG  SER C 239      17.643  51.611 -10.914  0.00  0.00      C2   O
ATOM   3204  H   SER C 239      15.642  53.264  -9.889  0.00  0.00      C2   H
ATOM   3205  HA  SER C 239      15.439  53.394 -12.725  0.00  0.00      C2   H
ATOM   3206  1HB SER C 239      17.471  52.135 -12.778  0.00  0.00      C2   H
ATOM   3207  2HB SER C 239      17.638  53.466 -11.725  0.00  0.00      C2   H
ATOM   3208  HG  SER C 239      18.598  51.697 -10.877  0.00  0.00      C2   H
ATOM   3209  N   TRP C 240      13.990  50.932 -11.441  0.00  0.00      C2   N
ATOM   3210  CA  TRP C 240      13.327  49.674 -11.610  0.00  0.00      C2   C
ATOM   3211  C   TRP C 240      12.082  49.678 -12.521  0.00  0.00      C2   C
ATOM   3212  O   TRP C 240      11.113  50.333 -12.133  0.00  0.00      C2   O
ATOM   3213  CB  TRP C 240      12.919  48.982 -10.259  0.00  0.00      C2   C
ATOM   3214  CG  TRP C 240      13.973  48.311  -9.446  0.00  0.00      C2   C
ATOM   3215  CD1 TRP C 240      15.250  48.796  -9.330  0.00  0.00      C2   C
ATOM   3216  CD2 TRP C 240      13.789  47.274  -8.469  0.00  0.00      C2   C
ATOM   3217  NE1 TRP C 240      15.893  48.075  -8.315  0.00  0.00      C2   N
ATOM   3218  CE2 TRP C 240      15.049  47.115  -7.815  0.00  0.00      C2   C
ATOM   3219  CE3 TRP C 240      12.678  46.458  -7.991  0.00  0.00      C2   C
ATOM   3220  CZ2 TRP C 240      15.179  46.304  -6.690  0.00  0.00      C2   C
ATOM   3221  CZ3 TRP C 240      12.806  45.622  -6.815  0.00  0.00      C2   C
ATOM   3222  CH2 TRP C 240      14.009  45.628  -6.204  0.00  0.00      C2   C
ATOM   3223  H   TRP C 240      13.868  51.408 -10.559  0.00  0.00      C2   H
ATOM   3224  HA  TRP C 240      14.039  48.966 -12.035  0.00  0.00      C2   H
ATOM   3225  1HB TRP C 240      12.590  49.721  -9.528  0.00  0.00      C2   H
ATOM   3226  2HB TRP C 240      12.119  48.255 -10.401  0.00  0.00      C2   H
ATOM   3227  HD1 TRP C 240      15.702  49.608  -9.881  0.00  0.00      C2   H
ATOM   3228  HE1 TRP C 240      16.873  48.114  -8.073  0.00  0.00      C2   H
ATOM   3229  HE3 TRP C 240      11.683  46.553  -8.402  0.00  0.00      C2   H
ATOM   3230  HZ2 TRP C 240      16.127  46.273  -6.172  0.00  0.00      C2   H
ATOM   3231  HZ3 TRP C 240      11.938  45.053  -6.517  0.00  0.00      C2   H
ATOM   3232  HH2 TRP C 240      14.280  45.058  -5.327  0.00  0.00      C2   H
ATOM   3233  N   PRO C 241      12.017  49.074 -13.693  0.00  0.00      C2   N
ATOM   3234  CA  PRO C 241      10.816  49.140 -14.659  0.00  0.00      C2   C
ATOM   3235  C   PRO C 241       9.471  48.676 -14.045  0.00  0.00      C2   C
ATOM   3236  O   PRO C 241       9.539  47.867 -13.114  0.00  0.00      C2   O
ATOM   3237  CB  PRO C 241      11.121  48.356 -15.904  0.00  0.00      C2   C
ATOM   3238  CG  PRO C 241      12.138  47.373 -15.299  0.00  0.00      C2   C
ATOM   3239  CD  PRO C 241      12.956  48.203 -14.300  0.00  0.00      C2   C
ATOM   3240  HA  PRO C 241      10.810  50.198 -14.921  0.00  0.00      C2   H
ATOM   3241  1HB PRO C 241      10.376  47.783 -16.456  0.00  0.00      C2   H
ATOM   3242  2HB PRO C 241      11.670  49.067 -16.521  0.00  0.00      C2   H
ATOM   3243  1HG PRO C 241      11.613  46.500 -14.911  0.00  0.00      C2   H
ATOM   3244  2HG PRO C 241      12.652  46.918 -16.146  0.00  0.00      C2   H
ATOM   3245  1HD PRO C 241      13.551  47.542 -13.670  0.00  0.00      C2   H
ATOM   3246  2HD PRO C 241      13.735  48.860 -14.687  0.00  0.00      C2   H
ATOM   3247  N   ARG C 242       8.345  49.156 -14.515  0.00  0.00      C2   N
ATOM   3248  CA  ARG C 242       7.039  48.904 -14.033  0.00  0.00      C2   C
ATOM   3249  C   ARG C 242       6.757  47.365 -13.929  0.00  0.00      C2   C
ATOM   3250  O   ARG C 242       6.061  46.964 -12.990  0.00  0.00      C2   O
ATOM   3251  CB  ARG C 242       6.095  49.678 -14.930  0.00  0.00      C2   C
ATOM   3252  CG  ARG C 242       6.234  51.223 -14.792  0.00  0.00      C2   C
ATOM   3253  CD  ARG C 242       5.187  52.080 -15.467  0.00  0.00      C2   C
ATOM   3254  NE  ARG C 242       4.913  51.773 -16.943  0.00  0.00      C2   N
ATOM   3255  CZ  ARG C 242       5.704  52.075 -18.001  0.00  0.00      C2   C
ATOM   3256  NH1 ARG C 242       6.759  52.852 -17.841  0.00  0.00      C2   N
ATOM   3257  NH2 ARG C 242       5.281  51.694 -19.181  0.00  0.00      C2   N
ATOM   3258  H   ARG C 242       8.398  49.539 -15.448  0.00  0.00      C2   H
ATOM   3259  HA  ARG C 242       6.936  49.244 -13.002  0.00  0.00      C2   H
ATOM   3260  1HB ARG C 242       6.093  49.397 -15.983  0.00  0.00      C2   H
ATOM   3261  2HB ARG C 242       5.076  49.368 -14.696  0.00  0.00      C2   H
ATOM   3262  1HG ARG C 242       6.155  51.361 -13.714  0.00  0.00      C2   H
ATOM   3263  2HG ARG C 242       7.267  51.461 -15.044  0.00  0.00      C2   H
ATOM   3264  1HD ARG C 242       4.253  52.201 -14.917  0.00  0.00      C2   H
ATOM   3265  2HD ARG C 242       5.700  53.041 -15.452  0.00  0.00      C2   H
ATOM   3266  HE  ARG C 242       4.203  51.080 -17.132  0.00  0.00      C2   H
ATOM   3267 1HH1 ARG C 242       7.146  52.876 -16.909  0.00  0.00      C2   H
ATOM   3268 2HH1 ARG C 242       7.450  53.173 -18.504  0.00  0.00      C2   H
ATOM   3269 1HH2 ARG C 242       4.595  50.988 -19.408  0.00  0.00      C2   H
ATOM   3270 2HH2 ARG C 242       5.606  52.204 -19.990  0.00  0.00      C2   H
ATOM   3271  N   TRP C 243       7.197  46.629 -14.925  0.00  0.00      C2   N
ATOM   3272  CA  TRP C 243       7.113  45.137 -14.980  0.00  0.00      C2   C
ATOM   3273  C   TRP C 243       8.108  44.357 -14.083  0.00  0.00      C2   C
ATOM   3274  O   TRP C 243       7.924  43.185 -13.868  0.00  0.00      C2   O
ATOM   3275  CB  TRP C 243       7.329  44.545 -16.406  0.00  0.00      C2   C
ATOM   3276  CG  TRP C 243       8.706  44.761 -17.029  0.00  0.00      C2   C
ATOM   3277  CD1 TRP C 243       9.095  45.838 -17.747  0.00  0.00      C2   C
ATOM   3278  CD2 TRP C 243       9.929  43.948 -16.906  0.00  0.00      C2   C
ATOM   3279  NE1 TRP C 243      10.451  45.706 -18.139  0.00  0.00      C2   N
ATOM   3280  CE2 TRP C 243      11.000  44.572 -17.625  0.00  0.00      C2   C
ATOM   3281  CE3 TRP C 243      10.262  42.770 -16.220  0.00  0.00      C2   C
ATOM   3282  CZ2 TRP C 243      12.356  44.121 -17.561  0.00  0.00      C2   C
ATOM   3283  CZ3 TRP C 243      11.570  42.291 -16.075  0.00  0.00      C2   C
ATOM   3284  CH2 TRP C 243      12.591  42.925 -16.767  0.00  0.00      C2   C
ATOM   3285  H   TRP C 243       7.817  47.047 -15.604  0.00  0.00      C2   H
ATOM   3286  HA  TRP C 243       6.103  44.833 -14.704  0.00  0.00      C2   H
ATOM   3287  1HB TRP C 243       7.076  43.485 -16.401  0.00  0.00      C2   H
ATOM   3288  2HB TRP C 243       6.525  45.102 -16.886  0.00  0.00      C2   H
ATOM   3289  HD1 TRP C 243       8.457  46.690 -17.927  0.00  0.00      C2   H
ATOM   3290  HE1 TRP C 243      10.929  46.519 -18.500  0.00  0.00      C2   H
ATOM   3291  HE3 TRP C 243       9.531  42.188 -15.680  0.00  0.00      C2   H
ATOM   3292  HZ2 TRP C 243      13.138  44.576 -18.152  0.00  0.00      C2   H
ATOM   3293  HZ3 TRP C 243      11.820  41.512 -15.370  0.00  0.00      C2   H
ATOM   3294  HH2 TRP C 243      13.633  42.643 -16.776  0.00  0.00      C2   H
ATOM   3295  N   LEU C 244       9.041  45.072 -13.426  0.00  0.00      C2   N
ATOM   3296  CA  LEU C 244       9.953  44.415 -12.529  0.00  0.00      C2   C
ATOM   3297  C   LEU C 244       9.319  44.202 -11.162  0.00  0.00      C2   C
ATOM   3298  O   LEU C 244       9.412  43.067 -10.718  0.00  0.00      C2   O
ATOM   3299  CB  LEU C 244      11.312  45.048 -12.526  0.00  0.00      C2   C
ATOM   3300  CG  LEU C 244      12.325  44.504 -11.508  0.00  0.00      C2   C
ATOM   3301  CD1 LEU C 244      12.833  43.071 -11.938  0.00  0.00      C2   C
ATOM   3302  CD2 LEU C 244      13.450  45.475 -11.434  0.00  0.00      C2   C
ATOM   3303  H   LEU C 244       9.132  46.077 -13.479  0.00  0.00      C2   H
ATOM   3304  HA  LEU C 244      10.088  43.393 -12.884  0.00  0.00      C2   H
ATOM   3305  1HB LEU C 244      11.718  44.842 -13.516  0.00  0.00      C2   H
ATOM   3306  2HB LEU C 244      11.126  46.100 -12.308  0.00  0.00      C2   H
ATOM   3307  HG  LEU C 244      11.848  44.420 -10.532  0.00  0.00      C2   H
ATOM   3308 1HD1 LEU C 244      12.346  42.322 -11.314  0.00  0.00      C2   H
ATOM   3309 2HD1 LEU C 244      12.881  42.716 -12.968  0.00  0.00      C2   H
ATOM   3310 3HD1 LEU C 244      13.888  42.918 -11.712  0.00  0.00      C2   H
ATOM   3311 1HD2 LEU C 244      13.870  45.622 -12.429  0.00  0.00      C2   H
ATOM   3312 2HD2 LEU C 244      13.138  46.488 -11.180  0.00  0.00      C2   H
ATOM   3313 3HD2 LEU C 244      14.208  45.115 -10.739  0.00  0.00      C2   H
ATOM   3314  N   TYR C 245       8.615  45.282 -10.671  0.00  0.00      C2   N
ATOM   3315  CA  TYR C 245       7.961  45.241  -9.361  0.00  0.00      C2   C
ATOM   3316  C   TYR C 245       6.885  44.203  -9.375  0.00  0.00      C2   C
ATOM   3317  O   TYR C 245       6.747  43.499  -8.355  0.00  0.00      C2   O
ATOM   3318  CB  TYR C 245       7.359  46.630  -9.027  0.00  0.00      C2   C
ATOM   3319  CG  TYR C 245       8.502  47.653  -8.735  0.00  0.00      C2   C
ATOM   3320  CD1 TYR C 245       9.236  47.564  -7.536  0.00  0.00      C2   C
ATOM   3321  CD2 TYR C 245       8.949  48.701  -9.623  0.00  0.00      C2   C
ATOM   3322  CE1 TYR C 245      10.125  48.567  -7.101  0.00  0.00      C2   C
ATOM   3323  CE2 TYR C 245       9.829  49.692  -9.233  0.00  0.00      C2   C
ATOM   3324  CZ  TYR C 245      10.337  49.687  -7.918  0.00  0.00      C2   C
ATOM   3325  OH  TYR C 245      11.098  50.713  -7.405  0.00  0.00      C2   O
ATOM   3326  H   TYR C 245       8.689  46.232 -11.008  0.00  0.00      C2   H
ATOM   3327  HA  TYR C 245       8.752  45.070  -8.630  0.00  0.00      C2   H
ATOM   3328  1HB TYR C 245       6.678  47.065  -9.759  0.00  0.00      C2   H
ATOM   3329  2HB TYR C 245       6.777  46.550  -8.109  0.00  0.00      C2   H
ATOM   3330  HD1 TYR C 245       9.127  46.759  -6.825  0.00  0.00      C2   H
ATOM   3331  HD2 TYR C 245       8.562  48.698 -10.631  0.00  0.00      C2   H
ATOM   3332  HE1 TYR C 245      10.588  48.351  -6.149  0.00  0.00      C2   H
ATOM   3333  HE2 TYR C 245      10.021  50.560  -9.847  0.00  0.00      C2   H
ATOM   3334  HH  TYR C 245      11.337  51.249  -8.165  0.00  0.00      C2   H
ATOM   3335  N   SER C 246       6.183  44.015 -10.507  0.00  0.00      C2   N
ATOM   3336  CA  SER C 246       5.144  42.991 -10.752  0.00  0.00      C2   C
ATOM   3337  C   SER C 246       5.618  41.561 -10.380  0.00  0.00      C2   C
ATOM   3338  O   SER C 246       4.766  40.779  -9.936  0.00  0.00      C2   O
ATOM   3339  CB  SER C 246       4.709  43.164 -12.283  0.00  0.00      C2   C
ATOM   3340  OG  SER C 246       4.041  44.382 -12.477  0.00  0.00      C2   O
ATOM   3341  H   SER C 246       6.341  44.669 -11.259  0.00  0.00      C2   H
ATOM   3342  HA  SER C 246       4.286  43.166 -10.103  0.00  0.00      C2   H
ATOM   3343  1HB SER C 246       5.565  42.983 -12.933  0.00  0.00      C2   H
ATOM   3344  2HB SER C 246       4.001  42.432 -12.670  0.00  0.00      C2   H
ATOM   3345  HG  SER C 246       3.116  44.264 -12.252  0.00  0.00      C2   H
ATOM   3346  N   LEU C 247       6.959  41.300 -10.494  0.00  0.00      C2   N
ATOM   3347  CA  LEU C 247       7.493  39.969 -10.180  0.00  0.00      C2   C
ATOM   3348  C   LEU C 247       7.531  39.657  -8.696  0.00  0.00      C2   C
ATOM   3349  O   LEU C 247       7.725  38.491  -8.336  0.00  0.00      C2   O
ATOM   3350  CB  LEU C 247       8.939  39.829 -10.742  0.00  0.00      C2   C
ATOM   3351  CG  LEU C 247       9.043  39.804 -12.274  0.00  0.00      C2   C
ATOM   3352  CD1 LEU C 247      10.426  40.026 -12.949  0.00  0.00      C2   C
ATOM   3353  CD2 LEU C 247       8.418  38.515 -12.894  0.00  0.00      C2   C
ATOM   3354  H   LEU C 247       7.554  41.887 -11.060  0.00  0.00      C2   H
ATOM   3355  HA  LEU C 247       6.810  39.310 -10.717  0.00  0.00      C2   H
ATOM   3356  1HB LEU C 247       9.622  40.554 -10.300  0.00  0.00      C2   H
ATOM   3357  2HB LEU C 247       9.370  38.876 -10.437  0.00  0.00      C2   H
ATOM   3358  HG  LEU C 247       8.535  40.699 -12.630  0.00  0.00      C2   H
ATOM   3359 1HD1 LEU C 247      10.848  39.185 -13.500  0.00  0.00      C2   H
ATOM   3360 2HD1 LEU C 247      10.402  40.929 -13.559  0.00  0.00      C2   H
ATOM   3361 3HD1 LEU C 247      11.081  40.366 -12.147  0.00  0.00      C2   H
ATOM   3362 1HD2 LEU C 247       7.811  38.715 -13.777  0.00  0.00      C2   H
ATOM   3363 2HD2 LEU C 247       9.102  37.681 -13.055  0.00  0.00      C2   H
ATOM   3364 3HD2 LEU C 247       7.761  38.076 -12.144  0.00  0.00      C2   H
ATOM   3365  N   TYR C 248       7.236  40.641  -7.807  0.00  0.00      C2   N
ATOM   3366  CA  TYR C 248       7.441  40.478  -6.355  0.00  0.00      C2   C
ATOM   3367  C   TYR C 248       6.069  40.738  -5.734  0.00  0.00      C2   C
ATOM   3368  O   TYR C 248       5.922  40.587  -4.489  0.00  0.00      C2   O
ATOM   3369  CB  TYR C 248       8.424  41.526  -5.879  0.00  0.00      C2   C
ATOM   3370  CG  TYR C 248       9.695  41.365  -6.607  0.00  0.00      C2   C
ATOM   3371  CD1 TYR C 248      10.321  42.495  -7.147  0.00  0.00      C2   C
ATOM   3372  CD2 TYR C 248      10.307  40.102  -6.726  0.00  0.00      C2   C
ATOM   3373  CE1 TYR C 248      11.517  42.400  -7.865  0.00  0.00      C2   C
ATOM   3374  CE2 TYR C 248      11.441  39.957  -7.513  0.00  0.00      C2   C
ATOM   3375  CZ  TYR C 248      12.038  41.068  -8.110  0.00  0.00      C2   C
ATOM   3376  OH  TYR C 248      13.279  40.916  -8.687  0.00  0.00      C2   O
ATOM   3377  H   TYR C 248       7.109  41.577  -8.163  0.00  0.00      C2   H
ATOM   3378  HA  TYR C 248       7.806  39.483  -6.103  0.00  0.00      C2   H
ATOM   3379  1HB TYR C 248       7.975  42.477  -6.166  0.00  0.00      C2   H
ATOM   3380  2HB TYR C 248       8.619  41.474  -4.808  0.00  0.00      C2   H
ATOM   3381  HD1 TYR C 248       9.960  43.485  -6.909  0.00  0.00      C2   H
ATOM   3382  HD2 TYR C 248       9.953  39.317  -6.074  0.00  0.00      C2   H
ATOM   3383  HE1 TYR C 248      11.951  43.236  -8.394  0.00  0.00      C2   H
ATOM   3384  HE2 TYR C 248      12.072  39.083  -7.577  0.00  0.00      C2   H
ATOM   3385  HH  TYR C 248      13.748  41.735  -8.860  0.00  0.00      C2   H
ATOM   3386  N   ASP C 249       5.077  41.103  -6.594  0.00  0.00      C2   N
ATOM   3387  CA  ASP C 249       3.780  41.606  -6.257  0.00  0.00      C2   C
ATOM   3388  C   ASP C 249       2.843  40.462  -6.010  0.00  0.00      C2   C
ATOM   3389  O   ASP C 249       2.773  39.573  -6.842  0.00  0.00      C2   O
ATOM   3390  CB  ASP C 249       3.275  42.636  -7.261  0.00  0.00      C2   C
ATOM   3391  CG  ASP C 249       1.879  43.254  -6.782  0.00  0.00      C2   C
ATOM   3392  OD1 ASP C 249       1.797  43.857  -5.689  0.00  0.00      C2   O
ATOM   3393  OD2 ASP C 249       0.865  42.912  -7.401  0.00  0.00      C2   O
ATOM   3394  H   ASP C 249       5.284  41.043  -7.580  0.00  0.00      C2   H
ATOM   3395  HA  ASP C 249       3.893  42.154  -5.322  0.00  0.00      C2   H
ATOM   3396  1HB ASP C 249       3.970  43.466  -7.390  0.00  0.00      C2   H
ATOM   3397  2HB ASP C 249       3.301  42.219  -8.268  0.00  0.00      C2   H
ATOM   3398  N   ALA C 250       2.176  40.468  -4.810  0.00  0.00      C2   N
ATOM   3399  CA  ALA C 250       1.456  39.345  -4.293  0.00  0.00      C2   C
ATOM   3400  C   ALA C 250       0.137  39.086  -5.103  0.00  0.00      C2   C
ATOM   3401  O   ALA C 250      -0.324  37.956  -5.183  0.00  0.00      C2   O
ATOM   3402  CB  ALA C 250       1.213  39.503  -2.790  0.00  0.00      C2   C
ATOM   3403  H   ALA C 250       2.408  41.205  -4.159  0.00  0.00      C2   H
ATOM   3404  HA  ALA C 250       2.136  38.502  -4.417  0.00  0.00      C2   H
ATOM   3405  1HB ALA C 250       0.230  39.958  -2.669  0.00  0.00      C2   H
ATOM   3406  2HB ALA C 250       1.303  38.563  -2.245  0.00  0.00      C2   H
ATOM   3407  3HB ALA C 250       1.966  40.249  -2.535  0.00  0.00      C2   H
ATOM   3408  N   GLU C 251      -0.482  40.158  -5.647  0.00  0.00      C2   N
ATOM   3409  CA  GLU C 251      -1.720  39.969  -6.401  0.00  0.00      C2   C
ATOM   3410  C   GLU C 251      -1.411  39.537  -7.817  0.00  0.00      C2   C
ATOM   3411  O   GLU C 251      -2.061  38.600  -8.272  0.00  0.00      C2   O
ATOM   3412  CB  GLU C 251      -2.526  41.257  -6.248  0.00  0.00      C2   C
ATOM   3413  CG  GLU C 251      -3.163  41.356  -4.835  0.00  0.00      C2   C
ATOM   3414  CD  GLU C 251      -4.461  40.594  -4.616  0.00  0.00      C2   C
ATOM   3415  OE1 GLU C 251      -4.849  40.379  -3.416  0.00  0.00      C2   O
ATOM   3416  OE2 GLU C 251      -5.141  40.208  -5.590  0.00  0.00      C2   O
ATOM   3417  H   GLU C 251      -0.108  41.093  -5.574  0.00  0.00      C2   H
ATOM   3418  HA  GLU C 251      -2.257  39.131  -5.958  0.00  0.00      C2   H
ATOM   3419  1HB GLU C 251      -1.966  42.177  -6.417  0.00  0.00      C2   H
ATOM   3420  2HB GLU C 251      -3.270  41.244  -7.044  0.00  0.00      C2   H
ATOM   3421  1HG GLU C 251      -2.405  41.059  -4.109  0.00  0.00      C2   H
ATOM   3422  2HG GLU C 251      -3.191  42.410  -4.560  0.00  0.00      C2   H
ATOM   3423  N   THR C 252      -0.370  40.083  -8.473  0.00  0.00      C2   N
ATOM   3424  CA  THR C 252       0.185  39.551  -9.745  0.00  0.00      C2   C
ATOM   3425  C   THR C 252       0.713  38.102  -9.623  0.00  0.00      C2   C
ATOM   3426  O   THR C 252       0.459  37.251 -10.548  0.00  0.00      C2   O
ATOM   3427  CB  THR C 252       1.371  40.456 -10.175  0.00  0.00      C2   C
ATOM   3428  OG1 THR C 252       1.219  41.899 -10.026  0.00  0.00      C2   O
ATOM   3429  CG2 THR C 252       1.902  40.237 -11.558  0.00  0.00      C2   C
ATOM   3430  H   THR C 252       0.084  40.895  -8.078  0.00  0.00      C2   H
ATOM   3431  HA  THR C 252      -0.541  39.427 -10.548  0.00  0.00      C2   H
ATOM   3432  HB  THR C 252       2.166  40.219  -9.468  0.00  0.00      C2   H
ATOM   3433  HG1 THR C 252       1.009  42.179  -9.132  0.00  0.00      C2   H
ATOM   3434 1HG2 THR C 252       2.588  41.002 -11.920  0.00  0.00      C2   H
ATOM   3435 2HG2 THR C 252       2.372  39.255 -11.497  0.00  0.00      C2   H
ATOM   3436 3HG2 THR C 252       1.089  40.172 -12.280  0.00  0.00      C2   H
ATOM   3437  N   LEU C 253       1.400  37.749  -8.548  0.00  0.00      C2   N
ATOM   3438  CA  LEU C 253       1.746  36.396  -8.135  0.00  0.00      C2   C
ATOM   3439  C   LEU C 253       0.496  35.426  -8.080  0.00  0.00      C2   C
ATOM   3440  O   LEU C 253       0.583  34.436  -8.776  0.00  0.00      C2   O
ATOM   3441  CB  LEU C 253       2.366  36.388  -6.733  0.00  0.00      C2   C
ATOM   3442  CG  LEU C 253       3.863  36.644  -6.706  0.00  0.00      C2   C
ATOM   3443  CD1 LEU C 253       4.426  36.801  -5.313  0.00  0.00      C2   C
ATOM   3444  CD2 LEU C 253       4.569  35.437  -7.420  0.00  0.00      C2   C
ATOM   3445  H   LEU C 253       1.479  38.549  -7.936  0.00  0.00      C2   H
ATOM   3446  HA  LEU C 253       2.406  35.943  -8.875  0.00  0.00      C2   H
ATOM   3447  1HB LEU C 253       1.936  36.995  -5.936  0.00  0.00      C2   H
ATOM   3448  2HB LEU C 253       2.279  35.459  -6.171  0.00  0.00      C2   H
ATOM   3449  HG  LEU C 253       4.200  37.552  -7.207  0.00  0.00      C2   H
ATOM   3450 1HD1 LEU C 253       5.058  37.683  -5.215  0.00  0.00      C2   H
ATOM   3451 2HD1 LEU C 253       3.613  36.829  -4.587  0.00  0.00      C2   H
ATOM   3452 3HD1 LEU C 253       4.969  35.881  -5.096  0.00  0.00      C2   H
ATOM   3453 1HD2 LEU C 253       5.148  34.806  -6.746  0.00  0.00      C2   H
ATOM   3454 2HD2 LEU C 253       3.823  34.775  -7.859  0.00  0.00      C2   H
ATOM   3455 3HD2 LEU C 253       5.190  35.739  -8.264  0.00  0.00      C2   H
ATOM   3456  N   MET C 254      -0.502  35.747  -7.315  0.00  0.00      C2   N
ATOM   3457  CA  MET C 254      -1.739  34.995  -7.198  0.00  0.00      C2   C
ATOM   3458  C   MET C 254      -2.354  34.711  -8.558  0.00  0.00      C2   C
ATOM   3459  O   MET C 254      -2.749  33.556  -8.823  0.00  0.00      C2   O
ATOM   3460  CB  MET C 254      -2.706  35.516  -6.036  0.00  0.00      C2   C
ATOM   3461  CG  MET C 254      -2.517  35.105  -4.571  0.00  0.00      C2   C
ATOM   3462  SD  MET C 254      -3.777  35.643  -3.314  0.00  0.00      C2   S
ATOM   3463  CE  MET C 254      -3.307  37.355  -3.188  0.00  0.00      C2   C
ATOM   3464  H   MET C 254      -0.569  36.598  -6.776  0.00  0.00      C2   H
ATOM   3465  HA  MET C 254      -1.284  34.113  -6.744  0.00  0.00      C2   H
ATOM   3466  1HB MET C 254      -2.653  36.597  -6.160  0.00  0.00      C2   H
ATOM   3467  2HB MET C 254      -3.754  35.368  -6.298  0.00  0.00      C2   H
ATOM   3468  1HG MET C 254      -2.512  34.016  -4.529  0.00  0.00      C2   H
ATOM   3469  2HG MET C 254      -1.506  35.408  -4.299  0.00  0.00      C2   H
ATOM   3470  1HE MET C 254      -2.268  37.454  -2.874  0.00  0.00      C2   H
ATOM   3471  2HE MET C 254      -3.464  37.820  -4.161  0.00  0.00      C2   H
ATOM   3472  3HE MET C 254      -3.979  37.829  -2.472  0.00  0.00      C2   H
ATOM   3473  N   ASP C 255      -2.486  35.764  -9.322  0.00  0.00      C2   N
ATOM   3474  CA  ASP C 255      -3.071  35.734 -10.715  0.00  0.00      C2   C
ATOM   3475  C   ASP C 255      -2.487  34.666 -11.618  0.00  0.00      C2   C
ATOM   3476  O   ASP C 255      -3.210  33.910 -12.205  0.00  0.00      C2   O
ATOM   3477  CB  ASP C 255      -2.794  37.059 -11.483  0.00  0.00      C2   C
ATOM   3478  CG  ASP C 255      -3.669  37.270 -12.692  0.00  0.00      C2   C
ATOM   3479  OD1 ASP C 255      -4.926  36.999 -12.634  0.00  0.00      C2   O
ATOM   3480  OD2 ASP C 255      -3.177  37.815 -13.646  0.00  0.00      C2   O
ATOM   3481  H   ASP C 255      -2.034  36.645  -9.120  0.00  0.00      C2   H
ATOM   3482  HA  ASP C 255      -4.113  35.443 -10.590  0.00  0.00      C2   H
ATOM   3483  1HB ASP C 255      -3.096  37.851 -10.797  0.00  0.00      C2   H
ATOM   3484  2HB ASP C 255      -1.773  37.294 -11.781  0.00  0.00      C2   H
ATOM   3485  N   ARG C 256      -1.171  34.646 -11.643  0.00  0.00      C2   N
ATOM   3486  CA  ARG C 256      -0.339  33.637 -12.341  0.00  0.00      C2   C
ATOM   3487  C   ARG C 256      -0.443  32.228 -11.816  0.00  0.00      C2   C
ATOM   3488  O   ARG C 256      -0.101  31.310 -12.571  0.00  0.00      C2   O
ATOM   3489  CB  ARG C 256       1.217  34.058 -12.366  0.00  0.00      C2   C
ATOM   3490  CG  ARG C 256       1.513  35.183 -13.301  0.00  0.00      C2   C
ATOM   3491  CD  ARG C 256       2.982  35.612 -13.457  0.00  0.00      C2   C
ATOM   3492  NE  ARG C 256       3.774  34.635 -14.141  0.00  0.00      C2   N
ATOM   3493  CZ  ARG C 256       5.090  34.472 -14.005  0.00  0.00      C2   C
ATOM   3494  NH1 ARG C 256       5.825  35.263 -13.259  0.00  0.00      C2   N
ATOM   3495  NH2 ARG C 256       5.745  33.538 -14.778  0.00  0.00      C2   N
ATOM   3496  H   ARG C 256      -0.679  35.133 -10.907  0.00  0.00      C2   H
ATOM   3497  HA  ARG C 256      -0.673  33.553 -13.375  0.00  0.00      C2   H
ATOM   3498  1HB ARG C 256       1.569  34.233 -11.349  0.00  0.00      C2   H
ATOM   3499  2HB ARG C 256       1.744  33.178 -12.734  0.00  0.00      C2   H
ATOM   3500  1HG ARG C 256       1.142  34.999 -14.310  0.00  0.00      C2   H
ATOM   3501  2HG ARG C 256       1.021  36.053 -12.866  0.00  0.00      C2   H
ATOM   3502  1HD ARG C 256       2.998  36.569 -13.978  0.00  0.00      C2   H
ATOM   3503  2HD ARG C 256       3.323  35.823 -12.443  0.00  0.00      C2   H
ATOM   3504  HE  ARG C 256       3.227  33.976 -14.676  0.00  0.00      C2   H
ATOM   3505 1HH1 ARG C 256       5.417  35.740 -12.468  0.00  0.00      C2   H
ATOM   3506 2HH1 ARG C 256       6.755  34.874 -13.193  0.00  0.00      C2   H
ATOM   3507 1HH2 ARG C 256       5.259  33.175 -15.585  0.00  0.00      C2   H
ATOM   3508 2HH2 ARG C 256       6.749  33.441 -14.840  0.00  0.00      C2   H
ATOM   3509  N   ILE C 257      -0.814  31.991 -10.588  0.00  0.00      C2   N
ATOM   3510  CA  ILE C 257      -1.056  30.646 -10.059  0.00  0.00      C2   C
ATOM   3511  C   ILE C 257      -2.496  30.108 -10.414  0.00  0.00      C2   C
ATOM   3512  O   ILE C 257      -2.689  28.957 -10.872  0.00  0.00      C2   O
ATOM   3513  CB  ILE C 257      -0.835  30.661  -8.523  0.00  0.00      C2   C
ATOM   3514  CG1 ILE C 257       0.612  30.701  -8.058  0.00  0.00      C2   C
ATOM   3515  CG2 ILE C 257      -1.523  29.469  -7.827  0.00  0.00      C2   C
ATOM   3516  CD1 ILE C 257       1.492  29.443  -8.303  0.00  0.00      C2   C
ATOM   3517  H   ILE C 257      -0.952  32.806 -10.008  0.00  0.00      C2   H
ATOM   3518  HA  ILE C 257      -0.296  30.024 -10.533  0.00  0.00      C2   H
ATOM   3519  HB  ILE C 257      -1.149  31.624  -8.120  0.00  0.00      C2   H
ATOM   3520 1HG1 ILE C 257       1.130  31.649  -8.201  0.00  0.00      C2   H
ATOM   3521 2HG1 ILE C 257       0.620  30.824  -6.976  0.00  0.00      C2   H
ATOM   3522 1HG2 ILE C 257      -2.607  29.580  -7.808  0.00  0.00      C2   H
ATOM   3523 2HG2 ILE C 257      -1.403  28.543  -8.389  0.00  0.00      C2   H
ATOM   3524 3HG2 ILE C 257      -1.050  29.292  -6.860  0.00  0.00      C2   H
ATOM   3525 1HD1 ILE C 257       2.441  29.531  -7.774  0.00  0.00      C2   H
ATOM   3526 2HD1 ILE C 257       0.927  28.530  -8.114  0.00  0.00      C2   H
ATOM   3527 3HD1 ILE C 257       1.743  29.391  -9.362  0.00  0.00      C2   H
ATOM   3528  N   LYS C 258      -3.542  30.941 -10.130  0.00  0.00      C2   N
ATOM   3529  CA  LYS C 258      -4.967  30.865 -10.390  0.00  0.00      C2   C
ATOM   3530  C   LYS C 258      -5.284  30.526 -11.900  0.00  0.00      C2   C
ATOM   3531  O   LYS C 258      -6.298  29.817 -12.146  0.00  0.00      C2   O
ATOM   3532  CB  LYS C 258      -5.732  32.058  -9.783  0.00  0.00      C2   C
ATOM   3533  CG  LYS C 258      -7.252  32.241  -9.998  0.00  0.00      C2   C
ATOM   3534  CD  LYS C 258      -7.877  33.450  -9.331  0.00  0.00      C2   C
ATOM   3535  CE  LYS C 258      -9.388  33.599  -9.664  0.00  0.00      C2   C
ATOM   3536  NZ  LYS C 258     -10.007  34.697  -8.966  0.00  0.00      C2   N
ATOM   3537  H   LYS C 258      -3.310  31.740  -9.557  0.00  0.00      C2   H
ATOM   3538  HA  LYS C 258      -5.260  29.918  -9.937  0.00  0.00      C2   H
ATOM   3539  1HB LYS C 258      -5.514  32.145  -8.718  0.00  0.00      C2   H
ATOM   3540  2HB LYS C 258      -5.310  33.002 -10.127  0.00  0.00      C2   H
ATOM   3541  1HG LYS C 258      -7.474  32.460 -11.043  0.00  0.00      C2   H
ATOM   3542  2HG LYS C 258      -7.845  31.343  -9.825  0.00  0.00      C2   H
ATOM   3543  1HD LYS C 258      -7.673  33.395  -8.261  0.00  0.00      C2   H
ATOM   3544  2HD LYS C 258      -7.258  34.341  -9.434  0.00  0.00      C2   H
ATOM   3545  1HE LYS C 258      -9.423  33.628 -10.753  0.00  0.00      C2   H
ATOM   3546  2HE LYS C 258      -9.843  32.649  -9.381  0.00  0.00      C2   H
ATOM   3547  1HZ LYS C 258      -9.696  34.724  -8.006  0.00  0.00      C2   H
ATOM   3548  2HZ LYS C 258      -9.761  35.533  -9.477  0.00  0.00      C2   H
ATOM   3549  3HZ LYS C 258     -11.012  34.600  -8.963  0.00  0.00      C2   H
ATOM   3550  N   LYS C 259      -4.455  30.995 -12.847  0.00  0.00      C2   N
ATOM   3551  CA  LYS C 259      -4.555  30.645 -14.250  0.00  0.00      C2   C
ATOM   3552  C   LYS C 259      -4.036  29.216 -14.567  0.00  0.00      C2   C
ATOM   3553  O   LYS C 259      -4.683  28.550 -15.366  0.00  0.00      C2   O
ATOM   3554  CB  LYS C 259      -3.885  31.653 -15.164  0.00  0.00      C2   C
ATOM   3555  CG  LYS C 259      -4.554  32.971 -15.348  0.00  0.00      C2   C
ATOM   3556  CD  LYS C 259      -3.716  34.078 -16.140  0.00  0.00      C2   C
ATOM   3557  CE  LYS C 259      -4.482  35.389 -16.134  0.00  0.00      C2   C
ATOM   3558  NZ  LYS C 259      -3.808  36.490 -16.859  0.00  0.00      C2   N
ATOM   3559  H   LYS C 259      -3.672  31.530 -12.499  0.00  0.00      C2   H
ATOM   3560  HA  LYS C 259      -5.615  30.458 -14.420  0.00  0.00      C2   H
ATOM   3561  1HB LYS C 259      -2.856  31.783 -14.827  0.00  0.00      C2   H
ATOM   3562  2HB LYS C 259      -3.756  31.183 -16.139  0.00  0.00      C2   H
ATOM   3563  1HG LYS C 259      -5.573  32.870 -15.721  0.00  0.00      C2   H
ATOM   3564  2HG LYS C 259      -4.812  33.476 -14.417  0.00  0.00      C2   H
ATOM   3565  1HD LYS C 259      -2.771  34.351 -15.671  0.00  0.00      C2   H
ATOM   3566  2HD LYS C 259      -3.503  33.729 -17.150  0.00  0.00      C2   H
ATOM   3567  1HE LYS C 259      -5.467  35.159 -16.539  0.00  0.00      C2   H
ATOM   3568  2HE LYS C 259      -4.607  35.779 -15.123  0.00  0.00      C2   H
ATOM   3569  1HZ LYS C 259      -4.373  37.320 -16.743  0.00  0.00      C2   H
ATOM   3570  2HZ LYS C 259      -2.943  36.666 -16.367  0.00  0.00      C2   H
ATOM   3571  3HZ LYS C 259      -3.621  36.148 -17.790  0.00  0.00      C2   H
ATOM   3572  N   GLN C 260      -3.038  28.655 -13.848  0.00  0.00      C2   N
ATOM   3573  CA  GLN C 260      -2.512  27.325 -14.024  0.00  0.00      C2   C
ATOM   3574  C   GLN C 260      -3.411  26.293 -13.345  0.00  0.00      C2   C
ATOM   3575  O   GLN C 260      -3.537  25.254 -13.973  0.00  0.00      C2   O
ATOM   3576  CB  GLN C 260      -1.033  27.330 -13.596  0.00  0.00      C2   C
ATOM   3577  CG  GLN C 260      -0.189  28.386 -14.400  0.00  0.00      C2   C
ATOM   3578  CD  GLN C 260       1.318  28.259 -14.129  0.00  0.00      C2   C
ATOM   3579  OE1 GLN C 260       1.973  27.313 -14.527  0.00  0.00      C2   O
ATOM   3580  NE2 GLN C 260       1.866  29.149 -13.375  0.00  0.00      C2   N
ATOM   3581  H   GLN C 260      -2.925  29.096 -12.947  0.00  0.00      C2   H
ATOM   3582  HA  GLN C 260      -2.611  27.100 -15.086  0.00  0.00      C2   H
ATOM   3583  1HB GLN C 260      -1.017  27.532 -12.525  0.00  0.00      C2   H
ATOM   3584  2HB GLN C 260      -0.583  26.347 -13.730  0.00  0.00      C2   H
ATOM   3585  1HG GLN C 260      -0.316  28.203 -15.467  0.00  0.00      C2   H
ATOM   3586  2HG GLN C 260      -0.624  29.386 -14.390  0.00  0.00      C2   H
ATOM   3587 1HE2 GLN C 260       2.788  29.098 -12.965  0.00  0.00      C2   H
ATOM   3588 2HE2 GLN C 260       1.245  29.884 -13.066  0.00  0.00      C2   H
ATOM   3589  N   LEU C 261      -3.999  26.584 -12.195  0.00  0.00      C2   N
ATOM   3590  CA  LEU C 261      -5.137  25.819 -11.538  0.00  0.00      C2   C
ATOM   3591  C   LEU C 261      -6.334  25.694 -12.484  0.00  0.00      C2   C
ATOM   3592  O   LEU C 261      -6.911  24.648 -12.480  0.00  0.00      C2   O
ATOM   3593  CB  LEU C 261      -5.536  26.420 -10.143  0.00  0.00      C2   C
ATOM   3594  CG  LEU C 261      -4.919  25.732  -8.915  0.00  0.00      C2   C
ATOM   3595  CD1 LEU C 261      -5.369  24.248  -8.741  0.00  0.00      C2   C
ATOM   3596  CD2 LEU C 261      -3.344  25.787  -8.926  0.00  0.00      C2   C
ATOM   3597  H   LEU C 261      -3.777  27.417 -11.667  0.00  0.00      C2   H
ATOM   3598  HA  LEU C 261      -4.768  24.817 -11.321  0.00  0.00      C2   H
ATOM   3599  1HB LEU C 261      -5.534  27.509 -10.182  0.00  0.00      C2   H
ATOM   3600  2HB LEU C 261      -6.591  26.212  -9.968  0.00  0.00      C2   H
ATOM   3601  HG  LEU C 261      -5.262  26.140  -7.964  0.00  0.00      C2   H
ATOM   3602 1HD1 LEU C 261      -5.844  24.024  -7.786  0.00  0.00      C2   H
ATOM   3603 2HD1 LEU C 261      -6.097  23.998  -9.512  0.00  0.00      C2   H
ATOM   3604 3HD1 LEU C 261      -4.558  23.539  -8.914  0.00  0.00      C2   H
ATOM   3605 1HD2 LEU C 261      -2.922  25.601  -7.939  0.00  0.00      C2   H
ATOM   3606 2HD2 LEU C 261      -2.968  24.914  -9.459  0.00  0.00      C2   H
ATOM   3607 3HD2 LEU C 261      -3.012  26.769  -9.263  0.00  0.00      C2   H
ATOM   3608  N   ARG C 262      -6.646  26.798 -13.121  0.00  0.00      C2   N
ATOM   3609  CA  ARG C 262      -7.825  26.886 -14.018  0.00  0.00      C2   C
ATOM   3610  C   ARG C 262      -7.812  25.812 -15.148  0.00  0.00      C2   C
ATOM   3611  O   ARG C 262      -8.833  25.615 -15.783  0.00  0.00      C2   O
ATOM   3612  CB  ARG C 262      -7.859  28.313 -14.636  0.00  0.00      C2   C
ATOM   3613  CG  ARG C 262      -9.287  28.674 -15.143  0.00  0.00      C2   C
ATOM   3614  CD  ARG C 262      -9.148  29.671 -16.335  0.00  0.00      C2   C
ATOM   3615  NE  ARG C 262     -10.477  29.977 -16.885  0.00  0.00      C2   N
ATOM   3616  CZ  ARG C 262     -10.670  30.792 -17.927  0.00  0.00      C2   C
ATOM   3617  NH1 ARG C 262      -9.733  31.331 -18.678  0.00  0.00      C2   N
ATOM   3618  NH2 ARG C 262     -11.878  31.182 -18.291  0.00  0.00      C2   N
ATOM   3619  H   ARG C 262      -5.999  27.573 -13.119  0.00  0.00      C2   H
ATOM   3620  HA  ARG C 262      -8.703  26.712 -13.396  0.00  0.00      C2   H
ATOM   3621  1HB ARG C 262      -7.562  29.063 -13.903  0.00  0.00      C2   H
ATOM   3622  2HB ARG C 262      -7.126  28.433 -15.434  0.00  0.00      C2   H
ATOM   3623  1HG ARG C 262      -9.945  27.820 -15.302  0.00  0.00      C2   H
ATOM   3624  2HG ARG C 262      -9.831  29.223 -14.374  0.00  0.00      C2   H
ATOM   3625  1HD ARG C 262      -8.758  30.646 -16.041  0.00  0.00      C2   H
ATOM   3626  2HD ARG C 262      -8.535  29.236 -17.124  0.00  0.00      C2   H
ATOM   3627  HE  ARG C 262     -11.323  29.697 -16.409  0.00  0.00      C2   H
ATOM   3628 1HH1 ARG C 262      -8.798  31.032 -18.442  0.00  0.00      C2   H
ATOM   3629 2HH1 ARG C 262      -9.946  31.769 -19.563  0.00  0.00      C2   H
ATOM   3630 1HH2 ARG C 262     -12.747  30.948 -17.832  0.00  0.00      C2   H
ATOM   3631 2HH2 ARG C 262     -11.949  31.726 -19.139  0.00  0.00      C2   H
ATOM   3632  N   GLU C 263      -6.655  25.241 -15.507  0.00  0.00      C2   N
ATOM   3633  CA  GLU C 263      -6.530  24.084 -16.391  0.00  0.00      C2   C
ATOM   3634  C   GLU C 263      -6.953  22.763 -15.723  0.00  0.00      C2   C
ATOM   3635  O   GLU C 263      -7.505  21.849 -16.446  0.00  0.00      C2   O
ATOM   3636  CB  GLU C 263      -5.141  23.916 -17.012  0.00  0.00      C2   C
ATOM   3637  CG  GLU C 263      -4.895  25.217 -17.794  0.00  0.00      C2   C
ATOM   3638  CD  GLU C 263      -3.638  25.254 -18.652  0.00  0.00      C2   C
ATOM   3639  OE1 GLU C 263      -3.154  24.162 -19.116  0.00  0.00      C2   O
ATOM   3640  OE2 GLU C 263      -3.159  26.413 -18.911  0.00  0.00      C2   O
ATOM   3641  H   GLU C 263      -5.815  25.467 -14.994  0.00  0.00      C2   H
ATOM   3642  HA  GLU C 263      -7.287  24.208 -17.166  0.00  0.00      C2   H
ATOM   3643  1HB GLU C 263      -4.414  23.812 -16.206  0.00  0.00      C2   H
ATOM   3644  2HB GLU C 263      -4.999  23.057 -17.668  0.00  0.00      C2   H
ATOM   3645  1HG GLU C 263      -5.712  25.299 -18.511  0.00  0.00      C2   H
ATOM   3646  2HG GLU C 263      -5.029  26.128 -17.210  0.00  0.00      C2   H
ATOM   3647  N   TRP C 264      -6.756  22.623 -14.407  0.00  0.00      C2   N
ATOM   3648  CA  TRP C 264      -7.086  21.454 -13.702  0.00  0.00      C2   C
ATOM   3649  C   TRP C 264      -8.500  21.583 -13.179  0.00  0.00      C2   C
ATOM   3650  O   TRP C 264      -9.342  20.695 -13.393  0.00  0.00      C2   O
ATOM   3651  CB  TRP C 264      -6.077  21.195 -12.527  0.00  0.00      C2   C
ATOM   3652  CG  TRP C 264      -4.612  21.266 -12.964  0.00  0.00      C2   C
ATOM   3653  CD1 TRP C 264      -4.188  21.034 -14.231  0.00  0.00      C2   C
ATOM   3654  CD2 TRP C 264      -3.396  21.449 -12.183  0.00  0.00      C2   C
ATOM   3655  NE1 TRP C 264      -2.890  20.987 -14.253  0.00  0.00      C2   N
ATOM   3656  CE2 TRP C 264      -2.271  21.295 -13.054  0.00  0.00      C2   C
ATOM   3657  CE3 TRP C 264      -3.073  21.635 -10.810  0.00  0.00      C2   C
ATOM   3658  CZ2 TRP C 264      -0.952  21.410 -12.606  0.00  0.00      C2   C
ATOM   3659  CZ3 TRP C 264      -1.754  21.775 -10.350  0.00  0.00      C2   C
ATOM   3660  CH2 TRP C 264      -0.670  21.775 -11.259  0.00  0.00      C2   C
ATOM   3661  H   TRP C 264      -6.232  23.294 -13.863  0.00  0.00      C2   H
ATOM   3662  HA  TRP C 264      -7.207  20.547 -14.295  0.00  0.00      C2   H
ATOM   3663  1HB TRP C 264      -6.215  21.821 -11.645  0.00  0.00      C2   H
ATOM   3664  2HB TRP C 264      -6.180  20.161 -12.197  0.00  0.00      C2   H
ATOM   3665  HD1 TRP C 264      -4.841  20.819 -15.064  0.00  0.00      C2   H
ATOM   3666  HE1 TRP C 264      -2.439  20.598 -15.069  0.00  0.00      C2   H
ATOM   3667  HE3 TRP C 264      -3.906  21.599 -10.123  0.00  0.00      C2   H
ATOM   3668  HZ2 TRP C 264      -0.041  21.333 -13.182  0.00  0.00      C2   H
ATOM   3669  HZ3 TRP C 264      -1.576  21.967  -9.302  0.00  0.00      C2   H
ATOM   3670  HH2 TRP C 264       0.338  21.907 -10.893  0.00  0.00      C2   H
ATOM   3671  N   ASP C 265      -8.790  22.834 -12.595  0.00  0.00      C2   N
ATOM   3672  CA  ASP C 265     -10.077  23.261 -12.012  0.00  0.00      C2   C
ATOM   3673  C   ASP C 265     -11.018  23.724 -13.167  0.00  0.00      C2   C
ATOM   3674  O   ASP C 265     -11.905  24.569 -12.919  0.00  0.00      C2   O
ATOM   3675  CB  ASP C 265      -9.899  24.375 -10.936  0.00  0.00      C2   C
ATOM   3676  CG  ASP C 265      -9.240  23.996  -9.624  0.00  0.00      C2   C
ATOM   3677  OD1 ASP C 265      -9.376  22.806  -9.205  0.00  0.00      C2   O
ATOM   3678  OD2 ASP C 265      -8.723  24.884  -8.940  0.00  0.00      C2   O
ATOM   3679  H   ASP C 265      -8.026  23.447 -12.350  0.00  0.00      C2   H
ATOM   3680  HA  ASP C 265     -10.633  22.495 -11.471  0.00  0.00      C2   H
ATOM   3681  1HB ASP C 265      -9.378  25.185 -11.448  0.00  0.00      C2   H
ATOM   3682  2HB ASP C 265     -10.809  24.848 -10.569  0.00  0.00      C2   H
ATOM   3683  N   GLU C 266     -10.848  23.117 -14.389  0.00  0.00      C2   N
ATOM   3684  CA  GLU C 266     -11.748  23.367 -15.548  0.00  0.00      C2   C
ATOM   3685  C   GLU C 266     -12.962  22.506 -15.341  0.00  0.00      C2   C
ATOM   3686  O   GLU C 266     -12.833  21.346 -14.825  0.00  0.00      C2   O
ATOM   3687  CB  GLU C 266     -10.969  23.133 -16.883  0.00  0.00      C2   C
ATOM   3688  CG  GLU C 266     -11.813  23.321 -18.197  0.00  0.00      C2   C
ATOM   3689  CD  GLU C 266     -11.152  22.701 -19.388  0.00  0.00      C2   C
ATOM   3690  OE1 GLU C 266     -10.238  23.301 -19.928  0.00  0.00      C2   O
ATOM   3691  OE2 GLU C 266     -11.476  21.548 -19.790  0.00  0.00      C2   O
ATOM   3692  H   GLU C 266     -10.241  22.322 -14.530  0.00  0.00      C2   H
ATOM   3693  HA  GLU C 266     -12.065  24.408 -15.503  0.00  0.00      C2   H
ATOM   3694  1HB GLU C 266     -10.187  23.891 -16.931  0.00  0.00      C2   H
ATOM   3695  2HB GLU C 266     -10.476  22.167 -16.775  0.00  0.00      C2   H
ATOM   3696  1HG GLU C 266     -12.832  22.968 -18.040  0.00  0.00      C2   H
ATOM   3697  2HG GLU C 266     -11.952  24.400 -18.268  0.00  0.00      C2   H
ATOM   3698  N   ASN C 267     -14.123  22.980 -15.717  0.00  0.00      C2   N
ATOM   3699  CA  ASN C 267     -15.478  22.462 -15.318  0.00  0.00      C2   C
ATOM   3700  C   ASN C 267     -15.908  22.735 -13.909  0.00  0.00      C2   C
ATOM   3701  O   ASN C 267     -17.106  22.577 -13.601  0.00  0.00      C2   O
ATOM   3702  CB  ASN C 267     -15.665  21.037 -15.740  0.00  0.00      C2   C
ATOM   3703  CG  ASN C 267     -15.588  20.699 -17.203  0.00  0.00      C2   C
ATOM   3704  OD1 ASN C 267     -16.024  21.509 -18.062  0.00  0.00      C2   O
ATOM   3705  ND2 ASN C 267     -14.997  19.569 -17.492  0.00  0.00      C2   N
ATOM   3706  H   ASN C 267     -14.111  23.756 -16.364  0.00  0.00      C2   H
ATOM   3707  HA  ASN C 267     -16.091  23.124 -15.930  0.00  0.00      C2   H
ATOM   3708  1HB ASN C 267     -14.948  20.481 -15.135  0.00  0.00      C2   H
ATOM   3709  2HB ASN C 267     -16.666  20.676 -15.504  0.00  0.00      C2   H
ATOM   3710 1HD2 ASN C 267     -14.961  19.188 -18.426  0.00  0.00      C2   H
ATOM   3711 2HD2 ASN C 267     -14.573  19.000 -16.773  0.00  0.00      C2   H
ATOM   3712  N   LEU C 268     -15.006  23.313 -13.063  0.00  0.00      C2   N
ATOM   3713  CA  LEU C 268     -15.422  23.754 -11.668  0.00  0.00      C2   C
ATOM   3714  C   LEU C 268     -16.134  25.061 -11.800  0.00  0.00      C2   C
ATOM   3715  O   LEU C 268     -15.718  25.847 -12.630  0.00  0.00      C2   O
ATOM   3716  CB  LEU C 268     -14.288  23.817 -10.611  0.00  0.00      C2   C
ATOM   3717  CG  LEU C 268     -13.874  22.368 -10.262  0.00  0.00      C2   C
ATOM   3718  CD1 LEU C 268     -13.456  21.357 -11.321  0.00  0.00      C2   C
ATOM   3719  CD2 LEU C 268     -12.668  22.522  -9.225  0.00  0.00      C2   C
ATOM   3720  H   LEU C 268     -14.058  23.524 -13.339  0.00  0.00      C2   H
ATOM   3721  HA  LEU C 268     -16.134  22.985 -11.368  0.00  0.00      C2   H
ATOM   3722  1HB LEU C 268     -13.477  24.477 -10.921  0.00  0.00      C2   H
ATOM   3723  2HB LEU C 268     -14.618  24.304  -9.694  0.00  0.00      C2   H
ATOM   3724  HG  LEU C 268     -14.642  21.820  -9.716  0.00  0.00      C2   H
ATOM   3725 1HD1 LEU C 268     -12.815  21.815 -12.074  0.00  0.00      C2   H
ATOM   3726 2HD1 LEU C 268     -12.803  20.589 -10.906  0.00  0.00      C2   H
ATOM   3727 3HD1 LEU C 268     -14.376  20.954 -11.743  0.00  0.00      C2   H
ATOM   3728 1HD2 LEU C 268     -12.380  23.518  -8.887  0.00  0.00      C2   H
ATOM   3729 2HD2 LEU C 268     -12.890  21.918  -8.346  0.00  0.00      C2   H
ATOM   3730 3HD2 LEU C 268     -11.742  22.200  -9.703  0.00  0.00      C2   H
ATOM   3731  N   LYS C 269     -16.994  25.438 -10.875  0.00  0.00      C2   N
ATOM   3732  CA  LYS C 269     -17.776  26.728 -10.933  0.00  0.00      C2   C
ATOM   3733  C   LYS C 269     -17.054  27.826 -10.164  0.00  0.00      C2   C
ATOM   3734  O   LYS C 269     -16.305  27.552  -9.208  0.00  0.00      C2   O
ATOM   3735  CB  LYS C 269     -19.150  26.413 -10.295  0.00  0.00      C2   C
ATOM   3736  CG  LYS C 269     -20.013  25.501 -11.193  0.00  0.00      C2   C
ATOM   3737  CD  LYS C 269     -21.295  24.953 -10.491  0.00  0.00      C2   C
ATOM   3738  CE  LYS C 269     -22.406  26.068 -10.265  0.00  0.00      C2   C
ATOM   3739  NZ  LYS C 269     -23.709  25.522  -9.782  0.00  0.00      C2   N
ATOM   3740  H   LYS C 269     -17.290  24.733 -10.216  0.00  0.00      C2   H
ATOM   3741  HA  LYS C 269     -17.915  27.018 -11.974  0.00  0.00      C2   H
ATOM   3742  1HB LYS C 269     -18.982  25.856  -9.373  0.00  0.00      C2   H
ATOM   3743  2HB LYS C 269     -19.469  27.436 -10.096  0.00  0.00      C2   H
ATOM   3744  1HG LYS C 269     -20.361  26.098 -12.037  0.00  0.00      C2   H
ATOM   3745  2HG LYS C 269     -19.542  24.730 -11.803  0.00  0.00      C2   H
ATOM   3746  1HD LYS C 269     -21.641  24.145 -11.136  0.00  0.00      C2   H
ATOM   3747  2HD LYS C 269     -21.023  24.353  -9.623  0.00  0.00      C2   H
ATOM   3748  1HE LYS C 269     -21.960  26.728  -9.521  0.00  0.00      C2   H
ATOM   3749  2HE LYS C 269     -22.584  26.719 -11.122  0.00  0.00      C2   H
ATOM   3750  1HZ LYS C 269     -24.255  24.936 -10.397  0.00  0.00      C2   H
ATOM   3751  2HZ LYS C 269     -23.539  25.095  -8.883  0.00  0.00      C2   H
ATOM   3752  3HZ LYS C 269     -24.383  26.253  -9.602  0.00  0.00      C2   H
ATOM   3753  N   ASP C 270     -17.418  29.115 -10.514  0.00  0.00      C2   N
ATOM   3754  CA  ASP C 270     -17.192  30.298  -9.728  0.00  0.00      C2   C
ATOM   3755  C   ASP C 270     -15.678  30.616  -9.636  0.00  0.00      C2   C
ATOM   3756  O   ASP C 270     -14.933  30.403 -10.614  0.00  0.00      C2   O
ATOM   3757  CB  ASP C 270     -17.984  30.208  -8.395  0.00  0.00      C2   C
ATOM   3758  CG  ASP C 270     -19.456  29.859  -8.336  0.00  0.00      C2   C
ATOM   3759  OD1 ASP C 270     -20.217  30.274  -9.246  0.00  0.00      C2   O
ATOM   3760  OD2 ASP C 270     -19.937  29.343  -7.331  0.00  0.00      C2   O
ATOM   3761  H   ASP C 270     -18.061  29.140 -11.292  0.00  0.00      C2   H
ATOM   3762  HA  ASP C 270     -17.675  31.144 -10.216  0.00  0.00      C2   H
ATOM   3763  1HB ASP C 270     -17.450  29.613  -7.654  0.00  0.00      C2   H
ATOM   3764  2HB ASP C 270     -17.986  31.204  -7.951  0.00  0.00      C2   H
ATOM   3765  N   ASP C 271     -15.270  31.030  -8.401  0.00  0.00      C2   N
ATOM   3766  CA  ASP C 271     -13.809  30.975  -8.135  0.00  0.00      C2   C
ATOM   3767  C   ASP C 271     -13.619  29.771  -7.192  0.00  0.00      C2   C
ATOM   3768  O   ASP C 271     -14.533  29.390  -6.412  0.00  0.00      C2   O
ATOM   3769  CB  ASP C 271     -13.277  32.205  -7.440  0.00  0.00      C2   C
ATOM   3770  CG  ASP C 271     -13.257  33.516  -8.232  0.00  0.00      C2   C
ATOM   3771  OD1 ASP C 271     -12.757  33.392  -9.382  0.00  0.00      C2   O
ATOM   3772  OD2 ASP C 271     -13.449  34.625  -7.762  0.00  0.00      C2   O
ATOM   3773  H   ASP C 271     -15.946  31.091  -7.653  0.00  0.00      C2   H
ATOM   3774  HA  ASP C 271     -13.207  30.794  -9.026  0.00  0.00      C2   H
ATOM   3775  1HB ASP C 271     -13.918  32.361  -6.572  0.00  0.00      C2   H
ATOM   3776  2HB ASP C 271     -12.230  32.049  -7.180  0.00  0.00      C2   H
ATOM   3777  N   SER C 272     -12.444  29.060  -7.279  0.00  0.00      C2   N
ATOM   3778  CA  SER C 272     -12.132  27.844  -6.490  0.00  0.00      C2   C
ATOM   3779  C   SER C 272     -11.041  28.204  -5.422  0.00  0.00      C2   C
ATOM   3780  O   SER C 272     -11.054  27.549  -4.396  0.00  0.00      C2   O
ATOM   3781  CB  SER C 272     -11.736  26.753  -7.534  0.00  0.00      C2   C
ATOM   3782  OG  SER C 272     -10.362  26.916  -8.073  0.00  0.00      C2   O
ATOM   3783  H   SER C 272     -11.696  29.370  -7.881  0.00  0.00      C2   H
ATOM   3784  HA  SER C 272     -13.011  27.596  -5.895  0.00  0.00      C2   H
ATOM   3785  1HB SER C 272     -11.544  25.829  -6.988  0.00  0.00      C2   H
ATOM   3786  2HB SER C 272     -12.551  26.520  -8.219  0.00  0.00      C2   H
ATOM   3787  HG  SER C 272      -9.997  26.092  -8.401  0.00  0.00      C2   H
ATOM   3788  N   LEU C 273     -10.253  29.256  -5.682  0.00  0.00      C2   N
ATOM   3789  CA  LEU C 273      -9.356  29.979  -4.751  0.00  0.00      C2   C
ATOM   3790  C   LEU C 273      -9.861  31.286  -4.134  0.00  0.00      C2   C
ATOM   3791  O   LEU C 273     -10.046  32.250  -4.903  0.00  0.00      C2   O
ATOM   3792  CB  LEU C 273      -8.122  30.256  -5.646  0.00  0.00      C2   C
ATOM   3793  CG  LEU C 273      -7.209  29.098  -5.955  0.00  0.00      C2   C
ATOM   3794  CD1 LEU C 273      -6.449  29.358  -7.191  0.00  0.00      C2   C
ATOM   3795  CD2 LEU C 273      -6.326  28.636  -4.741  0.00  0.00      C2   C
ATOM   3796  H   LEU C 273     -10.399  29.763  -6.543  0.00  0.00      C2   H
ATOM   3797  HA  LEU C 273      -9.147  29.128  -4.101  0.00  0.00      C2   H
ATOM   3798  1HB LEU C 273      -8.600  30.688  -6.525  0.00  0.00      C2   H
ATOM   3799  2HB LEU C 273      -7.533  31.059  -5.202  0.00  0.00      C2   H
ATOM   3800  HG  LEU C 273      -7.894  28.272  -6.143  0.00  0.00      C2   H
ATOM   3801 1HD1 LEU C 273      -5.421  29.048  -7.001  0.00  0.00      C2   H
ATOM   3802 2HD1 LEU C 273      -6.858  28.824  -8.049  0.00  0.00      C2   H
ATOM   3803 3HD1 LEU C 273      -6.341  30.409  -7.460  0.00  0.00      C2   H
ATOM   3804 1HD2 LEU C 273      -6.765  29.039  -3.828  0.00  0.00      C2   H
ATOM   3805 2HD2 LEU C 273      -6.043  27.585  -4.789  0.00  0.00      C2   H
ATOM   3806 3HD2 LEU C 273      -5.433  29.261  -4.726  0.00  0.00      C2   H
ATOM   3807  N   PRO C 274      -9.953  31.317  -2.775  0.00  0.00      C2   N
ATOM   3808  CA  PRO C 274     -10.481  32.485  -2.086  0.00  0.00      C2   C
ATOM   3809  C   PRO C 274      -9.522  33.702  -2.121  0.00  0.00      C2   C
ATOM   3810  O   PRO C 274      -8.375  33.587  -2.506  0.00  0.00      C2   O
ATOM   3811  CB  PRO C 274     -10.763  31.919  -0.698  0.00  0.00      C2   C
ATOM   3812  CG  PRO C 274      -9.838  30.692  -0.563  0.00  0.00      C2   C
ATOM   3813  CD  PRO C 274      -9.800  30.164  -1.964  0.00  0.00      C2   C
ATOM   3814  HA  PRO C 274     -11.445  32.802  -2.483  0.00  0.00      C2   H
ATOM   3815  1HB PRO C 274     -10.621  32.579   0.158  0.00  0.00      C2   H
ATOM   3816  2HB PRO C 274     -11.760  31.478  -0.671  0.00  0.00      C2   H
ATOM   3817  1HG PRO C 274      -8.843  30.994  -0.236  0.00  0.00      C2   H
ATOM   3818  2HG PRO C 274     -10.249  29.991   0.164  0.00  0.00      C2   H
ATOM   3819  1HD PRO C 274      -8.880  29.605  -2.136  0.00  0.00      C2   H
ATOM   3820  2HD PRO C 274     -10.763  29.681  -2.127  0.00  0.00      C2   H
ATOM   3821  N   SER C 275     -10.002  34.887  -1.745  0.00  0.00      C2   N
ATOM   3822  CA  SER C 275      -9.263  36.121  -1.804  0.00  0.00      C2   C
ATOM   3823  C   SER C 275      -8.036  36.142  -0.829  0.00  0.00      C2   C
ATOM   3824  O   SER C 275      -7.001  36.805  -1.195  0.00  0.00      C2   O
ATOM   3825  CB  SER C 275     -10.230  37.366  -1.597  0.00  0.00      C2   C
ATOM   3826  OG  SER C 275     -11.021  37.346  -0.416  0.00  0.00      C2   O
ATOM   3827  H   SER C 275     -10.848  34.942  -1.197  0.00  0.00      C2   H
ATOM   3828  HA  SER C 275      -8.781  36.174  -2.781  0.00  0.00      C2   H
ATOM   3829  1HB SER C 275      -9.555  38.202  -1.413  0.00  0.00      C2   H
ATOM   3830  2HB SER C 275     -10.637  37.671  -2.561  0.00  0.00      C2   H
ATOM   3831  HG  SER C 275     -11.254  38.264  -0.261  0.00  0.00      C2   H
ATOM   3832  N   ASN C 276      -8.241  35.504   0.295  0.00  0.00      C2   N
ATOM   3833  CA  ASN C 276      -7.166  35.343   1.374  0.00  0.00      C2   C
ATOM   3834  C   ASN C 276      -5.870  34.698   0.892  0.00  0.00      C2   C
ATOM   3835  O   ASN C 276      -5.896  33.484   0.697  0.00  0.00      C2   O
ATOM   3836  CB  ASN C 276      -7.770  34.495   2.546  0.00  0.00      C2   C
ATOM   3837  CG  ASN C 276      -6.945  34.247   3.782  0.00  0.00      C2   C
ATOM   3838  OD1 ASN C 276      -5.831  34.844   3.826  0.00  0.00      C2   O
ATOM   3839  ND2 ASN C 276      -7.401  33.487   4.766  0.00  0.00      C2   N
ATOM   3840  H   ASN C 276      -9.019  34.862   0.357  0.00  0.00      C2   H
ATOM   3841  HA  ASN C 276      -7.123  36.342   1.809  0.00  0.00      C2   H
ATOM   3842  1HB ASN C 276      -8.763  34.809   2.865  0.00  0.00      C2   H
ATOM   3843  2HB ASN C 276      -7.881  33.443   2.282  0.00  0.00      C2   H
ATOM   3844 1HD2 ASN C 276      -6.874  33.323   5.613  0.00  0.00      C2   H
ATOM   3845 2HD2 ASN C 276      -8.279  33.000   4.653  0.00  0.00      C2   H
ATOM   3846  N   PRO C 277      -4.722  35.430   0.813  0.00  0.00      C2   N
ATOM   3847  CA  PRO C 277      -3.319  34.958   0.633  0.00  0.00      C2   C
ATOM   3848  C   PRO C 277      -3.000  33.639   1.321  0.00  0.00      C2   C
ATOM   3849  O   PRO C 277      -2.372  32.836   0.687  0.00  0.00      C2   O
ATOM   3850  CB  PRO C 277      -2.428  36.145   0.941  0.00  0.00      C2   C
ATOM   3851  CG  PRO C 277      -3.291  37.419   0.805  0.00  0.00      C2   C
ATOM   3852  CD  PRO C 277      -4.622  36.823   1.218  0.00  0.00      C2   C
ATOM   3853  HA  PRO C 277      -3.209  34.751  -0.432  0.00  0.00      C2   H
ATOM   3854  1HB PRO C 277      -2.081  35.988   1.962  0.00  0.00      C2   H
ATOM   3855  2HB PRO C 277      -1.515  36.209   0.350  0.00  0.00      C2   H
ATOM   3856  1HG PRO C 277      -3.090  38.355   1.326  0.00  0.00      C2   H
ATOM   3857  2HG PRO C 277      -3.346  37.722  -0.240  0.00  0.00      C2   H
ATOM   3858  1HD PRO C 277      -4.711  36.706   2.298  0.00  0.00      C2   H
ATOM   3859  2HD PRO C 277      -5.466  37.344   0.767  0.00  0.00      C2   H
ATOM   3860  N   ILE C 278      -3.304  33.483   2.615  0.00  0.00      C2   N
ATOM   3861  CA  ILE C 278      -2.900  32.370   3.437  0.00  0.00      C2   C
ATOM   3862  C   ILE C 278      -3.609  31.086   2.953  0.00  0.00      C2   C
ATOM   3863  O   ILE C 278      -2.969  30.128   2.620  0.00  0.00      C2   O
ATOM   3864  CB  ILE C 278      -3.280  32.620   4.973  0.00  0.00      C2   C
ATOM   3865  CG1 ILE C 278      -2.456  33.745   5.577  0.00  0.00      C2   C
ATOM   3866  CG2 ILE C 278      -3.451  31.389   5.933  0.00  0.00      C2   C
ATOM   3867  CD1 ILE C 278      -3.153  34.434   6.736  0.00  0.00      C2   C
ATOM   3868  H   ILE C 278      -3.928  34.102   3.111  0.00  0.00      C2   H
ATOM   3869  HA  ILE C 278      -1.816  32.278   3.364  0.00  0.00      C2   H
ATOM   3870  HB  ILE C 278      -4.309  32.978   4.936  0.00  0.00      C2   H
ATOM   3871 1HG1 ILE C 278      -1.495  33.301   5.834  0.00  0.00      C2   H
ATOM   3872 2HG1 ILE C 278      -2.119  34.445   4.814  0.00  0.00      C2   H
ATOM   3873 1HG2 ILE C 278      -3.820  31.684   6.915  0.00  0.00      C2   H
ATOM   3874 2HG2 ILE C 278      -4.190  30.680   5.561  0.00  0.00      C2   H
ATOM   3875 3HG2 ILE C 278      -2.461  30.954   6.072  0.00  0.00      C2   H
ATOM   3876 1HD1 ILE C 278      -2.981  33.940   7.692  0.00  0.00      C2   H
ATOM   3877 2HD1 ILE C 278      -2.864  35.476   6.871  0.00  0.00      C2   H
ATOM   3878 3HD1 ILE C 278      -4.218  34.619   6.589  0.00  0.00      C2   H
ATOM   3879  N   ASP C 279      -4.943  31.221   2.915  0.00  0.00      C2   N
ATOM   3880  CA  ASP C 279      -5.925  30.228   2.438  0.00  0.00      C2   C
ATOM   3881  C   ASP C 279      -5.863  29.931   0.923  0.00  0.00      C2   C
ATOM   3882  O   ASP C 279      -6.227  28.818   0.560  0.00  0.00      C2   O
ATOM   3883  CB  ASP C 279      -7.432  30.411   2.736  0.00  0.00      C2   C
ATOM   3884  CG  ASP C 279      -7.928  30.419   4.170  0.00  0.00      C2   C
ATOM   3885  OD1 ASP C 279      -9.110  30.880   4.263  0.00  0.00      C2   O
ATOM   3886  OD2 ASP C 279      -7.273  29.754   5.090  0.00  0.00      C2   O
ATOM   3887  H   ASP C 279      -5.223  32.187   2.829  0.00  0.00      C2   H
ATOM   3888  HA  ASP C 279      -5.710  29.372   3.077  0.00  0.00      C2   H
ATOM   3889  1HB ASP C 279      -7.900  31.242   2.208  0.00  0.00      C2   H
ATOM   3890  2HB ASP C 279      -7.803  29.456   2.365  0.00  0.00      C2   H
ATOM   3891  N   PHE C 280      -5.354  30.882   0.157  0.00  0.00      C2   N
ATOM   3892  CA  PHE C 280      -4.922  30.722  -1.238  0.00  0.00      C2   C
ATOM   3893  C   PHE C 280      -3.776  29.692  -1.161  0.00  0.00      C2   C
ATOM   3894  O   PHE C 280      -3.949  28.561  -1.534  0.00  0.00      C2   O
ATOM   3895  CB  PHE C 280      -4.527  32.105  -1.874  0.00  0.00      C2   C
ATOM   3896  CG  PHE C 280      -4.248  31.972  -3.370  0.00  0.00      C2   C
ATOM   3897  CD1 PHE C 280      -3.025  31.406  -3.869  0.00  0.00      C2   C
ATOM   3898  CD2 PHE C 280      -5.281  32.384  -4.275  0.00  0.00      C2   C
ATOM   3899  CE1 PHE C 280      -2.846  31.373  -5.276  0.00  0.00      C2   C
ATOM   3900  CE2 PHE C 280      -4.934  32.444  -5.628  0.00  0.00      C2   C
ATOM   3901  CZ  PHE C 280      -3.775  31.922  -6.103  0.00  0.00      C2   C
ATOM   3902  H   PHE C 280      -5.295  31.791   0.594  0.00  0.00      C2   H
ATOM   3903  HA  PHE C 280      -5.707  30.265  -1.840  0.00  0.00      C2   H
ATOM   3904  1HB PHE C 280      -5.256  32.896  -1.698  0.00  0.00      C2   H
ATOM   3905  2HB PHE C 280      -3.633  32.543  -1.431  0.00  0.00      C2   H
ATOM   3906  HD1 PHE C 280      -2.206  31.167  -3.206  0.00  0.00      C2   H
ATOM   3907  HD2 PHE C 280      -6.182  32.917  -4.012  0.00  0.00      C2   H
ATOM   3908  HE1 PHE C 280      -1.946  30.977  -5.722  0.00  0.00      C2   H
ATOM   3909  HE2 PHE C 280      -5.586  32.963  -6.315  0.00  0.00      C2   H
ATOM   3910  HZ  PHE C 280      -3.525  31.984  -7.152  0.00  0.00      C2   H
ATOM   3911  N   SER C 281      -2.672  30.115  -0.565  0.00  0.00      C2   N
ATOM   3912  CA  SER C 281      -1.418  29.400  -0.664  0.00  0.00      C2   C
ATOM   3913  C   SER C 281      -1.372  28.080   0.093  0.00  0.00      C2   C
ATOM   3914  O   SER C 281      -1.021  27.080  -0.433  0.00  0.00      C2   O
ATOM   3915  CB  SER C 281      -0.274  30.284  -0.258  0.00  0.00      C2   C
ATOM   3916  OG  SER C 281      -0.331  30.676   1.104  0.00  0.00      C2   O
ATOM   3917  H   SER C 281      -2.507  31.093  -0.373  0.00  0.00      C2   H
ATOM   3918  HA  SER C 281      -1.221  29.244  -1.725  0.00  0.00      C2   H
ATOM   3919  1HB SER C 281       0.670  29.746  -0.335  0.00  0.00      C2   H
ATOM   3920  2HB SER C 281      -0.153  31.178  -0.870  0.00  0.00      C2   H
ATOM   3921  HG  SER C 281      -0.923  31.428   1.177  0.00  0.00      C2   H
ATOM   3922  N   TYR C 282      -2.044  27.993   1.266  0.00  0.00      C2   N
ATOM   3923  CA  TYR C 282      -2.459  26.772   1.922  0.00  0.00      C2   C
ATOM   3924  C   TYR C 282      -3.419  25.845   1.105  0.00  0.00      C2   C
ATOM   3925  O   TYR C 282      -3.346  24.623   1.167  0.00  0.00      C2   O
ATOM   3926  CB  TYR C 282      -2.998  27.080   3.307  0.00  0.00      C2   C
ATOM   3927  CG  TYR C 282      -1.999  27.555   4.414  0.00  0.00      C2   C
ATOM   3928  CD1 TYR C 282      -0.588  27.241   4.401  0.00  0.00      C2   C
ATOM   3929  CD2 TYR C 282      -2.570  28.000   5.588  0.00  0.00      C2   C
ATOM   3930  CE1 TYR C 282       0.219  27.707   5.469  0.00  0.00      C2   C
ATOM   3931  CE2 TYR C 282      -1.759  28.348   6.692  0.00  0.00      C2   C
ATOM   3932  CZ  TYR C 282      -0.362  28.300   6.650  0.00  0.00      C2   C
ATOM   3933  OH  TYR C 282       0.378  28.625   7.767  0.00  0.00      C2   O
ATOM   3934  H   TYR C 282      -2.392  28.847   1.679  0.00  0.00      C2   H
ATOM   3935  HA  TYR C 282      -1.578  26.134   1.989  0.00  0.00      C2   H
ATOM   3936  1HB TYR C 282      -3.843  27.759   3.200  0.00  0.00      C2   H
ATOM   3937  2HB TYR C 282      -3.402  26.164   3.737  0.00  0.00      C2   H
ATOM   3938  HD1 TYR C 282      -0.144  26.782   3.530  0.00  0.00      C2   H
ATOM   3939  HD2 TYR C 282      -3.645  28.092   5.624  0.00  0.00      C2   H
ATOM   3940  HE1 TYR C 282       1.265  27.439   5.442  0.00  0.00      C2   H
ATOM   3941  HE2 TYR C 282      -2.105  28.737   7.638  0.00  0.00      C2   H
ATOM   3942  HH  TYR C 282       0.763  29.485   7.586  0.00  0.00      C2   H
ATOM   3943  N   ARG C 283      -4.193  26.390   0.135  0.00  0.00      C2   N
ATOM   3944  CA  ARG C 283      -4.881  25.509  -0.890  0.00  0.00      C2   C
ATOM   3945  C   ARG C 283      -3.869  24.924  -1.848  0.00  0.00      C2   C
ATOM   3946  O   ARG C 283      -3.811  23.762  -2.174  0.00  0.00      C2   O
ATOM   3947  CB  ARG C 283      -6.141  26.142  -1.548  0.00  0.00      C2   C
ATOM   3948  CG  ARG C 283      -6.835  25.236  -2.638  0.00  0.00      C2   C
ATOM   3949  CD  ARG C 283      -8.094  25.852  -3.279  0.00  0.00      C2   C
ATOM   3950  NE  ARG C 283      -8.883  24.945  -4.078  0.00  0.00      C2   N
ATOM   3951  CZ  ARG C 283      -8.834  24.812  -5.440  0.00  0.00      C2   C
ATOM   3952  NH1 ARG C 283      -7.943  25.549  -6.148  0.00  0.00      C2   N
ATOM   3953  NH2 ARG C 283      -9.601  23.963  -6.016  0.00  0.00      C2   N
ATOM   3954  H   ARG C 283      -4.261  27.395   0.059  0.00  0.00      C2   H
ATOM   3955  HA  ARG C 283      -5.359  24.658  -0.404  0.00  0.00      C2   H
ATOM   3956  1HB ARG C 283      -6.934  26.410  -0.850  0.00  0.00      C2   H
ATOM   3957  2HB ARG C 283      -5.884  27.136  -1.913  0.00  0.00      C2   H
ATOM   3958  1HG ARG C 283      -6.156  25.024  -3.464  0.00  0.00      C2   H
ATOM   3959  2HG ARG C 283      -6.922  24.213  -2.272  0.00  0.00      C2   H
ATOM   3960  1HD ARG C 283      -8.726  26.407  -2.586  0.00  0.00      C2   H
ATOM   3961  2HD ARG C 283      -7.852  26.677  -3.949  0.00  0.00      C2   H
ATOM   3962  HE  ARG C 283      -9.582  24.509  -3.495  0.00  0.00      C2   H
ATOM   3963 1HH1 ARG C 283      -7.457  26.395  -5.885  0.00  0.00      C2   H
ATOM   3964 2HH1 ARG C 283      -7.885  25.289  -7.122  0.00  0.00      C2   H
ATOM   3965 1HH2 ARG C 283     -10.349  23.492  -5.526  0.00  0.00      C2   H
ATOM   3966 2HH2 ARG C 283      -9.616  23.816  -7.016  0.00  0.00      C2   H
ATOM   3967  N   VAL C 284      -3.075  25.848  -2.377  0.00  0.00      C2   N
ATOM   3968  CA  VAL C 284      -2.154  25.571  -3.469  0.00  0.00      C2   C
ATOM   3969  C   VAL C 284      -1.133  24.515  -3.107  0.00  0.00      C2   C
ATOM   3970  O   VAL C 284      -0.977  23.552  -3.790  0.00  0.00      C2   O
ATOM   3971  CB  VAL C 284      -1.482  26.805  -4.068  0.00  0.00      C2   C
ATOM   3972  CG1 VAL C 284      -0.522  26.490  -5.178  0.00  0.00      C2   C
ATOM   3973  CG2 VAL C 284      -2.624  27.701  -4.549  0.00  0.00      C2   C
ATOM   3974  H   VAL C 284      -3.158  26.811  -2.083  0.00  0.00      C2   H
ATOM   3975  HA  VAL C 284      -2.786  25.199  -4.276  0.00  0.00      C2   H
ATOM   3976  HB  VAL C 284      -0.982  27.484  -3.378  0.00  0.00      C2   H
ATOM   3977 1HG1 VAL C 284      -0.931  25.854  -5.963  0.00  0.00      C2   H
ATOM   3978 2HG1 VAL C 284      -0.165  27.402  -5.659  0.00  0.00      C2   H
ATOM   3979 3HG1 VAL C 284       0.369  26.057  -4.725  0.00  0.00      C2   H
ATOM   3980 1HG2 VAL C 284      -2.317  28.531  -5.185  0.00  0.00      C2   H
ATOM   3981 2HG2 VAL C 284      -3.121  27.159  -5.353  0.00  0.00      C2   H
ATOM   3982 3HG2 VAL C 284      -3.380  28.101  -3.874  0.00  0.00      C2   H
ATOM   3983  N   ALA C 285      -0.498  24.762  -1.951  0.00  0.00      C2   N
ATOM   3984  CA  ALA C 285       0.511  23.860  -1.395  0.00  0.00      C2   C
ATOM   3985  C   ALA C 285      -0.001  22.436  -1.087  0.00  0.00      C2   C
ATOM   3986  O   ALA C 285       0.736  21.489  -1.410  0.00  0.00      C2   O
ATOM   3987  CB  ALA C 285       1.055  24.390  -0.091  0.00  0.00      C2   C
ATOM   3988  H   ALA C 285      -0.630  25.671  -1.531  0.00  0.00      C2   H
ATOM   3989  HA  ALA C 285       1.378  23.751  -2.047  0.00  0.00      C2   H
ATOM   3990  1HB ALA C 285       0.166  24.352   0.539  0.00  0.00      C2   H
ATOM   3991  2HB ALA C 285       1.785  23.657   0.251  0.00  0.00      C2   H
ATOM   3992  3HB ALA C 285       1.441  25.408  -0.124  0.00  0.00      C2   H
ATOM   3993  N   ALA C 286      -1.165  22.259  -0.548  0.00  0.00      C2   N
ATOM   3994  CA  ALA C 286      -1.931  21.006  -0.521  0.00  0.00      C2   C
ATOM   3995  C   ALA C 286      -2.301  20.497  -1.990  0.00  0.00      C2   C
ATOM   3996  O   ALA C 286      -2.574  19.260  -2.133  0.00  0.00      C2   O
ATOM   3997  CB  ALA C 286      -3.186  21.217   0.388  0.00  0.00      C2   C
ATOM   3998  H   ALA C 286      -1.540  23.084  -0.103  0.00  0.00      C2   H
ATOM   3999  HA  ALA C 286      -1.272  20.264  -0.070  0.00  0.00      C2   H
ATOM   4000  1HB ALA C 286      -2.901  21.450   1.414  0.00  0.00      C2   H
ATOM   4001  2HB ALA C 286      -3.876  21.981   0.031  0.00  0.00      C2   H
ATOM   4002  3HB ALA C 286      -3.762  20.296   0.480  0.00  0.00      C2   H
ATOM   4003  N   CYS C 287      -2.360  21.339  -2.987  0.00  0.00      C2   N
ATOM   4004  CA  CYS C 287      -2.814  20.995  -4.341  0.00  0.00      C2   C
ATOM   4005  C   CYS C 287      -1.732  20.448  -5.186  0.00  0.00      C2   C
ATOM   4006  O   CYS C 287      -1.949  19.508  -5.933  0.00  0.00      C2   O
ATOM   4007  CB  CYS C 287      -3.588  22.076  -5.105  0.00  0.00      C2   C
ATOM   4008  SG  CYS C 287      -5.233  22.192  -4.452  0.00  0.00      C2   S
ATOM   4009  H   CYS C 287      -2.498  22.305  -2.727  0.00  0.00      C2   H
ATOM   4010  HA  CYS C 287      -3.464  20.121  -4.312  0.00  0.00      C2   H
ATOM   4011  1HB CYS C 287      -3.032  23.012  -5.071  0.00  0.00      C2   H
ATOM   4012  2HB CYS C 287      -3.649  21.887  -6.177  0.00  0.00      C2   H
ATOM   4013  HG  CYS C 287      -4.870  22.566  -3.221  0.00  0.00      C2   H
ATOM   4014  N   LEU C 288      -0.541  21.052  -4.987  0.00  0.00      C2   N
ATOM   4015  CA  LEU C 288       0.751  20.797  -5.588  0.00  0.00      C2   C
ATOM   4016  C   LEU C 288       1.227  19.367  -5.342  0.00  0.00      C2   C
ATOM   4017  O   LEU C 288       1.573  19.016  -4.210  0.00  0.00      C2   O
ATOM   4018  CB  LEU C 288       1.729  21.916  -5.068  0.00  0.00      C2   C
ATOM   4019  CG  LEU C 288       1.977  23.141  -6.049  0.00  0.00      C2   C
ATOM   4020  CD1 LEU C 288       2.585  24.379  -5.362  0.00  0.00      C2   C
ATOM   4021  CD2 LEU C 288       2.625  22.696  -7.350  0.00  0.00      C2   C
ATOM   4022  H   LEU C 288      -0.511  21.669  -4.188  0.00  0.00      C2   H
ATOM   4023  HA  LEU C 288       0.551  20.970  -6.646  0.00  0.00      C2   H
ATOM   4024  1HB LEU C 288       1.339  22.377  -4.160  0.00  0.00      C2   H
ATOM   4025  2HB LEU C 288       2.683  21.499  -4.746  0.00  0.00      C2   H
ATOM   4026  HG  LEU C 288       0.961  23.501  -6.210  0.00  0.00      C2   H
ATOM   4027 1HD1 LEU C 288       2.121  25.324  -5.645  0.00  0.00      C2   H
ATOM   4028 2HD1 LEU C 288       2.543  24.284  -4.277  0.00  0.00      C2   H
ATOM   4029 3HD1 LEU C 288       3.654  24.424  -5.574  0.00  0.00      C2   H
ATOM   4030 1HD2 LEU C 288       1.907  22.446  -8.131  0.00  0.00      C2   H
ATOM   4031 2HD2 LEU C 288       3.348  23.474  -7.597  0.00  0.00      C2   H
ATOM   4032 3HD2 LEU C 288       3.163  21.749  -7.339  0.00  0.00      C2   H
ATOM   4033  N   PRO C 289       1.268  18.480  -6.393  0.00  0.00      C2   N
ATOM   4034  CA  PRO C 289       1.519  17.017  -6.061  0.00  0.00      C2   C
ATOM   4035  C   PRO C 289       3.035  16.700  -6.117  0.00  0.00      C2   C
ATOM   4036  O   PRO C 289       3.437  15.721  -6.761  0.00  0.00      C2   O
ATOM   4037  CB  PRO C 289       0.693  16.396  -7.220  0.00  0.00      C2   C
ATOM   4038  CG  PRO C 289       0.922  17.372  -8.440  0.00  0.00      C2   C
ATOM   4039  CD  PRO C 289       0.880  18.778  -7.744  0.00  0.00      C2   C
ATOM   4040  HA  PRO C 289       1.177  16.650  -5.094  0.00  0.00      C2   H
ATOM   4041  1HB PRO C 289       0.973  15.362  -7.423  0.00  0.00      C2   H
ATOM   4042  2HB PRO C 289      -0.351  16.406  -6.904  0.00  0.00      C2   H
ATOM   4043  1HG PRO C 289       1.914  17.249  -8.874  0.00  0.00      C2   H
ATOM   4044  2HG PRO C 289       0.236  17.199  -9.269  0.00  0.00      C2   H
ATOM   4045  1HD PRO C 289       1.545  19.464  -8.269  0.00  0.00      C2   H
ATOM   4046  2HD PRO C 289      -0.121  19.210  -7.733  0.00  0.00      C2   H
ATOM   4047  N   ILE C 290       3.865  17.621  -5.564  0.00  0.00      C2   N
ATOM   4048  CA  ILE C 290       5.356  17.548  -5.588  0.00  0.00      C2   C
ATOM   4049  C   ILE C 290       5.948  16.477  -4.641  0.00  0.00      C2   C
ATOM   4050  O   ILE C 290       5.270  15.968  -3.768  0.00  0.00      C2   O
ATOM   4051  CB  ILE C 290       5.787  18.950  -5.146  0.00  0.00      C2   C
ATOM   4052  CG1 ILE C 290       5.292  19.438  -3.749  0.00  0.00      C2   C
ATOM   4053  CG2 ILE C 290       5.377  19.982  -6.287  0.00  0.00      C2   C
ATOM   4054  CD1 ILE C 290       5.412  20.974  -3.637  0.00  0.00      C2   C
ATOM   4055  H   ILE C 290       3.436  18.316  -4.971  0.00  0.00      C2   H
ATOM   4056  HA  ILE C 290       5.745  17.386  -6.593  0.00  0.00      C2   H
ATOM   4057  HB  ILE C 290       6.876  18.995  -5.139  0.00  0.00      C2   H
ATOM   4058 1HG1 ILE C 290       4.256  19.149  -3.575  0.00  0.00      C2   H
ATOM   4059 2HG1 ILE C 290       5.855  18.934  -2.964  0.00  0.00      C2   H
ATOM   4060 1HG2 ILE C 290       5.678  19.504  -7.220  0.00  0.00      C2   H
ATOM   4061 2HG2 ILE C 290       4.316  20.233  -6.285  0.00  0.00      C2   H
ATOM   4062 3HG2 ILE C 290       5.814  20.975  -6.183  0.00  0.00      C2   H
ATOM   4063 1HD1 ILE C 290       6.390  21.455  -3.613  0.00  0.00      C2   H
ATOM   4064 2HD1 ILE C 290       4.978  21.512  -4.480  0.00  0.00      C2   H
ATOM   4065 3HD1 ILE C 290       4.953  21.403  -2.746  0.00  0.00      C2   H
ATOM   4066  N   ASP C 291       7.239  16.271  -4.787  0.00  0.00      C2   N
ATOM   4067  CA  ASP C 291       8.042  15.404  -3.881  0.00  0.00      C2   C
ATOM   4068  C   ASP C 291       8.187  16.053  -2.483  0.00  0.00      C2   C
ATOM   4069  O   ASP C 291       7.981  17.273  -2.426  0.00  0.00      C2   O
ATOM   4070  CB  ASP C 291       9.410  14.986  -4.573  0.00  0.00      C2   C
ATOM   4071  CG  ASP C 291      10.334  14.323  -3.529  0.00  0.00      C2   C
ATOM   4072  OD1 ASP C 291      10.022  13.203  -3.096  0.00  0.00      C2   O
ATOM   4073  OD2 ASP C 291      11.094  15.167  -2.964  0.00  0.00      C2   O
ATOM   4074  H   ASP C 291       7.780  16.851  -5.412  0.00  0.00      C2   H
ATOM   4075  HA  ASP C 291       7.533  14.470  -3.643  0.00  0.00      C2   H
ATOM   4076  1HB ASP C 291       9.207  14.500  -5.528  0.00  0.00      C2   H
ATOM   4077  2HB ASP C 291       9.785  15.927  -4.976  0.00  0.00      C2   H
ATOM   4078  N   ASP C 292       8.424  15.211  -1.429  0.00  0.00      C2   N
ATOM   4079  CA  ASP C 292       8.615  15.697  -0.092  0.00  0.00      C2   C
ATOM   4080  C   ASP C 292       9.539  16.881   0.149  0.00  0.00      C2   C
ATOM   4081  O   ASP C 292       9.080  17.791   0.837  0.00  0.00      C2   O
ATOM   4082  CB  ASP C 292       9.179  14.532   0.785  0.00  0.00      C2   C
ATOM   4083  CG  ASP C 292       8.415  13.255   1.107  0.00  0.00      C2   C
ATOM   4084  OD1 ASP C 292       7.218  13.110   0.780  0.00  0.00      C2   O
ATOM   4085  OD2 ASP C 292       9.008  12.342   1.768  0.00  0.00      C2   O
ATOM   4086  H   ASP C 292       8.652  14.237  -1.573  0.00  0.00      C2   H
ATOM   4087  HA  ASP C 292       7.622  15.773   0.350  0.00  0.00      C2   H
ATOM   4088  1HB ASP C 292      10.102  14.186   0.321  0.00  0.00      C2   H
ATOM   4089  2HB ASP C 292       9.334  15.003   1.756  0.00  0.00      C2   H
ATOM   4090  N   VAL C 293      10.732  16.840  -0.496  0.00  0.00      C2   N
ATOM   4091  CA  VAL C 293      11.741  17.852  -0.362  0.00  0.00      C2   C
ATOM   4092  C   VAL C 293      11.305  19.314  -0.735  0.00  0.00      C2   C
ATOM   4093  O   VAL C 293      11.724  20.268  -0.078  0.00  0.00      C2   O
ATOM   4094  CB  VAL C 293      12.984  17.487  -1.240  0.00  0.00      C2   C
ATOM   4095  CG1 VAL C 293      14.182  18.473  -1.049  0.00  0.00      C2   C
ATOM   4096  CG2 VAL C 293      13.524  16.031  -0.999  0.00  0.00      C2   C
ATOM   4097  H   VAL C 293      10.869  16.137  -1.208  0.00  0.00      C2   H
ATOM   4098  HA  VAL C 293      11.969  17.862   0.704  0.00  0.00      C2   H
ATOM   4099  HB  VAL C 293      12.647  17.531  -2.276  0.00  0.00      C2   H
ATOM   4100 1HG1 VAL C 293      14.205  19.014  -0.103  0.00  0.00      C2   H
ATOM   4101 2HG1 VAL C 293      15.129  17.951  -1.183  0.00  0.00      C2   H
ATOM   4102 3HG1 VAL C 293      14.089  19.206  -1.850  0.00  0.00      C2   H
ATOM   4103 1HG2 VAL C 293      14.391  15.832  -1.629  0.00  0.00      C2   H
ATOM   4104 2HG2 VAL C 293      13.728  15.721   0.026  0.00  0.00      C2   H
ATOM   4105 3HG2 VAL C 293      12.783  15.346  -1.409  0.00  0.00      C2   H
ATOM   4106  N   LEU C 294      10.362  19.329  -1.705  0.00  0.00      C2   N
ATOM   4107  CA  LEU C 294       9.685  20.521  -2.133  0.00  0.00      C2   C
ATOM   4108  C   LEU C 294       8.551  20.895  -1.165  0.00  0.00      C2   C
ATOM   4109  O   LEU C 294       8.542  21.973  -0.660  0.00  0.00      C2   O
ATOM   4110  CB  LEU C 294       9.217  20.343  -3.590  0.00  0.00      C2   C
ATOM   4111  CG  LEU C 294      10.223  20.396  -4.705  0.00  0.00      C2   C
ATOM   4112  CD1 LEU C 294      11.277  19.272  -4.627  0.00  0.00      C2   C
ATOM   4113  CD2 LEU C 294       9.504  20.412  -6.097  0.00  0.00      C2   C
ATOM   4114  H   LEU C 294      10.039  18.498  -2.180  0.00  0.00      C2   H
ATOM   4115  HA  LEU C 294      10.449  21.297  -2.085  0.00  0.00      C2   H
ATOM   4116  1HB LEU C 294       8.586  19.487  -3.828  0.00  0.00      C2   H
ATOM   4117  2HB LEU C 294       8.631  21.260  -3.660  0.00  0.00      C2   H
ATOM   4118  HG  LEU C 294      10.779  21.323  -4.566  0.00  0.00      C2   H
ATOM   4119 1HD1 LEU C 294      11.948  19.194  -5.482  0.00  0.00      C2   H
ATOM   4120 2HD1 LEU C 294      12.041  19.451  -3.871  0.00  0.00      C2   H
ATOM   4121 3HD1 LEU C 294      10.882  18.295  -4.347  0.00  0.00      C2   H
ATOM   4122 1HD2 LEU C 294      10.152  19.931  -6.830  0.00  0.00      C2   H
ATOM   4123 2HD2 LEU C 294       8.582  19.835  -6.162  0.00  0.00      C2   H
ATOM   4124 3HD2 LEU C 294       9.325  21.429  -6.449  0.00  0.00      C2   H
ATOM   4125  N   ARG C 295       7.677  19.966  -0.779  0.00  0.00      C2   N
ATOM   4126  CA  ARG C 295       6.577  20.124   0.172  0.00  0.00      C2   C
ATOM   4127  C   ARG C 295       6.973  20.692   1.561  0.00  0.00      C2   C
ATOM   4128  O   ARG C 295       6.159  21.461   2.096  0.00  0.00      C2   O
ATOM   4129  CB  ARG C 295       5.854  18.720   0.181  0.00  0.00      C2   C
ATOM   4130  CG  ARG C 295       4.690  18.627   1.217  0.00  0.00      C2   C
ATOM   4131  CD  ARG C 295       3.483  19.525   1.118  0.00  0.00      C2   C
ATOM   4132  NE  ARG C 295       2.584  19.288  -0.010  0.00  0.00      C2   N
ATOM   4133  CZ  ARG C 295       1.697  18.325  -0.166  0.00  0.00      C2   C
ATOM   4134  NH1 ARG C 295       1.413  17.506   0.846  0.00  0.00      C2   N
ATOM   4135  NH2 ARG C 295       0.998  18.186  -1.273  0.00  0.00      C2   N
ATOM   4136  H   ARG C 295       7.736  19.077  -1.256  0.00  0.00      C2   H
ATOM   4137  HA  ARG C 295       5.809  20.798  -0.207  0.00  0.00      C2   H
ATOM   4138  1HB ARG C 295       5.611  18.446  -0.845  0.00  0.00      C2   H
ATOM   4139  2HB ARG C 295       6.594  18.017   0.566  0.00  0.00      C2   H
ATOM   4140  1HG ARG C 295       4.388  17.580   1.227  0.00  0.00      C2   H
ATOM   4141  2HG ARG C 295       5.041  18.813   2.232  0.00  0.00      C2   H
ATOM   4142  1HD ARG C 295       2.942  19.465   2.062  0.00  0.00      C2   H
ATOM   4143  2HD ARG C 295       3.735  20.581   1.021  0.00  0.00      C2   H
ATOM   4144  HE  ARG C 295       2.516  19.989  -0.735  0.00  0.00      C2   H
ATOM   4145 1HH1 ARG C 295       1.795  17.592   1.777  0.00  0.00      C2   H
ATOM   4146 2HH1 ARG C 295       0.790  16.718   0.744  0.00  0.00      C2   H
ATOM   4147 1HH2 ARG C 295       0.949  18.952  -1.929  0.00  0.00      C2   H
ATOM   4148 2HH2 ARG C 295       0.468  17.345  -1.449  0.00  0.00      C2   H
ATOM   4149  N   ILE C 296       8.126  20.348   2.085  0.00  0.00      C2   N
ATOM   4150  CA  ILE C 296       8.733  20.802   3.276  0.00  0.00      C2   C
ATOM   4151  C   ILE C 296       9.018  22.323   3.227  0.00  0.00      C2   C
ATOM   4152  O   ILE C 296       8.681  23.048   4.168  0.00  0.00      C2   O
ATOM   4153  CB  ILE C 296       9.935  19.973   3.756  0.00  0.00      C2   C
ATOM   4154  CG1 ILE C 296       9.538  18.504   4.017  0.00  0.00      C2   C
ATOM   4155  CG2 ILE C 296      10.750  20.610   4.908  0.00  0.00      C2   C
ATOM   4156  CD1 ILE C 296      10.731  17.594   4.141  0.00  0.00      C2   C
ATOM   4157  H   ILE C 296       8.581  19.567   1.635  0.00  0.00      C2   H
ATOM   4158  HA  ILE C 296       7.899  20.695   3.969  0.00  0.00      C2   H
ATOM   4159  HB  ILE C 296      10.667  19.852   2.957  0.00  0.00      C2   H
ATOM   4160 1HG1 ILE C 296       8.876  18.463   4.882  0.00  0.00      C2   H
ATOM   4161 2HG1 ILE C 296       8.909  18.106   3.221  0.00  0.00      C2   H
ATOM   4162 1HG2 ILE C 296      10.249  20.583   5.875  0.00  0.00      C2   H
ATOM   4163 2HG2 ILE C 296      11.544  19.896   5.130  0.00  0.00      C2   H
ATOM   4164 3HG2 ILE C 296      10.947  21.663   4.711  0.00  0.00      C2   H
ATOM   4165 1HD1 ILE C 296      11.635  17.768   3.558  0.00  0.00      C2   H
ATOM   4166 2HD1 ILE C 296      11.138  17.684   5.148  0.00  0.00      C2   H
ATOM   4167 3HD1 ILE C 296      10.367  16.569   4.074  0.00  0.00      C2   H
ATOM   4168  N   GLN C 297       9.480  22.817   2.042  0.00  0.00      C2   N
ATOM   4169  CA  GLN C 297       9.815  24.265   1.894  0.00  0.00      C2   C
ATOM   4170  C   GLN C 297       8.687  25.237   2.124  0.00  0.00      C2   C
ATOM   4171  O   GLN C 297       8.937  26.299   2.654  0.00  0.00      C2   O
ATOM   4172  CB  GLN C 297      10.403  24.464   0.482  0.00  0.00      C2   C
ATOM   4173  CG  GLN C 297      11.638  23.720  -0.016  0.00  0.00      C2   C
ATOM   4174  CD  GLN C 297      12.597  23.449   1.096  0.00  0.00      C2   C
ATOM   4175  OE1 GLN C 297      13.014  24.330   1.846  0.00  0.00      C2   O
ATOM   4176  NE2 GLN C 297      13.128  22.239   1.126  0.00  0.00      C2   N
ATOM   4177  H   GLN C 297       9.847  22.156   1.372  0.00  0.00      C2   H
ATOM   4178  HA  GLN C 297      10.560  24.416   2.675  0.00  0.00      C2   H
ATOM   4179  1HB GLN C 297       9.687  24.154  -0.279  0.00  0.00      C2   H
ATOM   4180  2HB GLN C 297      10.581  25.534   0.374  0.00  0.00      C2   H
ATOM   4181  1HG GLN C 297      11.327  22.758  -0.423  0.00  0.00      C2   H
ATOM   4182  2HG GLN C 297      12.170  24.195  -0.841  0.00  0.00      C2   H
ATOM   4183 1HE2 GLN C 297      13.857  22.084   1.807  0.00  0.00      C2   H
ATOM   4184 2HE2 GLN C 297      12.738  21.491   0.571  0.00  0.00      C2   H
ATOM   4185  N   LEU C 298       7.503  24.657   1.858  0.00  0.00      C2   N
ATOM   4186  CA  LEU C 298       6.272  25.405   1.948  0.00  0.00      C2   C
ATOM   4187  C   LEU C 298       5.842  25.530   3.400  0.00  0.00      C2   C
ATOM   4188  O   LEU C 298       5.100  26.436   3.747  0.00  0.00      C2   O
ATOM   4189  CB  LEU C 298       5.211  24.795   0.960  0.00  0.00      C2   C
ATOM   4190  CG  LEU C 298       5.779  24.731  -0.532  0.00  0.00      C2   C
ATOM   4191  CD1 LEU C 298       4.820  24.025  -1.491  0.00  0.00      C2   C
ATOM   4192  CD2 LEU C 298       6.130  26.106  -1.172  0.00  0.00      C2   C
ATOM   4193  H   LEU C 298       7.429  23.677   1.626  0.00  0.00      C2   H
ATOM   4194  HA  LEU C 298       6.386  26.408   1.538  0.00  0.00      C2   H
ATOM   4195  1HB LEU C 298       5.055  23.739   1.181  0.00  0.00      C2   H
ATOM   4196  2HB LEU C 298       4.248  25.302   1.020  0.00  0.00      C2   H
ATOM   4197  HG  LEU C 298       6.670  24.121  -0.382  0.00  0.00      C2   H
ATOM   4198 1HD1 LEU C 298       5.331  23.803  -2.428  0.00  0.00      C2   H
ATOM   4199 2HD1 LEU C 298       4.587  23.031  -1.108  0.00  0.00      C2   H
ATOM   4200 3HD1 LEU C 298       3.944  24.608  -1.775  0.00  0.00      C2   H
ATOM   4201 1HD2 LEU C 298       5.949  26.963  -0.523  0.00  0.00      C2   H
ATOM   4202 2HD2 LEU C 298       7.161  26.056  -1.520  0.00  0.00      C2   H
ATOM   4203 3HD2 LEU C 298       5.430  26.241  -1.997  0.00  0.00      C2   H
ATOM   4204  N   LEU C 299       6.297  24.639   4.290  0.00  0.00      C2   N
ATOM   4205  CA  LEU C 299       5.959  24.562   5.701  0.00  0.00      C2   C
ATOM   4206  C   LEU C 299       7.002  25.277   6.498  0.00  0.00      C2   C
ATOM   4207  O   LEU C 299       6.802  25.726   7.600  0.00  0.00      C2   O
ATOM   4208  CB  LEU C 299       5.776  23.058   6.112  0.00  0.00      C2   C
ATOM   4209  CG  LEU C 299       4.562  22.342   5.710  0.00  0.00      C2   C
ATOM   4210  CD1 LEU C 299       4.505  20.944   6.326  0.00  0.00      C2   C
ATOM   4211  CD2 LEU C 299       3.214  23.054   6.099  0.00  0.00      C2   C
ATOM   4212  H   LEU C 299       7.027  24.004   4.001  0.00  0.00      C2   H
ATOM   4213  HA  LEU C 299       5.055  25.151   5.860  0.00  0.00      C2   H
ATOM   4214  1HB LEU C 299       6.683  22.527   5.822  0.00  0.00      C2   H
ATOM   4215  2HB LEU C 299       5.768  23.071   7.202  0.00  0.00      C2   H
ATOM   4216  HG  LEU C 299       4.513  22.136   4.641  0.00  0.00      C2   H
ATOM   4217 1HD1 LEU C 299       4.158  21.025   7.357  0.00  0.00      C2   H
ATOM   4218 2HD1 LEU C 299       3.898  20.251   5.745  0.00  0.00      C2   H
ATOM   4219 3HD1 LEU C 299       5.487  20.472   6.337  0.00  0.00      C2   H
ATOM   4220 1HD2 LEU C 299       2.954  23.875   5.430  0.00  0.00      C2   H
ATOM   4221 2HD2 LEU C 299       2.431  22.299   6.162  0.00  0.00      C2   H
ATOM   4222 3HD2 LEU C 299       3.312  23.471   7.101  0.00  0.00      C2   H
ATOM   4223  N   LYS C 300       8.238  25.351   5.942  0.00  0.00      C2   N
ATOM   4224  CA  LYS C 300       9.356  26.164   6.358  0.00  0.00      C2   C
ATOM   4225  C   LYS C 300       9.121  27.676   6.334  0.00  0.00      C2   C
ATOM   4226  O   LYS C 300       9.343  28.322   7.330  0.00  0.00      C2   O
ATOM   4227  CB  LYS C 300      10.670  25.748   5.592  0.00  0.00      C2   C
ATOM   4228  CG  LYS C 300      12.042  26.168   6.213  0.00  0.00      C2   C
ATOM   4229  CD  LYS C 300      13.294  25.872   5.342  0.00  0.00      C2   C
ATOM   4230  CE  LYS C 300      14.650  26.288   6.066  0.00  0.00      C2   C
ATOM   4231  NZ  LYS C 300      15.822  26.323   5.133  0.00  0.00      C2   N
ATOM   4232  H   LYS C 300       8.422  24.741   5.158  0.00  0.00      C2   H
ATOM   4233  HA  LYS C 300       9.541  25.792   7.366  0.00  0.00      C2   H
ATOM   4234  1HB LYS C 300      10.778  24.665   5.654  0.00  0.00      C2   H
ATOM   4235  2HB LYS C 300      10.663  26.009   4.533  0.00  0.00      C2   H
ATOM   4236  1HG LYS C 300      11.904  27.224   6.445  0.00  0.00      C2   H
ATOM   4237  2HG LYS C 300      12.109  25.615   7.150  0.00  0.00      C2   H
ATOM   4238  1HD LYS C 300      13.369  24.799   5.168  0.00  0.00      C2   H
ATOM   4239  2HD LYS C 300      13.260  26.344   4.360  0.00  0.00      C2   H
ATOM   4240  1HE LYS C 300      14.446  27.318   6.358  0.00  0.00      C2   H
ATOM   4241  2HE LYS C 300      14.788  25.775   7.018  0.00  0.00      C2   H
ATOM   4242  1HZ LYS C 300      16.643  26.182   5.705  0.00  0.00      C2   H
ATOM   4243  2HZ LYS C 300      15.720  25.544   4.497  0.00  0.00      C2   H
ATOM   4244  3HZ LYS C 300      15.831  27.194   4.624  0.00  0.00      C2   H
ATOM   4245  N   ILE C 301       8.555  28.142   5.197  0.00  0.00      C2   N
ATOM   4246  CA  ILE C 301       8.170  29.513   4.949  0.00  0.00      C2   C
ATOM   4247  C   ILE C 301       7.058  30.063   5.788  0.00  0.00      C2   C
ATOM   4248  O   ILE C 301       6.102  29.330   6.149  0.00  0.00      C2   O
ATOM   4249  CB  ILE C 301       7.694  29.656   3.441  0.00  0.00      C2   C
ATOM   4250  CG1 ILE C 301       8.873  29.547   2.459  0.00  0.00      C2   C
ATOM   4251  CG2 ILE C 301       6.862  30.962   3.175  0.00  0.00      C2   C
ATOM   4252  CD1 ILE C 301       9.705  30.822   2.245  0.00  0.00      C2   C
ATOM   4253  H   ILE C 301       8.387  27.537   4.405  0.00  0.00      C2   H
ATOM   4254  HA  ILE C 301       9.068  30.098   5.152  0.00  0.00      C2   H
ATOM   4255  HB  ILE C 301       7.118  28.769   3.179  0.00  0.00      C2   H
ATOM   4256 1HG1 ILE C 301       9.526  28.696   2.653  0.00  0.00      C2   H
ATOM   4257 2HG1 ILE C 301       8.395  29.264   1.522  0.00  0.00      C2   H
ATOM   4258 1HG2 ILE C 301       7.328  31.910   3.443  0.00  0.00      C2   H
ATOM   4259 2HG2 ILE C 301       6.563  31.048   2.131  0.00  0.00      C2   H
ATOM   4260 3HG2 ILE C 301       5.897  30.880   3.674  0.00  0.00      C2   H
ATOM   4261 1HD1 ILE C 301      10.735  30.658   1.926  0.00  0.00      C2   H
ATOM   4262 2HD1 ILE C 301       9.235  31.422   1.466  0.00  0.00      C2   H
ATOM   4263 3HD1 ILE C 301       9.635  31.469   3.120  0.00  0.00      C2   H
ATOM   4264  N   GLY C 302       7.323  31.323   6.149  0.00  0.00      C2   N
ATOM   4265  CA  GLY C 302       6.502  31.958   7.249  0.00  0.00      C2   C
ATOM   4266  C   GLY C 302       5.336  32.773   6.749  0.00  0.00      C2   C
ATOM   4267  O   GLY C 302       4.384  32.925   7.455  0.00  0.00      C2   O
ATOM   4268  H   GLY C 302       8.166  31.789   5.847  0.00  0.00      C2   H
ATOM   4269  1HA GLY C 302       6.113  31.192   7.920  0.00  0.00      C2   H
ATOM   4270  2HA GLY C 302       7.234  32.492   7.855  0.00  0.00      C2   H
ATOM   4271  N   SER C 303       5.288  33.347   5.537  0.00  0.00      C2   N
ATOM   4272  CA  SER C 303       4.270  34.376   5.043  0.00  0.00      C2   C
ATOM   4273  C   SER C 303       3.932  33.933   3.668  0.00  0.00      C2   C
ATOM   4274  O   SER C 303       4.810  33.714   2.854  0.00  0.00      C2   O
ATOM   4275  CB  SER C 303       4.735  35.873   5.132  0.00  0.00      C2   C
ATOM   4276  OG  SER C 303       3.656  36.801   4.916  0.00  0.00      C2   O
ATOM   4277  H   SER C 303       6.082  33.342   4.912  0.00  0.00      C2   H
ATOM   4278  HA  SER C 303       3.394  34.267   5.681  0.00  0.00      C2   H
ATOM   4279  1HB SER C 303       4.934  36.094   6.181  0.00  0.00      C2   H
ATOM   4280  2HB SER C 303       5.565  35.921   4.427  0.00  0.00      C2   H
ATOM   4281  HG  SER C 303       3.061  36.885   5.665  0.00  0.00      C2   H
ATOM   4282  N   ALA C 304       2.640  33.808   3.339  0.00  0.00      C2   N
ATOM   4283  CA  ALA C 304       2.042  33.631   2.061  0.00  0.00      C2   C
ATOM   4284  C   ALA C 304       2.692  34.345   0.858  0.00  0.00      C2   C
ATOM   4285  O   ALA C 304       2.957  33.708  -0.131  0.00  0.00      C2   O
ATOM   4286  CB  ALA C 304       0.590  34.094   2.229  0.00  0.00      C2   C
ATOM   4287  H   ALA C 304       1.990  33.779   4.112  0.00  0.00      C2   H
ATOM   4288  HA  ALA C 304       2.070  32.549   1.932  0.00  0.00      C2   H
ATOM   4289  1HB ALA C 304       0.214  33.673   3.162  0.00  0.00      C2   H
ATOM   4290  2HB ALA C 304       0.506  35.176   2.335  0.00  0.00      C2   H
ATOM   4291  3HB ALA C 304       0.069  33.680   1.366  0.00  0.00      C2   H
ATOM   4292  N   ILE C 305       2.994  35.626   0.984  0.00  0.00      C2   N
ATOM   4293  CA  ILE C 305       3.619  36.422  -0.128  0.00  0.00      C2   C
ATOM   4294  C   ILE C 305       4.939  35.698  -0.654  0.00  0.00      C2   C
ATOM   4295  O   ILE C 305       5.220  35.379  -1.842  0.00  0.00      C2   O
ATOM   4296  CB  ILE C 305       3.915  37.852   0.336  0.00  0.00      C2   C
ATOM   4297  CG1 ILE C 305       4.596  38.695  -0.839  0.00  0.00      C2   C
ATOM   4298  CG2 ILE C 305       4.600  37.979   1.704  0.00  0.00      C2   C
ATOM   4299  CD1 ILE C 305       4.590  40.155  -0.624  0.00  0.00      C2   C
ATOM   4300  H   ILE C 305       2.688  36.146   1.794  0.00  0.00      C2   H
ATOM   4301  HA  ILE C 305       3.004  36.454  -1.026  0.00  0.00      C2   H
ATOM   4302  HB  ILE C 305       2.915  38.272   0.446  0.00  0.00      C2   H
ATOM   4303 1HG1 ILE C 305       5.643  38.415  -0.958  0.00  0.00      C2   H
ATOM   4304 2HG1 ILE C 305       4.172  38.430  -1.808  0.00  0.00      C2   H
ATOM   4305 1HG2 ILE C 305       4.344  37.214   2.436  0.00  0.00      C2   H
ATOM   4306 2HG2 ILE C 305       5.676  37.974   1.528  0.00  0.00      C2   H
ATOM   4307 3HG2 ILE C 305       4.355  38.887   2.256  0.00  0.00      C2   H
ATOM   4308 1HD1 ILE C 305       5.281  40.792  -1.177  0.00  0.00      C2   H
ATOM   4309 2HD1 ILE C 305       3.679  40.520  -1.097  0.00  0.00      C2   H
ATOM   4310 3HD1 ILE C 305       4.703  40.377   0.437  0.00  0.00      C2   H
ATOM   4311  N   GLN C 306       5.785  35.373   0.350  0.00  0.00      C2   N
ATOM   4312  CA  GLN C 306       7.074  34.624   0.278  0.00  0.00      C2   C
ATOM   4313  C   GLN C 306       6.813  33.108  -0.014  0.00  0.00      C2   C
ATOM   4314  O   GLN C 306       7.752  32.492  -0.507  0.00  0.00      C2   O
ATOM   4315  CB  GLN C 306       7.897  34.824   1.561  0.00  0.00      C2   C
ATOM   4316  CG  GLN C 306       8.654  36.193   1.531  0.00  0.00      C2   C
ATOM   4317  CD  GLN C 306       8.988  36.609   2.927  0.00  0.00      C2   C
ATOM   4318  OE1 GLN C 306       8.145  36.518   3.805  0.00  0.00      C2   O
ATOM   4319  NE2 GLN C 306      10.256  36.870   3.198  0.00  0.00      C2   N
ATOM   4320  H   GLN C 306       5.488  35.647   1.276  0.00  0.00      C2   H
ATOM   4321  HA  GLN C 306       7.642  34.971  -0.586  0.00  0.00      C2   H
ATOM   4322  1HB GLN C 306       7.261  34.607   2.419  0.00  0.00      C2   H
ATOM   4323  2HB GLN C 306       8.665  34.056   1.648  0.00  0.00      C2   H
ATOM   4324  1HG GLN C 306       9.485  36.208   0.825  0.00  0.00      C2   H
ATOM   4325  2HG GLN C 306       8.048  36.999   1.115  0.00  0.00      C2   H
ATOM   4326 1HE2 GLN C 306      10.505  37.114   4.145  0.00  0.00      C2   H
ATOM   4327 2HE2 GLN C 306      11.007  36.654   2.557  0.00  0.00      C2   H
ATOM   4328  N   ARG C 307       5.576  32.510   0.049  0.00  0.00      C2   N
ATOM   4329  CA  ARG C 307       5.259  31.137  -0.296  0.00  0.00      C2   C
ATOM   4330  C   ARG C 307       4.842  31.042  -1.825  0.00  0.00      C2   C
ATOM   4331  O   ARG C 307       5.199  30.019  -2.422  0.00  0.00      C2   O
ATOM   4332  CB  ARG C 307       4.155  30.551   0.614  0.00  0.00      C2   C
ATOM   4333  CG  ARG C 307       4.022  29.045   0.462  0.00  0.00      C2   C
ATOM   4334  CD  ARG C 307       3.013  28.310   1.380  0.00  0.00      C2   C
ATOM   4335  NE  ARG C 307       3.323  28.510   2.790  0.00  0.00      C2   N
ATOM   4336  CZ  ARG C 307       2.777  29.451   3.596  0.00  0.00      C2   C
ATOM   4337  NH1 ARG C 307       1.603  30.094   3.421  0.00  0.00      C2   N
ATOM   4338  NH2 ARG C 307       3.408  29.750   4.713  0.00  0.00      C2   N
ATOM   4339  H   ARG C 307       4.832  33.085   0.417  0.00  0.00      C2   H
ATOM   4340  HA  ARG C 307       6.178  30.573  -0.138  0.00  0.00      C2   H
ATOM   4341  1HB ARG C 307       4.486  30.768   1.630  0.00  0.00      C2   H
ATOM   4342  2HB ARG C 307       3.204  31.030   0.380  0.00  0.00      C2   H
ATOM   4343  1HG ARG C 307       3.903  28.761  -0.584  0.00  0.00      C2   H
ATOM   4344  2HG ARG C 307       4.923  28.602   0.886  0.00  0.00      C2   H
ATOM   4345  1HD ARG C 307       2.107  28.872   1.152  0.00  0.00      C2   H
ATOM   4346  2HD ARG C 307       2.977  27.282   1.021  0.00  0.00      C2   H
ATOM   4347  HE  ARG C 307       3.872  27.754   3.172  0.00  0.00      C2   H
ATOM   4348 1HH1 ARG C 307       0.963  29.853   2.678  0.00  0.00      C2   H
ATOM   4349 2HH1 ARG C 307       1.410  30.944   3.931  0.00  0.00      C2   H
ATOM   4350 1HH2 ARG C 307       4.381  29.604   4.939  0.00  0.00      C2   H
ATOM   4351 2HH2 ARG C 307       2.926  30.362   5.356  0.00  0.00      C2   H
ATOM   4352  N   LEU C 308       4.090  32.073  -2.312  0.00  0.00      C2   N
ATOM   4353  CA  LEU C 308       3.703  32.194  -3.767  0.00  0.00      C2   C
ATOM   4354  C   LEU C 308       4.900  32.234  -4.719  0.00  0.00      C2   C
ATOM   4355  O   LEU C 308       4.924  31.588  -5.786  0.00  0.00      C2   O
ATOM   4356  CB  LEU C 308       2.902  33.483  -4.076  0.00  0.00      C2   C
ATOM   4357  CG  LEU C 308       1.547  33.593  -3.393  0.00  0.00      C2   C
ATOM   4358  CD1 LEU C 308       1.081  35.069  -3.246  0.00  0.00      C2   C
ATOM   4359  CD2 LEU C 308       0.405  32.698  -4.064  0.00  0.00      C2   C
ATOM   4360  H   LEU C 308       3.602  32.727  -1.717  0.00  0.00      C2   H
ATOM   4361  HA  LEU C 308       3.029  31.355  -3.942  0.00  0.00      C2   H
ATOM   4362  1HB LEU C 308       3.406  34.399  -3.766  0.00  0.00      C2   H
ATOM   4363  2HB LEU C 308       2.811  33.671  -5.146  0.00  0.00      C2   H
ATOM   4364  HG  LEU C 308       1.612  33.157  -2.397  0.00  0.00      C2   H
ATOM   4365 1HD1 LEU C 308       0.515  35.413  -4.112  0.00  0.00      C2   H
ATOM   4366 2HD1 LEU C 308       0.554  35.208  -2.302  0.00  0.00      C2   H
ATOM   4367 3HD1 LEU C 308       1.841  35.833  -3.081  0.00  0.00      C2   H
ATOM   4368 1HD2 LEU C 308       0.341  31.768  -3.500  0.00  0.00      C2   H
ATOM   4369 2HD2 LEU C 308      -0.594  33.129  -4.002  0.00  0.00      C2   H
ATOM   4370 3HD2 LEU C 308       0.652  32.212  -5.008  0.00  0.00      C2   H
ATOM   4371  N   ARG C 309       5.976  32.900  -4.305  0.00  0.00      C2   N
ATOM   4372  CA  ARG C 309       7.322  32.921  -4.840  0.00  0.00      C2   C
ATOM   4373  C   ARG C 309       8.052  31.610  -4.783  0.00  0.00      C2   C
ATOM   4374  O   ARG C 309       8.536  31.210  -5.798  0.00  0.00      C2   O
ATOM   4375  CB  ARG C 309       8.111  33.973  -3.907  0.00  0.00      C2   C
ATOM   4376  CG  ARG C 309       7.558  35.424  -4.108  0.00  0.00      C2   C
ATOM   4377  CD  ARG C 309       8.568  36.507  -3.707  0.00  0.00      C2   C
ATOM   4378  NE  ARG C 309       9.660  36.572  -4.689  0.00  0.00      C2   N
ATOM   4379  CZ  ARG C 309      10.851  37.131  -4.433  0.00  0.00      C2   C
ATOM   4380  NH1 ARG C 309      11.856  37.006  -5.351  0.00  0.00      C2   N
ATOM   4381  NH2 ARG C 309      11.150  37.793  -3.334  0.00  0.00      C2   N
ATOM   4382  H   ARG C 309       5.861  33.411  -3.441  0.00  0.00      C2   H
ATOM   4383  HA  ARG C 309       7.272  33.186  -5.896  0.00  0.00      C2   H
ATOM   4384  1HB ARG C 309       8.164  33.659  -2.865  0.00  0.00      C2   H
ATOM   4385  2HB ARG C 309       9.158  33.935  -4.210  0.00  0.00      C2   H
ATOM   4386  1HG ARG C 309       7.337  35.428  -5.176  0.00  0.00      C2   H
ATOM   4387  2HG ARG C 309       6.582  35.549  -3.639  0.00  0.00      C2   H
ATOM   4388  1HD ARG C 309       7.969  37.394  -3.499  0.00  0.00      C2   H
ATOM   4389  2HD ARG C 309       9.018  36.239  -2.751  0.00  0.00      C2   H
ATOM   4390  HE  ARG C 309       9.560  35.934  -5.466  0.00  0.00      C2   H
ATOM   4391 1HH1 ARG C 309      11.768  36.462  -6.198  0.00  0.00      C2   H
ATOM   4392 2HH1 ARG C 309      12.720  37.512  -5.221  0.00  0.00      C2   H
ATOM   4393 1HH2 ARG C 309      10.438  37.979  -2.643  0.00  0.00      C2   H
ATOM   4394 2HH2 ARG C 309      12.017  38.312  -3.308  0.00  0.00      C2   H
ATOM   4395  N   CYS C 310       7.904  30.859  -3.669  0.00  0.00      C2   N
ATOM   4396  CA  CYS C 310       8.253  29.439  -3.727  0.00  0.00      C2   C
ATOM   4397  C   CYS C 310       7.428  28.554  -4.649  0.00  0.00      C2   C
ATOM   4398  O   CYS C 310       7.978  28.050  -5.637  0.00  0.00      C2   O
ATOM   4399  CB  CYS C 310       8.250  28.723  -2.354  0.00  0.00      C2   C
ATOM   4400  SG  CYS C 310       9.342  29.494  -1.051  0.00  0.00      C2   S
ATOM   4401  H   CYS C 310       7.271  31.277  -3.001  0.00  0.00      C2   H
ATOM   4402  HA  CYS C 310       9.317  29.342  -3.941  0.00  0.00      C2   H
ATOM   4403  1HB CYS C 310       7.294  28.708  -1.831  0.00  0.00      C2   H
ATOM   4404  2HB CYS C 310       8.666  27.718  -2.427  0.00  0.00      C2   H
ATOM   4405  HG  CYS C 310       8.637  30.577  -0.712  0.00  0.00      C2   H
ATOM   4406  N   GLU C 311       6.127  28.686  -4.506  0.00  0.00      C2   N
ATOM   4407  CA  GLU C 311       5.061  28.098  -5.312  0.00  0.00      C2   C
ATOM   4408  C   GLU C 311       5.208  28.176  -6.797  0.00  0.00      C2   C
ATOM   4409  O   GLU C 311       5.102  27.141  -7.404  0.00  0.00      C2   O
ATOM   4410  CB  GLU C 311       3.701  28.538  -4.861  0.00  0.00      C2   C
ATOM   4411  CG  GLU C 311       3.226  27.807  -3.570  0.00  0.00      C2   C
ATOM   4412  CD  GLU C 311       1.993  28.323  -2.858  0.00  0.00      C2   C
ATOM   4413  OE1 GLU C 311       1.345  29.243  -3.442  0.00  0.00      C2   O
ATOM   4414  OE2 GLU C 311       1.695  27.873  -1.764  0.00  0.00      C2   O
ATOM   4415  H   GLU C 311       5.732  29.020  -3.638  0.00  0.00      C2   H
ATOM   4416  HA  GLU C 311       5.129  27.029  -5.107  0.00  0.00      C2   H
ATOM   4417  1HB GLU C 311       3.691  29.618  -4.711  0.00  0.00      C2   H
ATOM   4418  2HB GLU C 311       3.000  28.275  -5.653  0.00  0.00      C2   H
ATOM   4419  1HG GLU C 311       3.161  26.720  -3.634  0.00  0.00      C2   H
ATOM   4420  2HG GLU C 311       4.031  28.027  -2.868  0.00  0.00      C2   H
ATOM   4421  N   LEU C 312       5.478  29.367  -7.354  0.00  0.00      C2   N
ATOM   4422  CA  LEU C 312       5.658  29.586  -8.752  0.00  0.00      C2   C
ATOM   4423  C   LEU C 312       6.832  28.929  -9.430  0.00  0.00      C2   C
ATOM   4424  O   LEU C 312       6.679  28.450 -10.525  0.00  0.00      C2   O
ATOM   4425  CB  LEU C 312       5.320  31.113  -9.036  0.00  0.00      C2   C
ATOM   4426  CG  LEU C 312       4.974  31.695 -10.406  0.00  0.00      C2   C
ATOM   4427  CD1 LEU C 312       3.611  31.214 -10.892  0.00  0.00      C2   C
ATOM   4428  CD2 LEU C 312       4.881  33.257 -10.279  0.00  0.00      C2   C
ATOM   4429  H   LEU C 312       5.517  30.165  -6.736  0.00  0.00      C2   H
ATOM   4430  HA  LEU C 312       4.820  29.107  -9.257  0.00  0.00      C2   H
ATOM   4431  1HB LEU C 312       4.515  31.369  -8.346  0.00  0.00      C2   H
ATOM   4432  2HB LEU C 312       6.137  31.725  -8.654  0.00  0.00      C2   H
ATOM   4433  HG  LEU C 312       5.744  31.271 -11.049  0.00  0.00      C2   H
ATOM   4434 1HD1 LEU C 312       3.503  31.164 -11.976  0.00  0.00      C2   H
ATOM   4435 2HD1 LEU C 312       3.476  30.161 -10.647  0.00  0.00      C2   H
ATOM   4436 3HD1 LEU C 312       2.771  31.786 -10.497  0.00  0.00      C2   H
ATOM   4437 1HD2 LEU C 312       4.044  33.395  -9.595  0.00  0.00      C2   H
ATOM   4438 2HD2 LEU C 312       5.731  33.880 -10.003  0.00  0.00      C2   H
ATOM   4439 3HD2 LEU C 312       4.431  33.838 -11.084  0.00  0.00      C2   H
ATOM   4440  N   ASP C 313       7.998  28.817  -8.722  0.00  0.00      C2   N
ATOM   4441  CA  ASP C 313       9.239  28.185  -9.301  0.00  0.00      C2   C
ATOM   4442  C   ASP C 313       9.055  26.648  -9.109  0.00  0.00      C2   C
ATOM   4443  O   ASP C 313       9.503  25.838  -9.940  0.00  0.00      C2   O
ATOM   4444  CB  ASP C 313      10.529  28.757  -8.531  0.00  0.00      C2   C
ATOM   4445  CG  ASP C 313      11.859  28.009  -8.529  0.00  0.00      C2   C
ATOM   4446  OD1 ASP C 313      12.502  27.978  -7.487  0.00  0.00      C2   O
ATOM   4447  OD2 ASP C 313      12.178  27.604  -9.677  0.00  0.00      C2   O
ATOM   4448  H   ASP C 313       7.990  29.133  -7.763  0.00  0.00      C2   H
ATOM   4449  HA  ASP C 313       9.453  28.397 -10.348  0.00  0.00      C2   H
ATOM   4450  1HB ASP C 313      10.874  29.606  -9.122  0.00  0.00      C2   H
ATOM   4451  2HB ASP C 313      10.284  29.089  -7.522  0.00  0.00      C2   H
ATOM   4452  N   ILE C 314       8.401  26.230  -8.005  0.00  0.00      C2   N
ATOM   4453  CA  ILE C 314       8.040  24.895  -7.622  0.00  0.00      C2   C
ATOM   4454  C   ILE C 314       6.947  24.273  -8.566  0.00  0.00      C2   C
ATOM   4455  O   ILE C 314       6.863  23.097  -8.914  0.00  0.00      C2   O
ATOM   4456  CB  ILE C 314       7.578  24.849  -6.083  0.00  0.00      C2   C
ATOM   4457  CG1 ILE C 314       8.797  24.883  -5.092  0.00  0.00      C2   C
ATOM   4458  CG2 ILE C 314       6.671  23.646  -5.701  0.00  0.00      C2   C
ATOM   4459  CD1 ILE C 314       8.520  24.867  -3.593  0.00  0.00      C2   C
ATOM   4460  H   ILE C 314       8.045  26.968  -7.414  0.00  0.00      C2   H
ATOM   4461  HA  ILE C 314       8.879  24.212  -7.756  0.00  0.00      C2   H
ATOM   4462  HB  ILE C 314       7.029  25.770  -5.887  0.00  0.00      C2   H
ATOM   4463 1HG1 ILE C 314       9.287  23.966  -5.418  0.00  0.00      C2   H
ATOM   4464 2HG1 ILE C 314       9.498  25.710  -5.201  0.00  0.00      C2   H
ATOM   4465 1HG2 ILE C 314       5.684  23.842  -6.119  0.00  0.00      C2   H
ATOM   4466 2HG2 ILE C 314       7.135  22.771  -6.156  0.00  0.00      C2   H
ATOM   4467 3HG2 ILE C 314       6.466  23.517  -4.638  0.00  0.00      C2   H
ATOM   4468 1HD1 ILE C 314       8.977  23.963  -3.189  0.00  0.00      C2   H
ATOM   4469 2HD1 ILE C 314       9.075  25.663  -3.097  0.00  0.00      C2   H
ATOM   4470 3HD1 ILE C 314       7.457  24.869  -3.355  0.00  0.00      C2   H
ATOM   4471  N   MET C 315       6.078  25.286  -9.039  0.00  0.00      C2   N
ATOM   4472  CA  MET C 315       4.996  24.954 -10.009  0.00  0.00      C2   C
ATOM   4473  C   MET C 315       5.541  24.706 -11.467  0.00  0.00      C2   C
ATOM   4474  O   MET C 315       5.018  23.860 -12.202  0.00  0.00      C2   O
ATOM   4475  CB  MET C 315       3.985  26.156 -10.067  0.00  0.00      C2   C
ATOM   4476  CG  MET C 315       2.744  26.023 -10.998  0.00  0.00      C2   C
ATOM   4477  SD  MET C 315       1.660  24.643 -10.430  0.00  0.00      C2   S
ATOM   4478  CE  MET C 315       0.242  25.553  -9.644  0.00  0.00      C2   C
ATOM   4479  H   MET C 315       6.000  26.171  -8.559  0.00  0.00      C2   H
ATOM   4480  HA  MET C 315       4.418  24.072  -9.733  0.00  0.00      C2   H
ATOM   4481  1HB MET C 315       3.635  26.448  -9.077  0.00  0.00      C2   H
ATOM   4482  2HB MET C 315       4.514  27.059 -10.369  0.00  0.00      C2   H
ATOM   4483  1HG MET C 315       2.108  26.907 -10.979  0.00  0.00      C2   H
ATOM   4484  2HG MET C 315       2.861  25.908 -12.075  0.00  0.00      C2   H
ATOM   4485  1HE MET C 315      -0.449  26.065 -10.313  0.00  0.00      C2   H
ATOM   4486  2HE MET C 315      -0.375  24.915  -9.011  0.00  0.00      C2   H
ATOM   4487  3HE MET C 315       0.712  26.262  -8.962  0.00  0.00      C2   H
ATOM   4488  N   ASN C 316       6.668  25.360 -11.793  0.00  0.00      C2   N
ATOM   4489  CA  ASN C 316       7.529  25.014 -12.957  0.00  0.00      C2   C
ATOM   4490  C   ASN C 316       8.120  23.590 -12.990  0.00  0.00      C2   C
ATOM   4491  O   ASN C 316       8.372  23.134 -14.078  0.00  0.00      C2   O
ATOM   4492  CB  ASN C 316       8.572  26.138 -13.180  0.00  0.00      C2   C
ATOM   4493  CG  ASN C 316       7.989  27.438 -13.665  0.00  0.00      C2   C
ATOM   4494  OD1 ASN C 316       6.815  27.615 -13.933  0.00  0.00      C2   O
ATOM   4495  ND2 ASN C 316       8.927  28.401 -13.789  0.00  0.00      C2   N
ATOM   4496  H   ASN C 316       7.066  25.978 -11.101  0.00  0.00      C2   H
ATOM   4497  HA  ASN C 316       6.865  25.199 -13.801  0.00  0.00      C2   H
ATOM   4498  1HB ASN C 316       9.154  26.331 -12.279  0.00  0.00      C2   H
ATOM   4499  2HB ASN C 316       9.317  25.851 -13.921  0.00  0.00      C2   H
ATOM   4500 1HD2 ASN C 316       8.797  29.300 -14.230  0.00  0.00      C2   H
ATOM   4501 2HD2 ASN C 316       9.885  28.112 -13.653  0.00  0.00      C2   H
ATOM   4502  N   LYS C 317       8.343  23.035 -11.804  0.00  0.00      C2   N
ATOM   4503  CA  LYS C 317       8.660  21.628 -11.717  0.00  0.00      C2   C
ATOM   4504  C   LYS C 317       7.599  20.665 -12.054  0.00  0.00      C2   C
ATOM   4505  O   LYS C 317       7.768  19.509 -12.308  0.00  0.00      C2   O
ATOM   4506  CB  LYS C 317       9.172  21.292 -10.271  0.00  0.00      C2   C
ATOM   4507  CG  LYS C 317      10.293  22.157  -9.685  0.00  0.00      C2   C
ATOM   4508  CD  LYS C 317      11.427  22.543 -10.730  0.00  0.00      C2   C
ATOM   4509  CE  LYS C 317      12.771  23.176 -10.209  0.00  0.00      C2   C
ATOM   4510  NZ  LYS C 317      12.569  24.365  -9.327  0.00  0.00      C2   N
ATOM   4511  H   LYS C 317       8.105  23.512 -10.947  0.00  0.00      C2   H
ATOM   4512  HA  LYS C 317       9.439  21.578 -12.477  0.00  0.00      C2   H
ATOM   4513  1HB LYS C 317       8.315  21.169  -9.610  0.00  0.00      C2   H
ATOM   4514  2HB LYS C 317       9.642  20.312 -10.352  0.00  0.00      C2   H
ATOM   4515  1HG LYS C 317       9.946  23.153  -9.407  0.00  0.00      C2   H
ATOM   4516  2HG LYS C 317      10.769  21.733  -8.801  0.00  0.00      C2   H
ATOM   4517  1HD LYS C 317      11.723  21.688 -11.337  0.00  0.00      C2   H
ATOM   4518  2HD LYS C 317      11.081  23.206 -11.523  0.00  0.00      C2   H
ATOM   4519  1HE LYS C 317      13.263  22.322  -9.743  0.00  0.00      C2   H
ATOM   4520  2HE LYS C 317      13.344  23.481 -11.085  0.00  0.00      C2   H
ATOM   4521  1HZ LYS C 317      12.107  24.045  -8.488  0.00  0.00      C2   H
ATOM   4522  2HZ LYS C 317      13.524  24.615  -9.113  0.00  0.00      C2   H
ATOM   4523  3HZ LYS C 317      12.009  25.166  -9.583  0.00  0.00      C2   H
ATOM   4524  N   CYS C 318       6.321  21.083 -12.129  0.00  0.00      C2   N
ATOM   4525  CA  CYS C 318       5.195  20.262 -12.533  0.00  0.00      C2   C
ATOM   4526  C   CYS C 318       5.124  20.021 -14.062  0.00  0.00      C2   C
ATOM   4527  O   CYS C 318       4.039  19.690 -14.586  0.00  0.00      C2   O
ATOM   4528  CB  CYS C 318       3.790  20.799 -11.957  0.00  0.00      C2   C
ATOM   4529  SG  CYS C 318       3.769  20.619 -10.213  0.00  0.00      C2   S
ATOM   4530  H   CYS C 318       6.146  22.074 -12.034  0.00  0.00      C2   H
ATOM   4531  HA  CYS C 318       5.356  19.271 -12.107  0.00  0.00      C2   H
ATOM   4532  1HB CYS C 318       3.505  21.780 -12.336  0.00  0.00      C2   H
ATOM   4533  2HB CYS C 318       3.001  20.143 -12.323  0.00  0.00      C2   H
ATOM   4534  HG  CYS C 318       4.589  21.653 -10.005  0.00  0.00      C2   H
ATOM   4535  N   THR C 319       6.172  20.309 -14.794  0.00  0.00      C2   N
ATOM   4536  CA  THR C 319       6.118  20.184 -16.234  0.00  0.00      C2   C
ATOM   4537  C   THR C 319       6.436  18.772 -16.758  0.00  0.00      C2   C
ATOM   4538  O   THR C 319       6.022  18.379 -17.827  0.00  0.00      C2   O
ATOM   4539  CB  THR C 319       7.136  21.248 -16.844  0.00  0.00      C2   C
ATOM   4540  OG1 THR C 319       8.277  21.286 -16.126  0.00  0.00      C2   O
ATOM   4541  CG2 THR C 319       6.429  22.666 -16.745  0.00  0.00      C2   C
ATOM   4542  H   THR C 319       7.100  20.231 -14.402  0.00  0.00      C2   H
ATOM   4543  HA  THR C 319       5.117  20.438 -16.583  0.00  0.00      C2   H
ATOM   4544  HB  THR C 319       7.407  20.937 -17.853  0.00  0.00      C2   H
ATOM   4545  HG1 THR C 319       8.146  22.022 -15.525  0.00  0.00      C2   H
ATOM   4546 1HG2 THR C 319       7.193  23.437 -16.653  0.00  0.00      C2   H
ATOM   4547 2HG2 THR C 319       5.833  22.772 -17.652  0.00  0.00      C2   H
ATOM   4548 3HG2 THR C 319       5.765  22.803 -15.892  0.00  0.00      C2   H
ATOM   4549  N   SER C 320       7.286  18.031 -15.990  0.00  0.00      C2   N
ATOM   4550  CA  SER C 320       7.510  16.621 -16.273  0.00  0.00      C2   C
ATOM   4551  C   SER C 320       7.514  15.814 -14.959  0.00  0.00      C2   C
ATOM   4552  O   SER C 320       8.442  15.930 -14.150  0.00  0.00      C2   O
ATOM   4553  CB  SER C 320       8.888  16.571 -16.982  0.00  0.00      C2   C
ATOM   4554  OG  SER C 320       9.213  15.247 -17.373  0.00  0.00      C2   O
ATOM   4555  H   SER C 320       7.770  18.246 -15.130  0.00  0.00      C2   H
ATOM   4556  HA  SER C 320       6.725  16.155 -16.868  0.00  0.00      C2   H
ATOM   4557  1HB SER C 320       8.794  17.122 -17.918  0.00  0.00      C2   H
ATOM   4558  2HB SER C 320       9.750  16.826 -16.366  0.00  0.00      C2   H
ATOM   4559  HG  SER C 320       8.887  15.064 -18.257  0.00  0.00      C2   H
ATOM   4560  N   LEU C 321       6.387  15.141 -14.721  0.00  0.00      C2   N
ATOM   4561  CA  LEU C 321       6.233  14.272 -13.544  0.00  0.00      C2   C
ATOM   4562  C   LEU C 321       6.692  12.817 -13.821  0.00  0.00      C2   C
ATOM   4563  O   LEU C 321       6.159  12.214 -14.767  0.00  0.00      C2   O
ATOM   4564  CB  LEU C 321       4.834  14.261 -12.950  0.00  0.00      C2   C
ATOM   4565  CG  LEU C 321       4.188  15.582 -12.459  0.00  0.00      C2   C
ATOM   4566  CD1 LEU C 321       2.783  15.306 -11.905  0.00  0.00      C2   C
ATOM   4567  CD2 LEU C 321       5.134  16.347 -11.510  0.00  0.00      C2   C
ATOM   4568  H   LEU C 321       5.811  14.889 -15.512  0.00  0.00      C2   H
ATOM   4569  HA  LEU C 321       6.846  14.700 -12.751  0.00  0.00      C2   H
ATOM   4570  1HB LEU C 321       4.195  13.814 -13.711  0.00  0.00      C2   H
ATOM   4571  2HB LEU C 321       4.833  13.560 -12.114  0.00  0.00      C2   H
ATOM   4572  HG  LEU C 321       4.100  16.242 -13.322  0.00  0.00      C2   H
ATOM   4573 1HD1 LEU C 321       2.457  14.288 -12.119  0.00  0.00      C2   H
ATOM   4574 2HD1 LEU C 321       2.687  15.421 -10.825  0.00  0.00      C2   H
ATOM   4575 3HD1 LEU C 321       1.971  15.905 -12.317  0.00  0.00      C2   H
ATOM   4576 1HD2 LEU C 321       4.523  16.949 -10.839  0.00  0.00      C2   H
ATOM   4577 2HD2 LEU C 321       5.742  15.675 -10.904  0.00  0.00      C2   H
ATOM   4578 3HD2 LEU C 321       5.684  16.946 -12.237  0.00  0.00      C2   H
ATOM   4579  N   CYS C 322       7.784  12.375 -13.114  0.00  0.00      C2   N
ATOM   4580  CA  CYS C 322       8.645  11.238 -13.400  0.00  0.00      C2   C
ATOM   4581  C   CYS C 322       8.660  10.254 -12.209  0.00  0.00      C2   C
ATOM   4582  O   CYS C 322       8.577  10.797 -11.107  0.00  0.00      C2   O
ATOM   4583  CB  CYS C 322      10.143  11.552 -13.635  0.00  0.00      C2   C
ATOM   4584  SG  CYS C 322      10.448  12.758 -14.994  0.00  0.00      C2   S
ATOM   4585  H   CYS C 322       8.085  12.845 -12.273  0.00  0.00      C2   H
ATOM   4586  HA  CYS C 322       8.161  10.607 -14.145  0.00  0.00      C2   H
ATOM   4587  1HB CYS C 322      10.601  12.053 -12.783  0.00  0.00      C2   H
ATOM   4588  2HB CYS C 322      10.770  10.702 -13.901  0.00  0.00      C2   H
ATOM   4589  HG  CYS C 322       9.519  13.674 -14.704  0.00  0.00      C2   H
ATOM   4590  N   CYS C 323       8.838   8.907 -12.422  0.00  0.00      C2   N
ATOM   4591  CA  CYS C 323       8.927   7.925 -11.359  0.00  0.00      C2   C
ATOM   4592  C   CYS C 323      10.192   8.307 -10.578  0.00  0.00      C2   C
ATOM   4593  O   CYS C 323      11.275   8.448 -11.089  0.00  0.00      C2   O
ATOM   4594  CB  CYS C 323       8.984   6.435 -11.869  0.00  0.00      C2   C
ATOM   4595  SG  CYS C 323       9.550   5.104 -10.735  0.00  0.00      C2   S
ATOM   4596  H   CYS C 323       8.997   8.691 -13.396  0.00  0.00      C2   H
ATOM   4597  HA  CYS C 323       8.083   7.931 -10.669  0.00  0.00      C2   H
ATOM   4598  1HB CYS C 323       7.955   6.269 -12.185  0.00  0.00      C2   H
ATOM   4599  2HB CYS C 323       9.523   6.348 -12.812  0.00  0.00      C2   H
ATOM   4600  N   LYS C 324       9.987   8.202  -9.298  0.00  0.00      C2   N
ATOM   4601  CA  LYS C 324      10.867   8.631  -8.297  0.00  0.00      C2   C
ATOM   4602  C   LYS C 324      11.909   7.576  -8.001  0.00  0.00      C2   C
ATOM   4603  O   LYS C 324      12.896   8.012  -7.448  0.00  0.00      C2   O
ATOM   4604  CB  LYS C 324      10.032   8.952  -7.040  0.00  0.00      C2   C
ATOM   4605  CG  LYS C 324      10.945   9.511  -5.886  0.00  0.00      C2   C
ATOM   4606  CD  LYS C 324      10.123  10.136  -4.726  0.00  0.00      C2   C
ATOM   4607  CE  LYS C 324      10.633   9.779  -3.333  0.00  0.00      C2   C
ATOM   4608  NZ  LYS C 324       9.680  10.423  -2.330  0.00  0.00      C2   N
ATOM   4609  H   LYS C 324       9.104   7.802  -9.014  0.00  0.00      C2   H
ATOM   4610  HA  LYS C 324      11.455   9.478  -8.649  0.00  0.00      C2   H
ATOM   4611  1HB LYS C 324       9.329   9.726  -7.346  0.00  0.00      C2   H
ATOM   4612  2HB LYS C 324       9.497   8.055  -6.726  0.00  0.00      C2   H
ATOM   4613  1HG LYS C 324      11.745   8.855  -5.545  0.00  0.00      C2   H
ATOM   4614  2HG LYS C 324      11.453  10.328  -6.397  0.00  0.00      C2   H
ATOM   4615  1HD LYS C 324       9.906  11.190  -4.900  0.00  0.00      C2   H
ATOM   4616  2HD LYS C 324       9.126   9.704  -4.809  0.00  0.00      C2   H
ATOM   4617  1HE LYS C 324      10.606   8.691  -3.267  0.00  0.00      C2   H
ATOM   4618  2HE LYS C 324      11.673  10.104  -3.285  0.00  0.00      C2   H
ATOM   4619  1HZ LYS C 324       9.821  11.401  -2.538  0.00  0.00      C2   H
ATOM   4620  2HZ LYS C 324       8.686  10.297  -2.461  0.00  0.00      C2   H
ATOM   4621  3HZ LYS C 324       9.901  10.134  -1.387  0.00  0.00      C2   H
ATOM   4622  N   GLN C 325      11.716   6.324  -8.463  0.00  0.00      C2   N
ATOM   4623  CA  GLN C 325      12.634   5.228  -8.309  0.00  0.00      C2   C
ATOM   4624  C   GLN C 325      13.497   4.881  -9.567  0.00  0.00      C2   C
ATOM   4625  O   GLN C 325      14.378   4.078  -9.448  0.00  0.00      C2   O
ATOM   4626  CB  GLN C 325      11.762   4.086  -7.729  0.00  0.00      C2   C
ATOM   4627  CG  GLN C 325      11.171   4.245  -6.324  0.00  0.00      C2   C
ATOM   4628  CD  GLN C 325      12.004   5.071  -5.303  0.00  0.00      C2   C
ATOM   4629  OE1 GLN C 325      13.210   4.831  -5.248  0.00  0.00      C2   O
ATOM   4630  NE2 GLN C 325      11.447   5.970  -4.477  0.00  0.00      C2   N
ATOM   4631  H   GLN C 325      10.824   6.195  -8.919  0.00  0.00      C2   H
ATOM   4632  HA  GLN C 325      13.393   5.495  -7.573  0.00  0.00      C2   H
ATOM   4633  1HB GLN C 325      11.014   3.948  -8.509  0.00  0.00      C2   H
ATOM   4634  2HB GLN C 325      12.464   3.253  -7.771  0.00  0.00      C2   H
ATOM   4635  1HG GLN C 325      10.147   4.618  -6.351  0.00  0.00      C2   H
ATOM   4636  2HG GLN C 325      11.032   3.210  -6.011  0.00  0.00      C2   H
ATOM   4637 1HE2 GLN C 325      12.004   6.449  -3.782  0.00  0.00      C2   H
ATOM   4638 2HE2 GLN C 325      10.459   6.177  -4.489  0.00  0.00      C2   H
ATOM   4639  N   CYS C 326      13.392   5.699 -10.661  0.00  0.00      C2   N
ATOM   4640  CA  CYS C 326      14.452   5.715 -11.714  0.00  0.00      C2   C
ATOM   4641  C   CYS C 326      14.773   7.204 -12.159  0.00  0.00      C2   C
ATOM   4642  O   CYS C 326      15.655   7.452 -13.014  0.00  0.00      C2   O
ATOM   4643  CB  CYS C 326      13.955   4.811 -12.842  0.00  0.00      C2   C
ATOM   4644  SG  CYS C 326      12.380   5.410 -13.770  0.00  0.00      C2   S
ATOM   4645  H   CYS C 326      12.775   6.492 -10.558  0.00  0.00      C2   H
ATOM   4646  HA  CYS C 326      15.421   5.371 -11.351  0.00  0.00      C2   H
ATOM   4647  1HB CYS C 326      14.714   4.455 -13.538  0.00  0.00      C2   H
ATOM   4648  2HB CYS C 326      13.685   3.859 -12.383  0.00  0.00      C2   H
ATOM   4649  N   GLN C 327      13.950   8.217 -11.700  0.00  0.00      C2   N
ATOM   4650  CA  GLN C 327      14.195   9.630 -11.767  0.00  0.00      C2   C
ATOM   4651  C   GLN C 327      13.860  10.215 -13.150  0.00  0.00      C2   C
ATOM   4652  O   GLN C 327      13.474  11.364 -13.221  0.00  0.00      C2   O
ATOM   4653  CB  GLN C 327      15.524  10.082 -11.168  0.00  0.00      C2   C
ATOM   4654  CG  GLN C 327      15.763   9.706  -9.666  0.00  0.00      C2   C
ATOM   4655  CD  GLN C 327      16.763  10.565  -8.891  0.00  0.00      C2   C
ATOM   4656  OE1 GLN C 327      16.745  11.752  -8.880  0.00  0.00      C2   O
ATOM   4657  NE2 GLN C 327      17.760   9.917  -8.384  0.00  0.00      C2   N
ATOM   4658  H   GLN C 327      13.096   8.012 -11.203  0.00  0.00      C2   H
ATOM   4659  HA  GLN C 327      13.498  10.178 -11.133  0.00  0.00      C2   H
ATOM   4660  1HB GLN C 327      16.353   9.749 -11.793  0.00  0.00      C2   H
ATOM   4661  2HB GLN C 327      15.447  11.167 -11.224  0.00  0.00      C2   H
ATOM   4662  1HG GLN C 327      14.788   9.818  -9.193  0.00  0.00      C2   H
ATOM   4663  2HG GLN C 327      15.996   8.643  -9.621  0.00  0.00      C2   H
ATOM   4664 1HE2 GLN C 327      18.512  10.348  -7.865  0.00  0.00      C2   H
ATOM   4665 2HE2 GLN C 327      17.885   8.955  -8.664  0.00  0.00      C2   H
ATOM   4666  N   GLU C 328      14.036   9.492 -14.249  0.00  0.00      C2   N
ATOM   4667  CA  GLU C 328      14.074  10.025 -15.617  0.00  0.00      C2   C
ATOM   4668  C   GLU C 328      12.899   9.597 -16.476  0.00  0.00      C2   C
ATOM   4669  O   GLU C 328      12.604  10.283 -17.513  0.00  0.00      C2   O
ATOM   4670  CB  GLU C 328      15.429   9.653 -16.192  0.00  0.00      C2   C
ATOM   4671  CG  GLU C 328      16.627   9.834 -15.337  0.00  0.00      C2   C
ATOM   4672  CD  GLU C 328      17.961   9.867 -16.041  0.00  0.00      C2   C
ATOM   4673  OE1 GLU C 328      18.067   9.810 -17.300  0.00  0.00      C2   O
ATOM   4674  OE2 GLU C 328      19.000   9.776 -15.323  0.00  0.00      C2   O
ATOM   4675  H   GLU C 328      14.499   8.607 -14.100  0.00  0.00      C2   H
ATOM   4676  HA  GLU C 328      14.111  11.114 -15.575  0.00  0.00      C2   H
ATOM   4677  1HB GLU C 328      15.302   8.619 -16.513  0.00  0.00      C2   H
ATOM   4678  2HB GLU C 328      15.464  10.146 -17.164  0.00  0.00      C2   H
ATOM   4679  1HG GLU C 328      16.521  10.676 -14.652  0.00  0.00      C2   H
ATOM   4680  2HG GLU C 328      16.712   8.920 -14.749  0.00  0.00      C2   H
ATOM   4681  N   THR C 329      12.175   8.587 -16.095  0.00  0.00      C2   N
ATOM   4682  CA  THR C 329      10.967   8.178 -16.845  0.00  0.00      C2   C
ATOM   4683  C   THR C 329       9.778   9.069 -16.506  0.00  0.00      C2   C
ATOM   4684  O   THR C 329       9.332   8.983 -15.357  0.00  0.00      C2   O
ATOM   4685  CB  THR C 329      10.518   6.731 -16.514  0.00  0.00      C2   C
ATOM   4686  OG1 THR C 329      11.632   6.001 -16.809  0.00  0.00      C2   O
ATOM   4687  CG2 THR C 329       9.340   6.171 -17.189  0.00  0.00      C2   C
ATOM   4688  H   THR C 329      12.550   8.057 -15.321  0.00  0.00      C2   H
ATOM   4689  HA  THR C 329      11.101   8.278 -17.922  0.00  0.00      C2   H
ATOM   4690  HB  THR C 329      10.414   6.738 -15.430  0.00  0.00      C2   H
ATOM   4691  HG1 THR C 329      12.246   5.968 -16.072  0.00  0.00      C2   H
ATOM   4692 1HG2 THR C 329       9.316   5.119 -16.906  0.00  0.00      C2   H
ATOM   4693 2HG2 THR C 329       8.360   6.586 -16.953  0.00  0.00      C2   H
ATOM   4694 3HG2 THR C 329       9.427   6.346 -18.262  0.00  0.00      C2   H
ATOM   4695  N   GLU C 330       9.343   9.825 -17.468  0.00  0.00      C2   N
ATOM   4696  CA  GLU C 330       8.143  10.654 -17.348  0.00  0.00      C2   C
ATOM   4697  C   GLU C 330       6.882   9.802 -17.536  0.00  0.00      C2   C
ATOM   4698  O   GLU C 330       6.683   9.012 -18.508  0.00  0.00      C2   O
ATOM   4699  CB  GLU C 330       8.244  11.849 -18.255  0.00  0.00      C2   C
ATOM   4700  CG  GLU C 330       6.909  12.584 -18.337  0.00  0.00      C2   C
ATOM   4701  CD  GLU C 330       6.930  13.871 -19.116  0.00  0.00      C2   C
ATOM   4702  OE1 GLU C 330       7.988  14.366 -19.542  0.00  0.00      C2   O
ATOM   4703  OE2 GLU C 330       5.810  14.393 -19.382  0.00  0.00      C2   O
ATOM   4704  H   GLU C 330       9.809   9.786 -18.363  0.00  0.00      C2   H
ATOM   4705  HA  GLU C 330       8.130  11.158 -16.382  0.00  0.00      C2   H
ATOM   4706  1HB GLU C 330       9.012  12.528 -17.886  0.00  0.00      C2   H
ATOM   4707  2HB GLU C 330       8.412  11.564 -19.294  0.00  0.00      C2   H
ATOM   4708  1HG GLU C 330       6.089  11.965 -18.700  0.00  0.00      C2   H
ATOM   4709  2HG GLU C 330       6.534  12.898 -17.363  0.00  0.00      C2   H
ATOM   4710  N   ILE C 331       6.054  10.011 -16.520  0.00  0.00      C2   N
ATOM   4711  CA  ILE C 331       4.818   9.352 -16.506  0.00  0.00      C2   C
ATOM   4712  C   ILE C 331       3.773  10.252 -17.139  0.00  0.00      C2   C
ATOM   4713  O   ILE C 331       3.015   9.769 -18.034  0.00  0.00      C2   O
ATOM   4714  CB  ILE C 331       4.356   9.065 -15.018  0.00  0.00      C2   C
ATOM   4715  CG1 ILE C 331       5.481   8.425 -14.087  0.00  0.00      C2   C
ATOM   4716  CG2 ILE C 331       2.936   8.328 -14.833  0.00  0.00      C2   C
ATOM   4717  CD1 ILE C 331       5.744   6.929 -14.413  0.00  0.00      C2   C
ATOM   4718  H   ILE C 331       6.117  10.747 -15.831  0.00  0.00      C2   H
ATOM   4719  HA  ILE C 331       4.804   8.411 -17.056  0.00  0.00      C2   H
ATOM   4720  HB  ILE C 331       4.182  10.040 -14.563  0.00  0.00      C2   H
ATOM   4721 1HG1 ILE C 331       6.443   8.935 -14.043  0.00  0.00      C2   H
ATOM   4722 2HG1 ILE C 331       5.135   8.395 -13.054  0.00  0.00      C2   H
ATOM   4723 1HG2 ILE C 331       2.935   7.396 -15.398  0.00  0.00      C2   H
ATOM   4724 2HG2 ILE C 331       2.650   8.194 -13.790  0.00  0.00      C2   H
ATOM   4725 3HG2 ILE C 331       2.133   8.999 -15.139  0.00  0.00      C2   H
ATOM   4726 1HD1 ILE C 331       6.198   6.836 -15.400  0.00  0.00      C2   H
ATOM   4727 2HD1 ILE C 331       6.560   6.618 -13.761  0.00  0.00      C2   H
ATOM   4728 3HD1 ILE C 331       4.913   6.226 -14.343  0.00  0.00      C2   H
ATOM   4729  N   THR C 332       3.709  11.479 -16.562  0.00  0.00      C2   N
ATOM   4730  CA  THR C 332       2.608  12.445 -16.800  0.00  0.00      C2   C
ATOM   4731  C   THR C 332       3.102  13.856 -16.587  0.00  0.00      C2   C
ATOM   4732  O   THR C 332       4.235  14.026 -16.251  0.00  0.00      C2   O
ATOM   4733  CB  THR C 332       1.320  12.097 -16.083  0.00  0.00      C2   C
ATOM   4734  OG1 THR C 332       0.188  12.843 -16.460  0.00  0.00      C2   O
ATOM   4735  CG2 THR C 332       1.515  12.244 -14.506  0.00  0.00      C2   C
ATOM   4736  H   THR C 332       4.481  11.899 -16.065  0.00  0.00      C2   H
ATOM   4737  HA  THR C 332       2.352  12.443 -17.859  0.00  0.00      C2   H
ATOM   4738  HB  THR C 332       1.127  11.077 -16.414  0.00  0.00      C2   H
ATOM   4739  HG1 THR C 332      -0.265  12.318 -17.123  0.00  0.00      C2   H
ATOM   4740 1HG2 THR C 332       0.517  12.403 -14.100  0.00  0.00      C2   H
ATOM   4741 2HG2 THR C 332       1.910  11.337 -14.048  0.00  0.00      C2   H
ATOM   4742 3HG2 THR C 332       2.045  13.153 -14.224  0.00  0.00      C2   H
ATOM   4743  N   THR C 333       2.273  14.889 -16.900  0.00  0.00      C2   N
ATOM   4744  CA  THR C 333       2.644  16.281 -16.809  0.00  0.00      C2   C
ATOM   4745  C   THR C 333       1.339  17.085 -16.471  0.00  0.00      C2   C
ATOM   4746  O   THR C 333       0.233  16.558 -16.422  0.00  0.00      C2   O
ATOM   4747  CB  THR C 333       3.146  16.750 -18.187  0.00  0.00      C2   C
ATOM   4748  OG1 THR C 333       3.428  18.111 -18.468  0.00  0.00      C2   O
ATOM   4749  CG2 THR C 333       2.274  16.330 -19.360  0.00  0.00      C2   C
ATOM   4750  H   THR C 333       1.290  14.776 -17.105  0.00  0.00      C2   H
ATOM   4751  HA  THR C 333       3.367  16.519 -16.029  0.00  0.00      C2   H
ATOM   4752  HB  THR C 333       4.154  16.350 -18.289  0.00  0.00      C2   H
ATOM   4753  HG1 THR C 333       4.311  18.307 -18.146  0.00  0.00      C2   H
ATOM   4754 1HG2 THR C 333       1.223  16.614 -19.307  0.00  0.00      C2   H
ATOM   4755 2HG2 THR C 333       2.690  16.626 -20.323  0.00  0.00      C2   H
ATOM   4756 3HG2 THR C 333       2.250  15.241 -19.313  0.00  0.00      C2   H
ATOM   4757  N   LYS C 334       1.546  18.364 -16.105  0.00  0.00      C2   N
ATOM   4758  CA  LYS C 334       0.520  19.345 -15.704  0.00  0.00      C2   C
ATOM   4759  C   LYS C 334      -0.637  19.330 -16.757  0.00  0.00      C2   C
ATOM   4760  O   LYS C 334      -1.746  19.739 -16.431  0.00  0.00      C2   O
ATOM   4761  CB  LYS C 334       1.238  20.715 -15.749  0.00  0.00      C2   C
ATOM   4762  CG  LYS C 334       2.123  21.082 -16.945  0.00  0.00      C2   C
ATOM   4763  CD  LYS C 334       2.701  22.508 -16.989  0.00  0.00      C2   C
ATOM   4764  CE  LYS C 334       1.780  23.491 -17.534  0.00  0.00      C2   C
ATOM   4765  NZ  LYS C 334       2.292  24.858 -17.625  0.00  0.00      C2   N
ATOM   4766  H   LYS C 334       2.503  18.651 -15.952  0.00  0.00      C2   H
ATOM   4767  HA  LYS C 334       0.176  19.097 -14.700  0.00  0.00      C2   H
ATOM   4768  1HB LYS C 334       0.377  21.372 -15.630  0.00  0.00      C2   H
ATOM   4769  2HB LYS C 334       1.716  20.828 -14.776  0.00  0.00      C2   H
ATOM   4770  1HG LYS C 334       3.006  20.445 -16.896  0.00  0.00      C2   H
ATOM   4771  2HG LYS C 334       1.650  20.778 -17.878  0.00  0.00      C2   H
ATOM   4772  1HD LYS C 334       3.007  22.695 -15.960  0.00  0.00      C2   H
ATOM   4773  2HD LYS C 334       3.637  22.510 -17.549  0.00  0.00      C2   H
ATOM   4774  1HE LYS C 334       1.506  23.042 -18.489  0.00  0.00      C2   H
ATOM   4775  2HE LYS C 334       0.869  23.534 -16.938  0.00  0.00      C2   H
ATOM   4776  1HZ LYS C 334       1.478  25.423 -17.823  0.00  0.00      C2   H
ATOM   4777  2HZ LYS C 334       2.550  25.137 -16.690  0.00  0.00      C2   H
ATOM   4778  3HZ LYS C 334       3.048  24.957 -18.288  0.00  0.00      C2   H
ATOM   4779  N   ASN C 335      -0.378  19.039 -18.048  0.00  0.00      C2   N
ATOM   4780  CA  ASN C 335      -1.319  18.963 -19.185  0.00  0.00      C2   C
ATOM   4781  C   ASN C 335      -2.483  17.941 -18.912  0.00  0.00      C2   C
ATOM   4782  O   ASN C 335      -3.647  18.225 -19.175  0.00  0.00      C2   O
ATOM   4783  CB  ASN C 335      -0.663  18.884 -20.540  0.00  0.00      C2   C
ATOM   4784  CG  ASN C 335      -1.527  19.476 -21.621  0.00  0.00      C2   C
ATOM   4785  OD1 ASN C 335      -2.384  20.345 -21.449  0.00  0.00      C2   O
ATOM   4786  ND2 ASN C 335      -1.214  19.207 -22.857  0.00  0.00      C2   N
ATOM   4787  H   ASN C 335       0.595  18.868 -18.257  0.00  0.00      C2   H
ATOM   4788  HA  ASN C 335      -1.910  19.875 -19.274  0.00  0.00      C2   H
ATOM   4789  1HB ASN C 335       0.182  19.572 -20.511  0.00  0.00      C2   H
ATOM   4790  2HB ASN C 335      -0.265  17.887 -20.729  0.00  0.00      C2   H
ATOM   4791 1HD2 ASN C 335      -1.606  19.584 -23.707  0.00  0.00      C2   H
ATOM   4792 2HD2 ASN C 335      -0.442  18.575 -23.014  0.00  0.00      C2   H
ATOM   4793  N   GLU C 336      -2.136  16.808 -18.346  0.00  0.00      C2   N
ATOM   4794  CA  GLU C 336      -3.033  15.688 -18.165  0.00  0.00      C2   C
ATOM   4795  C   GLU C 336      -3.743  15.665 -16.793  0.00  0.00      C2   C
ATOM   4796  O   GLU C 336      -4.615  14.730 -16.666  0.00  0.00      C2   O
ATOM   4797  CB  GLU C 336      -2.246  14.322 -18.385  0.00  0.00      C2   C
ATOM   4798  CG  GLU C 336      -1.179  14.195 -19.571  0.00  0.00      C2   C
ATOM   4799  CD  GLU C 336      -1.599  14.630 -20.956  0.00  0.00      C2   C
ATOM   4800  OE1 GLU C 336      -2.810  14.546 -21.244  0.00  0.00      C2   O
ATOM   4801  OE2 GLU C 336      -0.790  15.163 -21.700  0.00  0.00      C2   O
ATOM   4802  H   GLU C 336      -1.201  16.846 -17.964  0.00  0.00      C2   H
ATOM   4803  HA  GLU C 336      -3.747  15.769 -18.984  0.00  0.00      C2   H
ATOM   4804  1HB GLU C 336      -1.850  14.014 -17.417  0.00  0.00      C2   H
ATOM   4805  2HB GLU C 336      -3.057  13.600 -18.478  0.00  0.00      C2   H
ATOM   4806  1HG GLU C 336      -0.279  14.683 -19.195  0.00  0.00      C2   H
ATOM   4807  2HG GLU C 336      -0.810  13.190 -19.778  0.00  0.00      C2   H
ATOM   4808  N   ILE C 337      -3.433  16.556 -15.929  0.00  0.00      C2   N
ATOM   4809  CA  ILE C 337      -3.926  16.602 -14.523  0.00  0.00      C2   C
ATOM   4810  C   ILE C 337      -5.359  17.185 -14.664  0.00  0.00      C2   C
ATOM   4811  O   ILE C 337      -5.526  18.068 -15.497  0.00  0.00      C2   O
ATOM   4812  CB  ILE C 337      -2.998  17.505 -13.654  0.00  0.00      C2   C
ATOM   4813  CG1 ILE C 337      -1.694  16.727 -13.323  0.00  0.00      C2   C
ATOM   4814  CG2 ILE C 337      -3.697  17.952 -12.337  0.00  0.00      C2   C
ATOM   4815  CD1 ILE C 337      -0.668  17.567 -12.613  0.00  0.00      C2   C
ATOM   4816  H   ILE C 337      -2.813  17.267 -16.290  0.00  0.00      C2   H
ATOM   4817  HA  ILE C 337      -3.903  15.559 -14.207  0.00  0.00      C2   H
ATOM   4818  HB  ILE C 337      -2.714  18.413 -14.187  0.00  0.00      C2   H
ATOM   4819 1HG1 ILE C 337      -1.897  15.842 -12.721  0.00  0.00      C2   H
ATOM   4820 2HG1 ILE C 337      -1.245  16.561 -14.303  0.00  0.00      C2   H
ATOM   4821 1HG2 ILE C 337      -3.973  17.027 -11.830  0.00  0.00      C2   H
ATOM   4822 2HG2 ILE C 337      -2.969  18.593 -11.841  0.00  0.00      C2   H
ATOM   4823 3HG2 ILE C 337      -4.683  18.373 -12.536  0.00  0.00      C2   H
ATOM   4824 1HD1 ILE C 337       0.354  17.261 -12.837  0.00  0.00      C2   H
ATOM   4825 2HD1 ILE C 337      -0.917  18.601 -12.849  0.00  0.00      C2   H
ATOM   4826 3HD1 ILE C 337      -0.812  17.568 -11.532  0.00  0.00      C2   H
ATOM   4827  N   PHE C 338      -6.316  16.831 -13.813  0.00  0.00      C2   N
ATOM   4828  CA  PHE C 338      -7.709  17.416 -13.763  0.00  0.00      C2   C
ATOM   4829  C   PHE C 338      -8.331  17.093 -12.366  0.00  0.00      C2   C
ATOM   4830  O   PHE C 338      -7.891  16.219 -11.629  0.00  0.00      C2   O
ATOM   4831  CB  PHE C 338      -8.568  16.994 -14.972  0.00  0.00      C2   C
ATOM   4832  CG  PHE C 338      -9.301  15.630 -14.793  0.00  0.00      C2   C
ATOM   4833  CD1 PHE C 338      -8.537  14.419 -14.564  0.00  0.00      C2   C
ATOM   4834  CD2 PHE C 338     -10.667  15.481 -14.952  0.00  0.00      C2   C
ATOM   4835  CE1 PHE C 338      -9.174  13.234 -14.264  0.00  0.00      C2   C
ATOM   4836  CE2 PHE C 338     -11.305  14.270 -14.660  0.00  0.00      C2   C
ATOM   4837  CZ  PHE C 338     -10.552  13.168 -14.306  0.00  0.00      C2   C
ATOM   4838  H   PHE C 338      -6.076  16.181 -13.078  0.00  0.00      C2   H
ATOM   4839  HA  PHE C 338      -7.444  18.467 -13.880  0.00  0.00      C2   H
ATOM   4840  1HB PHE C 338      -9.346  17.748 -15.096  0.00  0.00      C2   H
ATOM   4841  2HB PHE C 338      -7.915  16.805 -15.825  0.00  0.00      C2   H
ATOM   4842  HD1 PHE C 338      -7.463  14.478 -14.468  0.00  0.00      C2   H
ATOM   4843  HD2 PHE C 338     -11.375  16.281 -15.110  0.00  0.00      C2   H
ATOM   4844  HE1 PHE C 338      -8.654  12.366 -13.885  0.00  0.00      C2   H
ATOM   4845  HE2 PHE C 338     -12.376  14.279 -14.796  0.00  0.00      C2   H
ATOM   4846  HZ  PHE C 338     -11.047  12.231 -14.098  0.00  0.00      C2   H
ATOM   4847  N   SER C 339      -9.148  18.083 -11.955  0.00  0.00      C2   N
ATOM   4848  CA  SER C 339      -9.761  18.177 -10.647  0.00  0.00      C2   C
ATOM   4849  C   SER C 339     -11.016  17.296 -10.577  0.00  0.00      C2   C
ATOM   4850  O   SER C 339     -12.183  17.740 -10.469  0.00  0.00      C2   O
ATOM   4851  CB  SER C 339     -10.067  19.651 -10.344  0.00  0.00      C2   C
ATOM   4852  OG  SER C 339      -8.777  20.256 -10.283  0.00  0.00      C2   O
ATOM   4853  H   SER C 339      -9.422  18.876 -12.518  0.00  0.00      C2   H
ATOM   4854  HA  SER C 339      -8.968  17.864  -9.968  0.00  0.00      C2   H
ATOM   4855  1HB SER C 339     -10.743  20.044 -11.103  0.00  0.00      C2   H
ATOM   4856  2HB SER C 339     -10.587  19.861  -9.410  0.00  0.00      C2   H
ATOM   4857  HG  SER C 339      -8.857  21.110  -9.852  0.00  0.00      C2   H
ATOM   4858  N   LEU C 340     -10.795  15.978 -10.513  0.00  0.00      C2   N
ATOM   4859  CA  LEU C 340     -11.865  15.042 -10.312  0.00  0.00      C2   C
ATOM   4860  C   LEU C 340     -12.084  14.837  -8.840  0.00  0.00      C2   C
ATOM   4861  O   LEU C 340     -13.163  14.524  -8.372  0.00  0.00      C2   O
ATOM   4862  CB  LEU C 340     -11.465  13.729 -11.016  0.00  0.00      C2   C
ATOM   4863  CG  LEU C 340     -12.619  12.745 -11.224  0.00  0.00      C2   C
ATOM   4864  CD1 LEU C 340     -13.409  13.146 -12.407  0.00  0.00      C2   C
ATOM   4865  CD2 LEU C 340     -12.054  11.314 -11.289  0.00  0.00      C2   C
ATOM   4866  H   LEU C 340      -9.895  15.573 -10.724  0.00  0.00      C2   H
ATOM   4867  HA  LEU C 340     -12.776  15.385 -10.803  0.00  0.00      C2   H
ATOM   4868  1HB LEU C 340     -10.897  13.849 -11.939  0.00  0.00      C2   H
ATOM   4869  2HB LEU C 340     -10.828  13.196 -10.311  0.00  0.00      C2   H
ATOM   4870  HG  LEU C 340     -13.155  12.798 -10.276  0.00  0.00      C2   H
ATOM   4871 1HD1 LEU C 340     -13.111  14.129 -12.771  0.00  0.00      C2   H
ATOM   4872 2HD1 LEU C 340     -13.308  12.392 -13.188  0.00  0.00      C2   H
ATOM   4873 3HD1 LEU C 340     -14.430  13.162 -12.026  0.00  0.00      C2   H
ATOM   4874 1HD2 LEU C 340     -12.802  10.524 -11.222  0.00  0.00      C2   H
ATOM   4875 2HD2 LEU C 340     -11.349  11.112 -12.095  0.00  0.00      C2   H
ATOM   4876 3HD2 LEU C 340     -11.499  11.059 -10.387  0.00  0.00      C2   H
ATOM   4877  N   SER C 341     -10.991  15.039  -8.147  0.00  0.00      C2   N
ATOM   4878  CA  SER C 341     -11.069  15.064  -6.694  0.00  0.00      C2   C
ATOM   4879  C   SER C 341     -11.822  16.351  -6.220  0.00  0.00      C2   C
ATOM   4880  O   SER C 341     -11.725  17.446  -6.807  0.00  0.00      C2   O
ATOM   4881  CB  SER C 341      -9.644  15.062  -6.130  0.00  0.00      C2   C
ATOM   4882  OG  SER C 341      -9.000  13.888  -6.480  0.00  0.00      C2   O
ATOM   4883  H   SER C 341     -10.151  15.388  -8.586  0.00  0.00      C2   H
ATOM   4884  HA  SER C 341     -11.641  14.246  -6.254  0.00  0.00      C2   H
ATOM   4885  1HB SER C 341      -9.102  15.964  -6.417  0.00  0.00      C2   H
ATOM   4886  2HB SER C 341      -9.687  15.136  -5.043  0.00  0.00      C2   H
ATOM   4887  HG  SER C 341      -8.573  13.903  -7.339  0.00  0.00      C2   H
ATOM   4888  N   LEU C 342     -12.513  16.285  -5.079  0.00  0.00      C2   N
ATOM   4889  CA  LEU C 342     -13.335  17.345  -4.522  0.00  0.00      C2   C
ATOM   4890  C   LEU C 342     -12.472  18.474  -4.065  0.00  0.00      C2   C
ATOM   4891  O   LEU C 342     -12.888  19.662  -4.088  0.00  0.00      C2   O
ATOM   4892  CB  LEU C 342     -14.185  16.851  -3.319  0.00  0.00      C2   C
ATOM   4893  CG  LEU C 342     -15.193  17.806  -2.503  0.00  0.00      C2   C
ATOM   4894  CD1 LEU C 342     -16.238  18.499  -3.491  0.00  0.00      C2   C
ATOM   4895  CD2 LEU C 342     -15.834  17.271  -1.143  0.00  0.00      C2   C
ATOM   4896  H   LEU C 342     -12.657  15.367  -4.684  0.00  0.00      C2   H
ATOM   4897  HA  LEU C 342     -13.991  17.711  -5.313  0.00  0.00      C2   H
ATOM   4898  1HB LEU C 342     -14.797  15.987  -3.579  0.00  0.00      C2   H
ATOM   4899  2HB LEU C 342     -13.515  16.558  -2.510  0.00  0.00      C2   H
ATOM   4900  HG  LEU C 342     -14.566  18.629  -2.160  0.00  0.00      C2   H
ATOM   4901 1HD1 LEU C 342     -16.241  18.127  -4.515  0.00  0.00      C2   H
ATOM   4902 2HD1 LEU C 342     -17.299  18.570  -3.254  0.00  0.00      C2   H
ATOM   4903 3HD1 LEU C 342     -15.951  19.551  -3.511  0.00  0.00      C2   H
ATOM   4904 1HD2 LEU C 342     -15.710  18.035  -0.375  0.00  0.00      C2   H
ATOM   4905 2HD2 LEU C 342     -16.813  16.836  -1.342  0.00  0.00      C2   H
ATOM   4906 3HD2 LEU C 342     -15.358  16.355  -0.793  0.00  0.00      C2   H
ATOM   4907  N   CYS C 343     -11.210  18.191  -3.734  0.00  0.00      C2   N
ATOM   4908  CA  CYS C 343     -10.260  19.115  -3.132  0.00  0.00      C2   C
ATOM   4909  C   CYS C 343      -9.581  19.923  -4.195  0.00  0.00      C2   C
ATOM   4910  O   CYS C 343      -8.878  20.847  -3.894  0.00  0.00      C2   O
ATOM   4911  CB  CYS C 343      -9.291  18.324  -2.243  0.00  0.00      C2   C
ATOM   4912  SG  CYS C 343     -10.094  17.727  -0.675  0.00  0.00      C2   S
ATOM   4913  H   CYS C 343     -10.920  17.234  -3.873  0.00  0.00      C2   H
ATOM   4914  HA  CYS C 343     -10.837  19.866  -2.593  0.00  0.00      C2   H
ATOM   4915  1HB CYS C 343      -8.962  17.425  -2.764  0.00  0.00      C2   H
ATOM   4916  2HB CYS C 343      -8.390  18.821  -1.885  0.00  0.00      C2   H
ATOM   4917  HG  CYS C 343      -9.810  18.793   0.078  0.00  0.00      C2   H
ATOM   4918  N   GLY C 344      -9.732  19.521  -5.504  0.00  0.00      C2   N
ATOM   4919  CA  GLY C 344      -9.084  20.259  -6.618  0.00  0.00      C2   C
ATOM   4920  C   GLY C 344      -8.366  19.216  -7.436  0.00  0.00      C2   C
ATOM   4921  O   GLY C 344      -8.842  18.095  -7.496  0.00  0.00      C2   O
ATOM   4922  H   GLY C 344     -10.319  18.739  -5.758  0.00  0.00      C2   H
ATOM   4923  1HA GLY C 344      -9.882  20.641  -7.254  0.00  0.00      C2   H
ATOM   4924  2HA GLY C 344      -8.452  21.041  -6.196  0.00  0.00      C2   H
ATOM   4925  N   PRO C 345      -7.133  19.452  -7.914  0.00  0.00      C2   N
ATOM   4926  CA  PRO C 345      -6.323  18.381  -8.638  0.00  0.00      C2   C
ATOM   4927  C   PRO C 345      -5.974  17.177  -7.812  0.00  0.00      C2   C
ATOM   4928  O   PRO C 345      -6.088  16.058  -8.328  0.00  0.00      C2   O
ATOM   4929  CB  PRO C 345      -5.035  19.195  -9.055  0.00  0.00      C2   C
ATOM   4930  CG  PRO C 345      -4.945  20.284  -8.048  0.00  0.00      C2   C
ATOM   4931  CD  PRO C 345      -6.425  20.703  -7.988  0.00  0.00      C2   C
ATOM   4932  HA  PRO C 345      -6.824  18.076  -9.556  0.00  0.00      C2   H
ATOM   4933  1HB PRO C 345      -4.143  18.591  -9.221  0.00  0.00      C2   H
ATOM   4934  2HB PRO C 345      -5.248  19.677 -10.009  0.00  0.00      C2   H
ATOM   4935  1HG PRO C 345      -4.661  19.788  -7.119  0.00  0.00      C2   H
ATOM   4936  2HG PRO C 345      -4.211  21.080  -8.176  0.00  0.00      C2   H
ATOM   4937  1HD PRO C 345      -6.498  21.450  -7.198  0.00  0.00      C2   H
ATOM   4938  2HD PRO C 345      -6.818  21.154  -8.898  0.00  0.00      C2   H
ATOM   4939  N   MET C 346      -5.440  17.279  -6.587  0.00  0.00      C2   N
ATOM   4940  CA  MET C 346      -4.925  16.250  -5.752  0.00  0.00      C2   C
ATOM   4941  C   MET C 346      -5.769  16.274  -4.460  0.00  0.00      C2   C
ATOM   4942  O   MET C 346      -6.372  17.328  -4.176  0.00  0.00      C2   O
ATOM   4943  CB  MET C 346      -3.406  16.274  -5.587  0.00  0.00      C2   C
ATOM   4944  CG  MET C 346      -2.780  14.995  -5.059  0.00  0.00      C2   C
ATOM   4945  SD  MET C 346      -1.322  15.406  -3.993  0.00  0.00      C2   S
ATOM   4946  CE  MET C 346      -2.196  15.785  -2.444  0.00  0.00      C2   C
ATOM   4947  H   MET C 346      -5.494  18.206  -6.190  0.00  0.00      C2   H
ATOM   4948  HA  MET C 346      -5.065  15.327  -6.314  0.00  0.00      C2   H
ATOM   4949  1HB MET C 346      -2.888  16.536  -6.509  0.00  0.00      C2   H
ATOM   4950  2HB MET C 346      -3.248  17.116  -4.914  0.00  0.00      C2   H
ATOM   4951  1HG MET C 346      -3.459  14.320  -4.537  0.00  0.00      C2   H
ATOM   4952  2HG MET C 346      -2.292  14.529  -5.915  0.00  0.00      C2   H
ATOM   4953  1HE MET C 346      -2.779  14.902  -2.181  0.00  0.00      C2   H
ATOM   4954  2HE MET C 346      -1.526  16.055  -1.627  0.00  0.00      C2   H
ATOM   4955  3HE MET C 346      -2.878  16.614  -2.629  0.00  0.00      C2   H
ATOM   4956  N   ALA C 347      -5.863  15.128  -3.735  0.00  0.00      C2   N
ATOM   4957  CA  ALA C 347      -6.382  14.918  -2.414  0.00  0.00      C2   C
ATOM   4958  C   ALA C 347      -5.807  13.704  -1.857  0.00  0.00      C2   C
ATOM   4959  O   ALA C 347      -5.028  12.990  -2.441  0.00  0.00      C2   O
ATOM   4960  CB  ALA C 347      -7.925  14.938  -2.389  0.00  0.00      C2   C
ATOM   4961  H   ALA C 347      -5.523  14.245  -4.088  0.00  0.00      C2   H
ATOM   4962  HA  ALA C 347      -6.111  15.776  -1.799  0.00  0.00      C2   H
ATOM   4963  1HB ALA C 347      -8.242  13.907  -2.238  0.00  0.00      C2   H
ATOM   4964  2HB ALA C 347      -8.264  15.578  -1.575  0.00  0.00      C2   H
ATOM   4965  3HB ALA C 347      -8.283  15.435  -3.291  0.00  0.00      C2   H
ATOM   4966  N   ALA C 348      -6.181  13.434  -0.565  0.00  0.00      C2   N
ATOM   4967  CA  ALA C 348      -5.837  12.248   0.284  0.00  0.00      C2   C
ATOM   4968  C   ALA C 348      -7.103  11.265   0.416  0.00  0.00      C2   C
ATOM   4969  O   ALA C 348      -8.231  11.776   0.575  0.00  0.00      C2   O
ATOM   4970  CB  ALA C 348      -5.407  12.820   1.625  0.00  0.00      C2   C
ATOM   4971  H   ALA C 348      -6.702  14.127  -0.048  0.00  0.00      C2   H
ATOM   4972  HA  ALA C 348      -5.115  11.676  -0.297  0.00  0.00      C2   H
ATOM   4973  1HB ALA C 348      -6.100  13.351   2.276  0.00  0.00      C2   H
ATOM   4974  2HB ALA C 348      -5.350  12.018   2.361  0.00  0.00      C2   H
ATOM   4975  3HB ALA C 348      -4.471  13.375   1.556  0.00  0.00      C2   H
ATOM   4976  N   TYR C 349      -6.823   9.952   0.225  0.00  0.00      C2   N
ATOM   4977  CA  TYR C 349      -7.789   8.865   0.384  0.00  0.00      C2   C
ATOM   4978  C   TYR C 349      -7.148   7.672   1.172  0.00  0.00      C2   C
ATOM   4979  O   TYR C 349      -5.940   7.478   1.004  0.00  0.00      C2   O
ATOM   4980  CB  TYR C 349      -8.148   8.378  -1.006  0.00  0.00      C2   C
ATOM   4981  CG  TYR C 349      -8.734   9.376  -1.946  0.00  0.00      C2   C
ATOM   4982  CD1 TYR C 349     -10.143   9.638  -1.952  0.00  0.00      C2   C
ATOM   4983  CD2 TYR C 349      -7.914  10.158  -2.769  0.00  0.00      C2   C
ATOM   4984  CE1 TYR C 349     -10.678  10.641  -2.790  0.00  0.00      C2   C
ATOM   4985  CE2 TYR C 349      -8.450  11.106  -3.651  0.00  0.00      C2   C
ATOM   4986  CZ  TYR C 349      -9.839  11.338  -3.662  0.00  0.00      C2   C
ATOM   4987  OH  TYR C 349     -10.317  12.332  -4.460  0.00  0.00      C2   O
ATOM   4988  H   TYR C 349      -5.867   9.638   0.136  0.00  0.00      C2   H
ATOM   4989  HA  TYR C 349      -8.713   9.225   0.836  0.00  0.00      C2   H
ATOM   4990  1HB TYR C 349      -7.296   7.864  -1.451  0.00  0.00      C2   H
ATOM   4991  2HB TYR C 349      -8.914   7.616  -0.856  0.00  0.00      C2   H
ATOM   4992  HD1 TYR C 349     -10.778   9.213  -1.188  0.00  0.00      C2   H
ATOM   4993  HD2 TYR C 349      -6.856   9.945  -2.804  0.00  0.00      C2   H
ATOM   4994  HE1 TYR C 349     -11.745  10.782  -2.885  0.00  0.00      C2   H
ATOM   4995  HE2 TYR C 349      -7.708  11.691  -4.174  0.00  0.00      C2   H
ATOM   4996  HH  TYR C 349      -9.637  12.600  -5.082  0.00  0.00      C2   H
ATOM   4997  N   VAL C 350      -7.920   7.094   2.060  0.00  0.00      C2   N
ATOM   4998  CA  VAL C 350      -7.456   6.024   2.941  0.00  0.00      C2   C
ATOM   4999  C   VAL C 350      -7.755   4.641   2.296  0.00  0.00      C2   C
ATOM   5000  O   VAL C 350      -8.813   4.494   1.655  0.00  0.00      C2   O
ATOM   5001  CB  VAL C 350      -8.080   6.162   4.433  0.00  0.00      C2   C
ATOM   5002  CG1 VAL C 350      -9.598   6.027   4.539  0.00  0.00      C2   C
ATOM   5003  CG2 VAL C 350      -7.248   5.400   5.509  0.00  0.00      C2   C
ATOM   5004  H   VAL C 350      -8.919   7.241   2.048  0.00  0.00      C2   H
ATOM   5005  HA  VAL C 350      -6.378   6.174   2.978  0.00  0.00      C2   H
ATOM   5006  HB  VAL C 350      -7.900   7.215   4.651  0.00  0.00      C2   H
ATOM   5007 1HG1 VAL C 350     -10.106   5.131   4.182  0.00  0.00      C2   H
ATOM   5008 2HG1 VAL C 350      -9.871   6.273   5.565  0.00  0.00      C2   H
ATOM   5009 3HG1 VAL C 350     -10.101   6.818   3.983  0.00  0.00      C2   H
ATOM   5010 1HG2 VAL C 350      -6.195   5.675   5.569  0.00  0.00      C2   H
ATOM   5011 2HG2 VAL C 350      -7.543   5.523   6.551  0.00  0.00      C2   H
ATOM   5012 3HG2 VAL C 350      -7.280   4.349   5.224  0.00  0.00      C2   H
ATOM   5013  N   ASN C 351      -6.824   3.709   2.331  0.00  0.00      C2   N
ATOM   5014  CA  ASN C 351      -6.998   2.332   1.898  0.00  0.00      C2   C
ATOM   5015  C   ASN C 351      -7.606   1.451   3.034  0.00  0.00      C2   C
ATOM   5016  O   ASN C 351      -7.927   1.902   4.117  0.00  0.00      C2   O
ATOM   5017  CB  ASN C 351      -5.656   1.802   1.235  0.00  0.00      C2   C
ATOM   5018  CG  ASN C 351      -4.505   1.293   2.093  0.00  0.00      C2   C
ATOM   5019  OD1 ASN C 351      -4.482   1.213   3.333  0.00  0.00      C2   O
ATOM   5020  ND2 ASN C 351      -3.431   0.908   1.378  0.00  0.00      C2   N
ATOM   5021  H   ASN C 351      -5.953   3.990   2.759  0.00  0.00      C2   H
ATOM   5022  HA  ASN C 351      -7.815   2.243   1.181  0.00  0.00      C2   H
ATOM   5023  1HB ASN C 351      -5.953   1.086   0.468  0.00  0.00      C2   H
ATOM   5024  2HB ASN C 351      -5.182   2.669   0.775  0.00  0.00      C2   H
ATOM   5025 1HD2 ASN C 351      -2.548   0.591   1.749  0.00  0.00      C2   H
ATOM   5026 2HD2 ASN C 351      -3.394   0.917   0.369  0.00  0.00      C2   H
ATOM   5027  N   PRO C 352      -7.901   0.129   2.737  0.00  0.00      C2   N
ATOM   5028  CA  PRO C 352      -8.567  -0.733   3.711  0.00  0.00      C2   C
ATOM   5029  C   PRO C 352      -7.706  -1.125   4.952  0.00  0.00      C2   C
ATOM   5030  O   PRO C 352      -8.260  -1.362   6.053  0.00  0.00      C2   O
ATOM   5031  CB  PRO C 352      -9.032  -1.930   2.879  0.00  0.00      C2   C
ATOM   5032  CG  PRO C 352      -8.028  -2.075   1.755  0.00  0.00      C2   C
ATOM   5033  CD  PRO C 352      -7.613  -0.645   1.453  0.00  0.00      C2   C
ATOM   5034  HA  PRO C 352      -9.395  -0.203   4.181  0.00  0.00      C2   H
ATOM   5035  1HB PRO C 352      -9.272  -2.832   3.441  0.00  0.00      C2   H
ATOM   5036  2HB PRO C 352     -10.007  -1.777   2.415  0.00  0.00      C2   H
ATOM   5037  1HG PRO C 352      -7.280  -2.735   2.195  0.00  0.00      C2   H
ATOM   5038  2HG PRO C 352      -8.370  -2.599   0.863  0.00  0.00      C2   H
ATOM   5039  1HD PRO C 352      -6.598  -0.655   1.057  0.00  0.00      C2   H
ATOM   5040  2HD PRO C 352      -8.289  -0.287   0.676  0.00  0.00      C2   H
ATOM   5041  N   HIS C 353      -6.387  -0.965   4.834  0.00  0.00      C2   N
ATOM   5042  CA  HIS C 353      -5.354  -1.248   5.847  0.00  0.00      C2   C
ATOM   5043  C   HIS C 353      -5.298  -0.138   6.916  0.00  0.00      C2   C
ATOM   5044  O   HIS C 353      -4.760  -0.391   7.987  0.00  0.00      C2   O
ATOM   5045  CB  HIS C 353      -3.978  -1.403   5.215  0.00  0.00      C2   C
ATOM   5046  CG  HIS C 353      -3.889  -2.534   4.298  0.00  0.00      C2   C
ATOM   5047  ND1 HIS C 353      -4.232  -3.825   4.693  0.00  0.00      C2   N
ATOM   5048  CD2 HIS C 353      -3.396  -2.573   3.005  0.00  0.00      C2   C
ATOM   5049  CE1 HIS C 353      -3.992  -4.558   3.655  0.00  0.00      C2   C
ATOM   5050  NE2 HIS C 353      -3.561  -3.872   2.578  0.00  0.00      C2   N
ATOM   5051  H   HIS C 353      -6.033  -0.747   3.914  0.00  0.00      C2   H
ATOM   5052  HA  HIS C 353      -5.788  -2.136   6.305  0.00  0.00      C2   H
ATOM   5053  1HB HIS C 353      -3.778  -0.499   4.639  0.00  0.00      C2   H
ATOM   5054  2HB HIS C 353      -3.225  -1.626   5.971  0.00  0.00      C2   H
ATOM   5055  HD1 HIS C 353      -4.422  -4.169   5.624  0.00  0.00      C2   H
ATOM   5056  HD2 HIS C 353      -3.024  -1.796   2.354  0.00  0.00      C2   H
ATOM   5057  HE1 HIS C 353      -4.033  -5.634   3.741  0.00  0.00      C2   H
ATOM   5058  N   GLY C 354      -5.767   1.078   6.540  0.00  0.00      C2   N
ATOM   5059  CA  GLY C 354      -5.691   2.232   7.439  0.00  0.00      C2   C
ATOM   5060  C   GLY C 354      -4.744   3.268   6.813  0.00  0.00      C2   C
ATOM   5061  O   GLY C 354      -4.780   4.479   7.161  0.00  0.00      C2   O
ATOM   5062  H   GLY C 354      -6.221   1.280   5.661  0.00  0.00      C2   H
[truncated: 486,566 more chars]
